# Supplementary material for: Converting waste PET plastics into automobile fuels and antifreeze components
Source: Nat Commun. 2022 Jun 10;13:3343. doi: 10.1038/s41467-022-31078-w (PMC9187643; doi:10.1038/s41467-022-31078-w)
Supplement: Supplementary file 4 — Supplementary Code 1 [file 41467_2022_31078_MOESM4_ESM.zip]

Archive with 3 entries (3 files):
- license.txt
- Matlab Code.m
- Readme.txt
