# Supplementary material for: Converting waste PET plastics into automobile fuels and antifreeze components
Source: Nat Commun. 2022 Jun 10;13:3343. doi: 10.1038/s41467-022-31078-w (PMC9187643; doi:10.1038/s41467-022-31078-w)
Supplement: Supplementary file 4 — Supplementary Code 1 [file 41467_2022_31078_MOESM4_ESM.zip › license.txt]

SERVER 172.20.3.4 005056BA707D 27000 
DAEMON MLM "C:\Program Files\MATLAB\R2020a\etc\win64\mlm.exe" port=10124
# BEGIN--------------BEGIN--------------BEGIN
# MathWorks license passcode file.
# LicenseNo: 40702320   HostID: 005056BA707D
#
# R2020a
#
INCREMENT MATLAB MLM 43 30-jul-2021 10000 EF608D445C994120C60C \
	VENDOR_STRING=vi=0:at=200:ae=1:lu=200:lo=TH:ei=5199932:lr=1:ep=15: \
	DUP_GROUP=UH asset_info=40702320 ISSUED=21-Jul-2020 \
	NOTICE=product=MATLAB SN=40702320 SIGN="003B BB71 7F43 78CA \
	BC45 45A8 59F4 DC00 7550 BA2B D80E 4217 EF0F 0A5F B514"
INCREMENT SIMULINK MLM 43 30-jul-2021 10000 5FF0FDB46AB0A1328835 \
	VENDOR_STRING=vi=0:at=200:ae=1:lu=200:lo=TH:ei=5199932:lr=1:ep=15: \
	DUP_GROUP=UH asset_info=40702320 ISSUED=21-Jul-2020 \
	NOTICE=product=Simulink SN=40702320 SIGN="00FF 0492 AF19 5DC0 \
	9B2C A24D B7AD 5100 6D89 8B3A 0E24 4DA9 05EB 3638 8BC4"
INCREMENT MATLAB_5G_Toolbox MLM 43 30-jul-2021 10000 \
	1FB0ED34A3646B363856 \
	VENDOR_STRING=vi=0:at=200:ae=1:lu=200:lo=TH:ei=5199932:lr=1:ep=15: \
	DUP_GROUP=UH asset_info=40702320 ISSUED=21-Jul-2020 \
	NOTICE="product=5G Toolbox" SN=40702320 SIGN="003C 6FBF 9388 \
	3D18 1E71 4BFB 8647 4E00 D94B 5749 CBD0 83CE D3D3 1023 90C5"
INCREMENT AUTOSAR_Blockset MLM 43 30-jul-2021 10000 \
	7F506D84569E9DC4A945 \
	VENDOR_STRING=vi=0:at=200:ae=1:lu=200:lo=TH:ei=5199932:lr=1:ep=15: \
	DUP_GROUP=UH asset_info=40702320 ISSUED=21-Jul-2020 \
	NOTICE="product=AUTOSAR Blockset" SN=40702320 SIGN="00A7 1382 \
	B4F8 0AE6 654E 291B 3CA8 AC00 854F 8F87 8E69 378B 51A4 3205 \
	4975"
INCREMENT Aerospace_Blockset MLM 43 30-jul-2021 10000 \
	BFD00DB42C3CAD4FBEA6 \
	VENDOR_STRING=vi=0:at=200:ae=1:lu=200:lo=TH:ei=5199932:lr=1:ep=15: \
	DUP_GROUP=UH asset_info=40702320 ISSUED=21-Jul-2020 \
	NOTICE="product=Aerospace Blockset" SN=40702320 SIGN="002A \
	9869 3546 A4AE 09F1 2FC4 3994 B500 3CB9 4502 B986 33E6 5B81 \
	561C 6432"
INCREMENT Aerospace_Toolbox MLM 43 30-jul-2021 10000 \
	8F404DA439B161DEFB96 \
	VENDOR_STRING=vi=0:at=200:ae=1:lu=200:lo=TH:ei=5199932:lr=1:ep=15: \
	DUP_GROUP=UH asset_info=40702320 ISSUED=21-Jul-2020 \
	NOTICE="product=Aerospace Toolbox" SN=40702320 SIGN="00D8 CDDD \
	9F9B B217 D5BF 51B8 6E3A C800 DB5B 6B1A 7E2D 522B 6C1D 3674 \
	A826"
INCREMENT Antenna_Toolbox MLM 43 30-jul-2021 10000 \
	4FA0BDA4E7BD7DE7268C \
	VENDOR_STRING=vi=0:at=200:ae=1:lu=200:lo=TH:ei=5199932:lr=1:ep=15: \
	DUP_GROUP=UH asset_info=40702320 ISSUED=21-Jul-2020 \
	NOTICE="product=Antenna Toolbox" SN=40702320 SIGN="00EF 00FA \
	7B09 E450 B403 084D 0375 1B00 8E6F 3992 2B61 98E3 2963 486E \
	E566"
INCREMENT Audio_System_Toolbox MLM 43 30-jul-2021 10000 \
	DF401D3470A7187BEF82 \
	VENDOR_STRING=vi=0:at=200:ae=1:lu=200:lo=TH:ei=5199932:lr=1:ep=15: \
	DUP_GROUP=UH asset_info=40702320 ISSUED=21-Jul-2020 \
	NOTICE="product=Audio Toolbox" SN=40702320 SIGN="00DD F9FD \
	A26F 92AF F09A E271 B4DF D600 896C 708B 914F 7676 3DD9 2BC2 \
	A916"
INCREMENT Automated_Driving_Toolbox MLM 43 30-jul-2021 10000 \
	1F009DE429267483B3F9 \
	VENDOR_STRING=vi=0:at=200:ae=1:lu=200:lo=TH:ei=5199932:lr=1:ep=15: \
	DUP_GROUP=UH asset_info=40702320 ISSUED=21-Jul-2020 \
	NOTICE="product=Automated Driving Toolbox" SN=40702320 \
	SIGN="005B 177F 3B4C AC0B 2480 EF7C 1C3A 1A00 2201 C48B 0954 \
	7608 5B4B EC09 D5F4"
INCREMENT Bioinformatics_Toolbox MLM 43 30-jul-2021 10000 \
	5F30DDB4460E6E2051F5 \
	VENDOR_STRING=vi=0:at=200:ae=1:lu=200:lo=TH:ei=5199932:lr=1:ep=15: \
	DUP_GROUP=UH asset_info=40702320 ISSUED=21-Jul-2020 \
	NOTICE="product=Bioinformatics Toolbox" SN=40702320 SIGN="00F9 \
	0953 9377 C0AF FCA4 D126 E535 7500 076E 5AC7 D57B 4419 43B8 \
	5572 1C2D"
INCREMENT Communication_Toolbox MLM 43 30-jul-2021 10000 \
	4F50CD440CE71F91815B \
	VENDOR_STRING=vi=0:at=200:ae=1:lu=200:lo=TH:ei=5199932:lr=1:ep=15: \
	DUP_GROUP=UH asset_info=40702320 ISSUED=21-Jul-2020 \
	NOTICE="product=Communications Toolbox" SN=40702320 SIGN="0024 \
	9F97 F013 5482 D0EE EDEE 57C6 6100 B8B5 7E1E D38F 920F 8FFD \
	288A BFE1"
INCREMENT Video_and_Image_Blockset MLM 43 30-jul-2021 10000 \
	BFA0AD94725C123C8D5E \
	VENDOR_STRING=vi=0:at=200:ae=1:lu=200:lo=TH:ei=5199932:lr=1:ep=15: \
	DUP_GROUP=UH asset_info=40702320 ISSUED=21-Jul-2020 \
	NOTICE="product=Computer Vision Toolbox" SN=40702320 \
	SIGN="0065 BC32 FE32 B6D2 4F15 7383 004E F100 1353 01D1 DFCE \
	4431 3F2E 1904 9A86"
INCREMENT Control_Toolbox MLM 43 30-jul-2021 10000 \
	CF108DA42A3B0767594D \
	VENDOR_STRING=vi=0:at=200:ae=1:lu=200:lo=TH:ei=5199932:lr=1:ep=15: \
	DUP_GROUP=UH asset_info=40702320 ISSUED=21-Jul-2020 \
	NOTICE="product=Control System Toolbox" SN=40702320 SIGN="00E7 \
	F302 685D 32F5 781F E2E0 26A3 DE00 D86B 1246 6BF1 3AB3 B807 \
	9222 7120"
INCREMENT Curve_Fitting_Toolbox MLM 43 30-jul-2021 10000 \
	5F209DF4DF639EBA0FC0 \
	VENDOR_STRING=vi=0:at=200:ae=1:lu=200:lo=TH:ei=5199932:lr=1:ep=15: \
	DUP_GROUP=UH asset_info=40702320 ISSUED=21-Jul-2020 \
	NOTICE="product=Curve Fitting Toolbox" SN=40702320 SIGN="000D \
	F22A DEFE 17A1 B6CF 7646 F733 5500 4ADB 7C8F 6530 F721 782B \
	EEC5 154D"
INCREMENT Signal_Blocks MLM 43 30-jul-2021 10000 8F00EDD4F4B8D5B98EBF \
	VENDOR_STRING=vi=0:at=200:ae=1:lu=200:lo=TH:ei=5199932:lr=1:ep=15: \
	DUP_GROUP=UH asset_info=40702320 ISSUED=21-Jul-2020 \
	NOTICE="product=DSP System Toolbox" SN=40702320 SIGN="0002 \
	9180 7E6B C238 3333 1B54 2105 3100 88F4 82B4 88E7 9B24 E287 \
	5F9C F97E"
INCREMENT Data_Acq_Toolbox MLM 43 30-jul-2021 10000 \
	6FE07DE48D66910638BC \
	VENDOR_STRING=vi=0:at=200:ae=1:lu=200:lo=TH:ei=5199932:lr=1:ep=15: \
	DUP_GROUP=UH asset_info=40702320 ISSUED=21-Jul-2020 \
	NOTICE="product=Data Acquisition Toolbox" SN=40702320 \
	SIGN="0040 4E79 58A9 7503 84CD C6BC 5316 9B00 C5DB ED20 39AB \
	E519 45FB 03D7 D232"
INCREMENT Database_Toolbox MLM 43 30-jul-2021 10000 \
	EF60ADB4CBECE9A752CE \
	VENDOR_STRING=vi=0:at=200:ae=1:lu=200:lo=TH:ei=5199932:lr=1:ep=15: \
	DUP_GROUP=UH asset_info=40702320 ISSUED=21-Jul-2020 \
	NOTICE="product=Database Toolbox" SN=40702320 SIGN="00A4 4100 \
	1CFD 2411 758F 8E2F 1BE8 1600 444C ABF9 1619 BA8E FDB6 4DEE \
	FD20"
INCREMENT Datafeed_Toolbox MLM 43 30-jul-2021 10000 \
	2FD0CD946885C1BFC1EE \
	VENDOR_STRING=vi=0:at=200:ae=1:lu=200:lo=TH:ei=5199932:lr=1:ep=15: \
	DUP_GROUP=UH asset_info=40702320 ISSUED=21-Jul-2020 \
	NOTICE="product=Datafeed Toolbox" SN=40702320 SIGN="00B6 1271 \
	1F2B D678 FD1B D426 6A86 BD00 0E8F 1180 7D0C 200D D791 4C48 \
	B20B"
INCREMENT Neural_Network_Toolbox MLM 43 30-jul-2021 10000 \
	5FF0DDB46133799AC497 \
	VENDOR_STRING=vi=0:at=200:ae=1:lu=200:lo=TH:ei=5199932:lr=1:ep=15: \
	DUP_GROUP=UH asset_info=40702320 ISSUED=21-Jul-2020 \
	NOTICE="product=Deep Learning Toolbox" SN=40702320 SIGN="001C \
	1119 1D04 1D01 1230 8AF3 1A50 9800 3A57 91C5 50B4 1A59 4BBB \
	CB79 E277"
INCREMENT Econometrics_Toolbox MLM 43 30-jul-2021 10000 \
	FF709DD47261D86E66F1 \
	VENDOR_STRING=vi=0:at=200:ae=1:lu=200:lo=TH:ei=5199932:lr=1:ep=15: \
	DUP_GROUP=UH asset_info=40702320 ISSUED=21-Jul-2020 \
	NOTICE="product=Econometrics Toolbox" SN=40702320 SIGN="00A1 \
	2BDB BE12 D186 3376 4290 3C6E 4500 6631 00C5 D74B 6531 5D95 \
	95D9 F454"
INCREMENT RTW_Embedded_Coder MLM 43 30-jul-2021 10000 \
	CFB06D649BECBF4F6367 \
	VENDOR_STRING=vi=0:at=200:ae=1:lu=200:lo=TH:ei=5199932:lr=1:ep=15: \
	DUP_GROUP=UH asset_info=40702320 ISSUED=21-Jul-2020 \
	NOTICE="product=Embedded Coder" SN=40702320 SIGN="009E 4480 \
	3391 3E77 255A 9983 EF6B 4400 8915 1535 E530 AA4F DBD3 99D8 \
	AED5"
INCREMENT Filter_Design_HDL_Coder MLM 43 30-jul-2021 10000 \
	CFB0AD14A9D7000B7BC4 \
	VENDOR_STRING=vi=0:at=200:ae=1:lu=200:lo=TH:ei=5199932:lr=1:ep=15: \
	DUP_GROUP=UH asset_info=40702320 ISSUED=21-Jul-2020 \
	NOTICE="product=Filter Design HDL Coder" SN=40702320 \
	SIGN="00AD 78B2 DD71 EF01 495E 0BE9 607A 4B00 9A8E 8D3A 648C \
	C027 354C AB03 D1F2"
INCREMENT Fin_Instruments_Toolbox MLM 43 30-jul-2021 10000 \
	3FB03DA44E2B73235F4D \
	VENDOR_STRING=vi=0:at=200:ae=1:lu=200:lo=TH:ei=5199932:lr=1:ep=15: \
	DUP_GROUP=UH asset_info=40702320 ISSUED=21-Jul-2020 \
	NOTICE="product=Financial Instruments Toolbox" SN=40702320 \
	SIGN="006A 8A6E F3B7 4660 3368 8F8A 9AE9 2F00 FAFB 5CEC 9AFD \
	A1CE D3D2 9FAF A04B"
INCREMENT Financial_Toolbox MLM 43 30-jul-2021 10000 \
	5F604D4428A5EF54926E \
	VENDOR_STRING=vi=0:at=200:ae=1:lu=200:lo=TH:ei=5199932:lr=1:ep=15: \
	DUP_GROUP=UH asset_info=40702320 ISSUED=21-Jul-2020 \
	NOTICE="product=Financial Toolbox" SN=40702320 SIGN="0038 3D0F \
	35DE 750E D058 BCD2 C2A0 9500 19CE 3306 DE58 8015 815E 9417 \
	606B"
INCREMENT Fixed_Point_Toolbox MLM 43 30-jul-2021 10000 \
	0F501D943FE83D8E6B8B \
	VENDOR_STRING=vi=0:at=200:ae=1:lu=200:lo=TH:ei=5199932:lr=1:ep=15: \
	DUP_GROUP=UH asset_info=40702320 ISSUED=21-Jul-2020 \
	NOTICE="product=Fixed-Point Designer" SN=40702320 SIGN="0083 \
	2C4C EB80 3380 A735 EBC2 ABA2 D500 B3AF E877 0851 0C26 0691 \
	1B9E DF80"
INCREMENT Fuzzy_Toolbox MLM 43 30-jul-2021 10000 3FE04D44D10C660E6E21 \
	VENDOR_STRING=vi=0:at=200:ae=1:lu=200:lo=TH:ei=5199932:lr=1:ep=15: \
	DUP_GROUP=UH asset_info=40702320 ISSUED=21-Jul-2020 \
	NOTICE="product=Fuzzy Logic Toolbox" SN=40702320 SIGN="0020 \
	530A 6853 FBC5 C7B5 D932 4EA5 A100 0D4F 3621 D888 AF23 8E67 \
	7CE4 9691"
INCREMENT GPU_Coder MLM 43 30-jul-2021 10000 4F204D34950AAC6868B4 \
	VENDOR_STRING=vi=0:at=200:ae=1:lu=200:lo=TH:ei=5199932:lr=1:ep=15: \
	DUP_GROUP=UH asset_info=40702320 ISSUED=21-Jul-2020 \
	NOTICE="product=GPU Coder" SN=40702320 SIGN="007D 624C 673B \
	E154 9638 00DA 015C E300 65BF 3BC0 976E 9CFF 00BC 6B43 590A"
INCREMENT GADS_Toolbox MLM 43 30-jul-2021 10000 2FB0ED9454E39DD15A71 \
	VENDOR_STRING=vi=0:at=200:ae=1:lu=200:lo=TH:ei=5199932:lr=1:ep=15: \
	DUP_GROUP=UH asset_info=40702320 ISSUED=21-Jul-2020 \
	NOTICE="product=Global Optimization Toolbox" SN=40702320 \
	SIGN="0087 337F 5D42 C10F 1093 FEBA 8097 2500 A087 A971 FE0F \
	ADE3 9D45 ACB5 564C"
INCREMENT Simulink_HDL_Coder MLM 43 30-jul-2021 10000 \
	2FB05D8410046AB97569 \
	VENDOR_STRING=vi=0:at=200:ae=1:lu=200:lo=TH:ei=5199932:lr=1:ep=15: \
	DUP_GROUP=UH asset_info=40702320 ISSUED=21-Jul-2020 \
	NOTICE="product=HDL Coder" SN=40702320 SIGN="0039 5BB7 7F28 \
	BB13 3496 BE05 9729 A900 0B99 510C 795A 376E F887 E86C A4D0"
INCREMENT EDA_Simulator_Link MLM 43 30-jul-2021 10000 \
	5F301D74FCA361AFF205 \
	VENDOR_STRING=vi=0:at=200:ae=1:lu=200:lo=TH:ei=5199932:lr=1:ep=15: \
	DUP_GROUP=UH asset_info=40702320 ISSUED=21-Jul-2020 \
	NOTICE="product=HDL Verifier" SN=40702320 SIGN="0050 D987 E557 \
	5403 FB76 8B6F F542 2600 7BF0 3207 323B 2959 BF29 7688 7C35"
INCREMENT Image_Acquisition_Toolbox MLM 43 30-jul-2021 10000 \
	3FB0ED5408C8EF41F39B \
	VENDOR_STRING=vi=0:at=200:ae=1:lu=200:lo=TH:ei=5199932:lr=1:ep=15: \
	DUP_GROUP=UH asset_info=40702320 ISSUED=21-Jul-2020 \
	NOTICE="product=Image Acquisition Toolbox" SN=40702320 \
	SIGN="00A2 021A 8107 7186 8797 64AA 2E6A 4100 D1B1 631E BC50 \
	C393 70D1 0AC4 B0B1"
INCREMENT Image_Toolbox MLM 43 30-jul-2021 10000 1F901DC4ECF7E2E0D22E \
	VENDOR_STRING=vi=0:at=200:ae=1:lu=200:lo=TH:ei=5199932:lr=1:ep=15: \
	DUP_GROUP=UH asset_info=40702320 ISSUED=21-Jul-2020 \
	NOTICE="product=Image Processing Toolbox" SN=40702320 \
	SIGN="0054 6A9B D1E0 6C7C A393 3D23 CB86 4900 4E87 2121 3E2D \
	52B5 B5D9 9A8F D768"
INCREMENT Instr_Control_Toolbox MLM 43 30-jul-2021 10000 \
	2FD0DD34CE4F75FF586B \
	VENDOR_STRING=vi=0:at=200:ae=1:lu=200:lo=TH:ei=5199932:lr=1:ep=15: \
	DUP_GROUP=UH asset_info=40702320 ISSUED=21-Jul-2020 \
	NOTICE="product=Instrument Control Toolbox" SN=40702320 \
	SIGN="0062 DA3C E744 EC65 4C81 39BA AB0C 4F00 0B86 CC69 D108 \
	1942 2391 A09A 9D7C"
INCREMENT LTE_Toolbox MLM 43 30-jul-2021 10000 CFF05DE4169476090F73 \
	VENDOR_STRING=vi=0:at=200:ae=1:lu=200:lo=TH:ei=5199932:lr=1:ep=15: \
	DUP_GROUP=UH asset_info=40702320 ISSUED=21-Jul-2020 \
	NOTICE="product=LTE Toolbox" SN=40702320 SIGN="0022 FC97 DC68 \
	2263 1ECD D062 ACE2 9300 81D5 8C1A 145F 159E BDB9 2D53 9E99"
INCREMENT MATLAB_Coder MLM 43 30-jul-2021 10000 8F301DB49FCD533352F6 \
	VENDOR_STRING=vi=0:at=200:ae=1:lu=200:lo=TH:ei=5199932:lr=1:ep=15: \
	DUP_GROUP=UH asset_info=40702320 ISSUED=21-Jul-2020 \
	NOTICE="product=MATLAB Coder" SN=40702320 SIGN="009A 98A4 4618 \
	9914 7FEC 1FAD 27A8 3F00 9C7A 0D48 45EB 1971 DC21 D961 689D"
INCREMENT MATLAB_Builder_for_Java MLM 43 30-jul-2021 10000 \
	5F40CDF4A9515431928C \
	VENDOR_STRING=vi=0:at=200:ae=1:lu=200:lo=TH:ei=5199932:lr=1:ep=15: \
	DUP_GROUP=UH asset_info=40702320 ISSUED=21-Jul-2020 \
	NOTICE="product=MATLAB Compiler SDK" SN=40702320 SIGN="0035 \
	5398 0331 928E E48F 5FE7 5866 4200 D654 16A5 CBEC B7D8 55FA \
	DAF4 929A"
INCREMENT Compiler MLM 43 30-jul-2021 10000 4FC09D1442ADE616C41C \
	VENDOR_STRING=vi=0:at=200:ae=1:lu=200:lo=TH:ei=5199932:lr=1:ep=15: \
	DUP_GROUP=UH asset_info=40702320 ISSUED=21-Jul-2020 \
	NOTICE="product=MATLAB Compiler" SN=40702320 SIGN="009B C231 \
	9F24 4ED3 7BD3 18B8 50AA CD00 881A BC69 F463 9C56 5DE0 DB07 \
	152D"
INCREMENT MATLAB_Report_Gen MLM 43 30-jul-2021 10000 \
	7F307D7460826BDE340B \
	VENDOR_STRING=vi=0:at=200:ae=1:lu=200:lo=TH:ei=5199932:lr=1:ep=15: \
	DUP_GROUP=UH asset_info=40702320 ISSUED=21-Jul-2020 \
	NOTICE="product=MATLAB Report Generator" SN=40702320 \
	SIGN="0006 4151 C18A 3BA4 C2E7 89B6 DBD4 5000 0DD6 2788 9A58 \
	F965 A3D4 24CC CEED"
INCREMENT MAP_Toolbox MLM 43 30-jul-2021 10000 3F804DD4A5224B262C07 \
	VENDOR_STRING=vi=0:at=200:ae=1:lu=200:lo=TH:ei=5199932:lr=1:ep=15: \
	DUP_GROUP=UH asset_info=40702320 ISSUED=21-Jul-2020 \
	NOTICE="product=Mapping Toolbox" SN=40702320 SIGN="003F 13F7 \
	6B7C 7D76 5837 B9E8 40BE B500 3F72 66E4 7926 A293 FF7A FA90 \
	BA68"
INCREMENT Mixed_Signal_Blockset MLM 43 30-jul-2021 10000 \
	0FF0BD14C3FA3F21A72A \
	VENDOR_STRING=vi=0:at=200:ae=1:lu=200:lo=TH:ei=5199932:lr=1:ep=15: \
	DUP_GROUP=UH asset_info=40702320 ISSUED=21-Jul-2020 \
	NOTICE="product=Mixed-Signal Blockset" SN=40702320 SIGN="002F \
	13F0 478B C527 5276 6024 CCCB A100 03C2 91B9 4CFA 40C1 3554 \
	316F AA66"
INCREMENT MPC_Toolbox MLM 43 30-jul-2021 10000 FF20ADE46DE4E92EE032 \
	VENDOR_STRING=vi=0:at=200:ae=1:lu=200:lo=TH:ei=5199932:lr=1:ep=15: \
	DUP_GROUP=UH asset_info=40702320 ISSUED=21-Jul-2020 \
	NOTICE="product=Model Predictive Control Toolbox" SN=40702320 \
	SIGN="0090 53AA 19DE 687B BB0B F94A F98B E100 B9B2 DE5A 2D04 \
	1AE1 D677 B308 127D"
INCREMENT MBC_Toolbox MLM 43 30-jul-2021 10000 7F600D74E7E34E08A918 \
	VENDOR_STRING=vi=0:at=200:ae=1:lu=200:lo=TH:ei=5199932:lr=1:ep=15: \
	DUP_GROUP=UH asset_info=40702320 ISSUED=21-Jul-2020 \
	NOTICE="product=Model-Based Calibration Toolbox" SN=40702320 \
	SIGN="00F3 14E4 42A9 AD2A 7FAA B67F AF74 D800 5D8C B5EC 42EB \
	0770 31E1 C41C 3AD8"
INCREMENT Motor_Control_Blockset MLM 43 30-jul-2021 10000 \
	7FA07D44E45410364AC4 \
	VENDOR_STRING=vi=0:at=200:ae=1:lu=200:lo=TH:ei=5199932:lr=1:ep=15: \
	DUP_GROUP=UH asset_info=40702320 ISSUED=21-Jul-2020 \
	NOTICE="product=Motor Control Blockset" SN=40702320 SIGN="0047 \
	3920 AC75 183B 22AD 8E55 1CE4 2200 DC11 73B1 177B C5AA AD43 \
	C6BD 77EA"
INCREMENT Navigation_Toolbox MLM 43 30-jul-2021 10000 \
	4FF09D047FF184C6870C \
	VENDOR_STRING=vi=0:at=200:ae=1:lu=200:lo=TH:ei=5199932:lr=1:ep=15: \
	DUP_GROUP=UH asset_info=40702320 ISSUED=21-Jul-2020 \
	NOTICE="product=Navigation Toolbox" SN=40702320 SIGN="00C4 \
	DB5D 870A EE2C 2994 8187 A9B9 CE00 3961 D8E0 38C7 E0AA B530 \
	CDA4 9AA9"
INCREMENT OPC_Toolbox MLM 43 30-jul-2021 10000 EF700DF4646DE61CF548 \
	VENDOR_STRING=vi=0:at=200:ae=1:lu=200:lo=TH:ei=5199932:lr=1:ep=15: \
	DUP_GROUP=UH asset_info=40702320 ISSUED=21-Jul-2020 \
	NOTICE="product=OPC Toolbox" SN=40702320 SIGN="0046 42CB 78B7 \
	50AA 145D D7CF 9101 DB00 871E 2E22 6679 C049 9649 04E1 E1FD"
INCREMENT Optimization_Toolbox MLM 43 30-jul-2021 10000 \
	EFC0BDE4DBD52D9DDB31 \
	VENDOR_STRING=vi=0:at=200:ae=1:lu=200:lo=TH:ei=5199932:lr=1:ep=15: \
	DUP_GROUP=UH asset_info=40702320 ISSUED=21-Jul-2020 \
	NOTICE="product=Optimization Toolbox" SN=40702320 SIGN="0038 \
	9001 64F3 CA1A B425 56B9 2445 C500 7FF7 F61E A489 2C57 B1E0 \
	9746 B924"
INCREMENT Distrib_Computing_Toolbox MLM 43 30-jul-2021 10000 \
	2F40DDE4F76DE764333C \
	VENDOR_STRING=vi=0:at=200:ae=1:lu=200:lo=TH:ei=5199932:lr=1:ep=15: \
	DUP_GROUP=UH asset_info=40702320 ISSUED=21-Jul-2020 \
	NOTICE="product=Parallel Computing Toolbox" SN=40702320 \
	SIGN="005D 7A9D 6D2F 5AF5 F39A E48D EC9F 5F00 EE23 D2A1 98F1 \
	2093 2C40 51D4 7C78"
INCREMENT PDE_Toolbox MLM 43 30-jul-2021 10000 CFA0FD64C795B2846D05 \
	VENDOR_STRING=vi=0:at=200:ae=1:lu=200:lo=TH:ei=5199932:lr=1:ep=15: \
	DUP_GROUP=UH asset_info=40702320 ISSUED=21-Jul-2020 \
	NOTICE="product=Partial Differential Equation Toolbox" \
	SN=40702320 SIGN="0055 3C82 C10F B470 7A9B 37E0 2D8B 4000 F8A2 \
	EDE5 8B67 E4BB 339A 1732 0D19"
INCREMENT Phased_Array_System_Toolbox MLM 43 30-jul-2021 10000 \
	2FD07DD4E4FEE9F67704 \
	VENDOR_STRING=vi=0:at=200:ae=1:lu=200:lo=TH:ei=5199932:lr=1:ep=15: \
	DUP_GROUP=UH asset_info=40702320 ISSUED=21-Jul-2020 \
	NOTICE="product=Phased Array System Toolbox" SN=40702320 \
	SIGN="001C 2066 47A7 2A92 2DF2 8F4F 1484 6000 DDE8 978A DC5C \
	403B 0F3D 6358 6EA4"
INCREMENT Powertrain_Blockset MLM 43 30-jul-2021 10000 \
	3F008D2475E960C44F1D \
	VENDOR_STRING=vi=0:at=200:ae=1:lu=200:lo=TH:ei=5199932:lr=1:ep=15: \
	DUP_GROUP=UH asset_info=40702320 ISSUED=21-Jul-2020 \
	NOTICE="product=Powertrain Blockset" SN=40702320 SIGN="0045 \
	F4A5 F10F CA23 7269 06E7 A267 B500 9EA8 7D39 7C5F 3B26 D428 \
	35C2 1047"
INCREMENT Pred_Maintenance_Toolbox MLM 43 30-jul-2021 10000 \
	5F30AD8456B69091EB11 \
	VENDOR_STRING=vi=0:at=200:ae=1:lu=200:lo=TH:ei=5199932:lr=1:ep=15: \
	DUP_GROUP=UH asset_info=40702320 ISSUED=21-Jul-2020 \
	NOTICE="product=Predictive Maintenance Toolbox" SN=40702320 \
	SIGN="0086 B789 3619 0711 0791 58C8 67CB A400 C4B6 7818 66D8 \
	5A08 DB69 9BDF A0A6"
INCREMENT RF_Blockset MLM 43 30-jul-2021 10000 DF10DDA4C694333870B2 \
	VENDOR_STRING=vi=0:at=200:ae=1:lu=200:lo=TH:ei=5199932:lr=1:ep=15: \
	DUP_GROUP=UH asset_info=40702320 ISSUED=21-Jul-2020 \
	NOTICE="product=RF Blockset" SN=40702320 SIGN="001A 134F D6B4 \
	633D DE8D 432D A43C 4300 CFFC 275C 2657 A698 5892 B1B1 16CB"
INCREMENT RF_Toolbox MLM 43 30-jul-2021 10000 DFC02D0499F4AA42551E \
	VENDOR_STRING=vi=0:at=200:ae=1:lu=200:lo=TH:ei=5199932:lr=1:ep=15: \
	DUP_GROUP=UH asset_info=40702320 ISSUED=21-Jul-2020 \
	NOTICE="product=RF Toolbox" SN=40702320 SIGN="00AA FACC AD92 \
	2D57 F31B 0884 A5D3 FE00 02EB 170E 270C 8CF3 78B9 8802 D1F8"
INCREMENT ROS_Toolbox MLM 43 30-jul-2021 10000 FF804DB41918D6149AD0 \
	VENDOR_STRING=vi=0:at=200:ae=1:lu=200:lo=TH:ei=5199932:lr=1:ep=15: \
	DUP_GROUP=UH asset_info=40702320 ISSUED=21-Jul-2020 \
	NOTICE="product=ROS Toolbox" SN=40702320 SIGN="00E7 FFF4 6AD5 \
	D090 09F5 75C5 E274 8700 0AFD 46BA CE30 B828 33B7 165E 5847"
INCREMENT Reinforcement_Learn_Toolbox MLM 43 30-jul-2021 10000 \
	4F400D2471DB1EF3BB1A \
	VENDOR_STRING=vi=0:at=200:ae=1:lu=200:lo=TH:ei=5199932:lr=1:ep=15: \
	DUP_GROUP=UH asset_info=40702320 ISSUED=21-Jul-2020 \
	NOTICE="product=Reinforcement Learning Toolbox" SN=40702320 \
	SIGN="0044 DD7C 3309 76D1 CF1A E266 C448 E500 4BFD C001 145F \
	0DEA 2B46 68C9 E4CB"
INCREMENT Risk_Management_Toolbox MLM 43 30-jul-2021 10000 \
	EF105DA42E80ED7A288A \
	VENDOR_STRING=vi=0:at=200:ae=1:lu=200:lo=TH:ei=5199932:lr=1:ep=15: \
	DUP_GROUP=UH asset_info=40702320 ISSUED=21-Jul-2020 \
	NOTICE="product=Risk Management Toolbox" SN=40702320 \
	SIGN="0005 767B AB89 2D38 3C1F 4D75 AF24 A400 308A 4146 4833 \
	F805 BBEA 6C80 B663"
INCREMENT Robotics_System_Toolbox MLM 43 30-jul-2021 10000 \
	4F709DC4CDE29148B782 \
	VENDOR_STRING=vi=0:at=200:ae=1:lu=200:lo=TH:ei=5199932:lr=1:ep=15: \
	DUP_GROUP=UH asset_info=40702320 ISSUED=21-Jul-2020 \
	NOTICE="product=Robotics System Toolbox" SN=40702320 \
	SIGN="005A 7625 0EFE E261 5675 C176 4703 A200 4CF8 B6DA 00D2 \
	E062 AD60 ABD3 F607"
INCREMENT Robust_Toolbox MLM 43 30-jul-2021 10000 \
	BF709D74879A486B99A3 \
	VENDOR_STRING=vi=0:at=200:ae=1:lu=200:lo=TH:ei=5199932:lr=1:ep=15: \
	DUP_GROUP=UH asset_info=40702320 ISSUED=21-Jul-2020 \
	NOTICE="product=Robust Control Toolbox" SN=40702320 SIGN="00AD \
	B087 3B62 B5E3 54E5 4120 DC20 2B00 7A01 B8A8 8CB4 D6A8 6A82 \
	3576 4BC1"
INCREMENT Sensor_Fusion_and_Tracking MLM 43 30-jul-2021 10000 \
	AF90FD24C399804F0F2B \
	VENDOR_STRING=vi=0:at=200:ae=1:lu=200:lo=TH:ei=5199932:lr=1:ep=15: \
	DUP_GROUP=UH asset_info=40702320 ISSUED=21-Jul-2020 \
	NOTICE="product=Sensor Fusion and Tracking Toolbox" \
	SN=40702320 SIGN="0031 ABE0 BCB0 5F05 8A2C F249 4101 0B00 E59C \
	EB9A 7962 4877 C7B9 8A9B 6D44"
INCREMENT SerDes_Toolbox MLM 43 30-jul-2021 10000 \
	8FC0CD844324C66613BA \
	VENDOR_STRING=vi=0:at=200:ae=1:lu=200:lo=TH:ei=5199932:lr=1:ep=15: \
	DUP_GROUP=UH asset_info=40702320 ISSUED=21-Jul-2020 \
	NOTICE="product=SerDes Toolbox" SN=40702320 SIGN="0031 996B \
	385B DBD8 E4C6 614A 2B40 6900 58B6 5272 4372 2940 3FF6 0D1C \
	5AA7"
INCREMENT Signal_Toolbox MLM 43 30-jul-2021 10000 \
	6F70EDB4FD8585F53DC3 \
	VENDOR_STRING=vi=0:at=200:ae=1:lu=200:lo=TH:ei=5199932:lr=1:ep=15: \
	DUP_GROUP=UH asset_info=40702320 ISSUED=21-Jul-2020 \
	NOTICE="product=Signal Processing Toolbox" SN=40702320 \
	SIGN="004F 3224 875F 2919 F406 7D01 1853 7C00 FADF 958F 125E \
	3A6D B28A 3ED8 BFAC"
INCREMENT SimBiology MLM 43 30-jul-2021 10000 EF00DD04223358FE2265 \
	VENDOR_STRING=vi=0:at=200:ae=1:lu=200:lo=TH:ei=5199932:lr=1:ep=15: \
	DUP_GROUP=UH asset_info=40702320 ISSUED=21-Jul-2020 \
	NOTICE=product=SimBiology SN=40702320 SIGN="00EA A00F 2EE3 \
	1AA7 E197 95EE 9805 1500 1F6A 5E73 18C7 9534 2B7D 2C42 EA08"
INCREMENT SimEvents MLM 43 30-jul-2021 10000 0FA0ED745074721920AC \
	VENDOR_STRING=vi=0:at=200:ae=1:lu=200:lo=TH:ei=5199932:lr=1:ep=15: \
	DUP_GROUP=UH asset_info=40702320 ISSUED=21-Jul-2020 \
	NOTICE=product=SimEvents SN=40702320 SIGN="00D1 6B83 864A 0091 \
	0CD3 C26F 6773 E500 FE80 2963 54BD 7F8B 8C22 E6EB CEAB"
INCREMENT SimDriveline MLM 43 30-jul-2021 10000 CF109DF47AB98C7526CE \
	VENDOR_STRING=vi=0:at=200:ae=1:lu=200:lo=TH:ei=5199932:lr=1:ep=15: \
	DUP_GROUP=UH asset_info=40702320 ISSUED=21-Jul-2020 \
	NOTICE="product=Simscape Driveline" SN=40702320 SIGN="0076 \
	9BC8 9396 E2E7 824E 9606 32C6 1A00 EE71 2348 19BF 68EE 30BE \
	D48C 642C"
INCREMENT Power_System_Blocks MLM 43 30-jul-2021 10000 \
	BF40ED041DED25ACD120 \
	VENDOR_STRING=vi=0:at=200:ae=1:lu=200:lo=TH:ei=5199932:lr=1:ep=15: \
	DUP_GROUP=UH asset_info=40702320 ISSUED=21-Jul-2020 \
	NOTICE="product=Simscape Electrical" SN=40702320 SIGN="0090 \
	0C17 2D1B 5DFD 52F0 E2C8 03CB 1200 8456 F386 F689 5358 3918 \
	C8BF 475A"
INCREMENT SimHydraulics MLM 43 30-jul-2021 10000 3F207D84AC2953936BF4 \
	VENDOR_STRING=vi=0:at=200:ae=1:lu=200:lo=TH:ei=5199932:lr=1:ep=15: \
	DUP_GROUP=UH asset_info=40702320 ISSUED=21-Jul-2020 \
	NOTICE="product=Simscape Fluids" SN=40702320 SIGN="0006 A789 \
	864D E5E4 DB1C D917 E605 5900 1BC4 1118 9CD9 73FF DDD0 9798 \
	00EB"
INCREMENT SimMechanics MLM 43 30-jul-2021 10000 5F608D64A7BD7B14A9E4 \
	VENDOR_STRING=vi=0:at=200:ae=1:lu=200:lo=TH:ei=5199932:lr=1:ep=15: \
	DUP_GROUP=UH asset_info=40702320 ISSUED=21-Jul-2020 \
	NOTICE="product=Simscape Multibody" SN=40702320 SIGN="00C6 \
	0136 DC4F F058 8A66 F197 A801 F000 F59F 93D7 79C8 C27D 9CB4 \
	2F6F D6BC"
INCREMENT Simscape MLM 43 30-jul-2021 10000 5FC0BDB4D137DFC53CED \
	VENDOR_STRING=vi=0:at=200:ae=1:lu=200:lo=TH:ei=5199932:lr=1:ep=15: \
	DUP_GROUP=UH asset_info=40702320 ISSUED=21-Jul-2020 \
	NOTICE=product=Simscape SN=40702320 SIGN="00C5 75E3 B9BF 20A6 \
	8758 F9B1 E6E4 7F00 A652 0827 2797 A6D5 EEB7 18EB 4E72"
INCREMENT Virtual_Reality_Toolbox MLM 43 30-jul-2021 10000 \
	FF608DA4AC794DBB2F94 \
	VENDOR_STRING=vi=0:at=200:ae=1:lu=200:lo=TH:ei=5199932:lr=1:ep=15: \
	DUP_GROUP=UH asset_info=40702320 ISSUED=21-Jul-2020 \
	NOTICE="product=Simulink 3D Animation" SN=40702320 SIGN="00E2 \
	1B8A 4731 F453 D9BD E55D 33CD 7700 3DA3 4208 E148 4DF6 B06F \
	1E1F 8888"
INCREMENT SL_Verification_Validation MLM 43 30-jul-2021 10000 \
	3FB05D5466A222B795CC \
	VENDOR_STRING=vi=0:at=200:ae=1:lu=200:lo=TH:ei=5199932:lr=1:ep=15: \
	DUP_GROUP=UH asset_info=40702320 ISSUED=21-Jul-2020 \
	NOTICE="product=Simulink Check" SN=40702320 SIGN="00DD 0FED \
	A111 9F27 5003 689F E186 1000 9ED7 A3D0 466A F0C8 8ECB 5661 \
	2B8A"
INCREMENT Simulink_Code_Inspector MLM 43 30-jul-2021 10000 \
	6FF01DE494569D3A4A36 \
	VENDOR_STRING=vi=0:at=200:ae=1:lu=200:lo=TH:ei=5199932:lr=1:ep=15: \
	DUP_GROUP=UH asset_info=40702320 ISSUED=21-Jul-2020 \
	NOTICE="product=Simulink Code Inspector" SN=40702320 \
	SIGN="004C 4B40 C151 E063 CA73 4280 783A 1600 6522 D958 3DB6 \
	7654 529D 3CD5 D3AB"
INCREMENT Real-Time_Workshop MLM 43 30-jul-2021 10000 \
	1FD0FD548C271B5026DE \
	VENDOR_STRING=vi=0:at=200:ae=1:lu=200:lo=TH:ei=5199932:lr=1:ep=15: \
	DUP_GROUP=UH asset_info=40702320 ISSUED=21-Jul-2020 \
	NOTICE="product=Simulink Coder" SN=40702320 SIGN="007B 355C \
	15C8 6241 8747 6C62 443D 4D00 9A9B D031 31F0 63EF C36E 4BA2 \
	2B8D"
INCREMENT Simulink_Compiler MLM 43 30-jul-2021 10000 \
	AF80ADF404C25740AF57 \
	VENDOR_STRING=vi=0:at=200:ae=1:lu=200:lo=TH:ei=5199932:lr=1:ep=15: \
	DUP_GROUP=UH asset_info=40702320 ISSUED=21-Jul-2020 \
	NOTICE="product=Simulink Compiler" SN=40702320 SIGN="009F EB45 \
	72AE 3393 FA4F 3038 3B8A B400 DC89 4DEA ADBC 0A73 1C6F 6262 \
	588C"
INCREMENT Simulink_Control_Design MLM 43 30-jul-2021 10000 \
	9FF0FDC416223A044429 \
	VENDOR_STRING=vi=0:at=200:ae=1:lu=200:lo=TH:ei=5199932:lr=1:ep=15: \
	DUP_GROUP=UH asset_info=40702320 ISSUED=21-Jul-2020 \
	NOTICE="product=Simulink Control Design" SN=40702320 \
	SIGN="007B 7CCD AAEF 2B4C A313 3D26 556E BE00 6342 677F C0BF \
	E6A9 197C D72A 7975"
INCREMENT Simulink_Coverage MLM 43 30-jul-2021 10000 \
	0FD0FD24C78E204E7F9F \
	VENDOR_STRING=vi=0:at=200:ae=1:lu=200:lo=TH:ei=5199932:lr=1:ep=15: \
	DUP_GROUP=UH asset_info=40702320 ISSUED=21-Jul-2020 \
	NOTICE="product=Simulink Coverage" SN=40702320 SIGN="001E 8EB3 \
	53FB 1E69 AC30 A983 7DC8 BA00 1F34 2AE9 0E58 25BE E66C 3E71 \
	F09D"
INCREMENT Simulink_Design_Optim MLM 43 30-jul-2021 10000 \
	AF50FD84F8E4191E83C1 \
	VENDOR_STRING=vi=0:at=200:ae=1:lu=200:lo=TH:ei=5199932:lr=1:ep=15: \
	DUP_GROUP=UH asset_info=40702320 ISSUED=21-Jul-2020 \
	NOTICE="product=Simulink Design Optimization" SN=40702320 \
	SIGN="00FD D189 9888 12E3 7725 158F 2B82 8000 C19A 2CB7 F394 \
	D27A 49A2 2F46 FD21"
INCREMENT Simulink_Design_Verifier MLM 43 30-jul-2021 10000 \
	FFB0DD8413A33D84E044 \
	VENDOR_STRING=vi=0:at=200:ae=1:lu=200:lo=TH:ei=5199932:lr=1:ep=15: \
	DUP_GROUP=UH asset_info=40702320 ISSUED=21-Jul-2020 \
	NOTICE="product=Simulink Design Verifier" SN=40702320 \
	SIGN="008D A9D4 7B06 32FA FBD5 2AA5 3B93 8200 5B5F FD61 413D \
	6899 DF33 1D76 E9D7"
INCREMENT Real-Time_Win_Target MLM 43 30-jul-2021 10000 \
	7F402DD416260F6DAAA9 \
	VENDOR_STRING=vi=0:at=200:ae=1:lu=200:lo=TH:ei=5199932:lr=1:ep=15: \
	DUP_GROUP=UH asset_info=40702320 ISSUED=21-Jul-2020 \
	NOTICE="product=Simulink Desktop Real-Time" SN=40702320 \
	SIGN="0093 231F 8D12 AEF0 6F93 B32E F5DD 0C00 96CB 15E2 24B9 \
	DFD9 BDC4 450F 25B0"
INCREMENT Simulink_PLC_Coder MLM 43 30-jul-2021 10000 \
	EFF0DD14AF096DB3D3DB \
	VENDOR_STRING=vi=0:at=200:ae=1:lu=200:lo=TH:ei=5199932:lr=1:ep=15: \
	DUP_GROUP=UH asset_info=40702320 ISSUED=21-Jul-2020 \
	NOTICE="product=Simulink PLC Coder" SN=40702320 SIGN="002C \
	6B7E 3E06 D117 0E0B 1DB4 A567 CE00 2FA4 465E 34C1 F90A 14F5 \
	15FD EAFE"
INCREMENT XPC_Target MLM 43 30-jul-2021 10000 DFF08D94D34AB041851F \
	VENDOR_STRING=vi=0:at=200:ae=1:lu=200:lo=TH:ei=5199932:lr=1:ep=15: \
	DUP_GROUP=UH asset_info=40702320 ISSUED=21-Jul-2020 \
	NOTICE="product=Simulink Real-Time" SN=40702320 SIGN="0009 \
	F98E 099A CF24 16AA 3EA8 FC33 2D00 3BB3 3BD8 F3A8 80A8 A806 \
	A4C3 C11D"
INCREMENT SIMULINK_Report_Gen MLM 43 30-jul-2021 10000 \
	0FF05DB49FC167F0C053 \
	VENDOR_STRING=vi=0:at=200:ae=1:lu=200:lo=TH:ei=5199932:lr=1:ep=15: \
	DUP_GROUP=UH asset_info=40702320 ISSUED=21-Jul-2020 \
	NOTICE="product=Simulink Report Generator" SN=40702320 \
	SIGN="000C EE88 F297 3EE0 AF40 5B49 CAE0 2800 1887 F1D3 17EB \
	A124 2C55 9424 A0D9"
INCREMENT Simulink_Requirements MLM 43 30-jul-2021 10000 \
	1F70BD74CED524FC7B56 \
	VENDOR_STRING=vi=0:at=200:ae=1:lu=200:lo=TH:ei=5199932:lr=1:ep=15: \
	DUP_GROUP=UH asset_info=40702320 ISSUED=21-Jul-2020 \
	NOTICE="product=Simulink Requirements" SN=40702320 SIGN="001D \
	2FFC 03EB 1547 F043 D9D1 CC8E 2300 FA9F 1BA0 DA74 37DF A9F1 \
	FC1B C31C"
INCREMENT Simulink_Test MLM 43 30-jul-2021 10000 0FA0EDD420514014A3BF \
	VENDOR_STRING=vi=0:at=200:ae=1:lu=200:lo=TH:ei=5199932:lr=1:ep=15: \
	DUP_GROUP=UH asset_info=40702320 ISSUED=21-Jul-2020 \
	NOTICE="product=Simulink Test" SN=40702320 SIGN="0038 6885 \
	EA66 AD69 F661 F2E9 AC71 6C00 898D 8D06 3746 090B 7BFC 1D33 \
	4091"
INCREMENT SoC_Blockset MLM 43 30-jul-2021 10000 0F80FD94CED28DC4F0EE \
	VENDOR_STRING=vi=0:at=200:ae=1:lu=200:lo=TH:ei=5199932:lr=1:ep=15: \
	DUP_GROUP=UH asset_info=40702320 ISSUED=21-Jul-2020 \
	NOTICE="product=SoC Blockset" SN=40702320 SIGN="0030 B1E9 5A8A \
	2409 6068 454B 9BD6 9E00 3811 6379 D85A 9FFA 7FAD 638D 3B87"
INCREMENT Excel_Link MLM 43 30-jul-2021 10000 6F702DC494E9453CE6AB \
	VENDOR_STRING=vi=0:at=200:ae=1:lu=200:lo=TH:ei=5199932:lr=1:ep=15: \
	DUP_GROUP=UH asset_info=40702320 ISSUED=21-Jul-2020 \
	NOTICE="product=Spreadsheet Link" SN=40702320 SIGN="00FA B58B \
	3D7C EB89 0DBC 1450 F54C B300 3AA6 526B 7FBE A3DF 2A39 55EA \
	1E58"
INCREMENT Stateflow MLM 43 30-jul-2021 10000 7F900DC477B8D0ADA68B \
	VENDOR_STRING=vi=0:at=200:ae=1:lu=200:lo=TH:ei=5199932:lr=1:ep=15: \
	DUP_GROUP=UH asset_info=40702320 ISSUED=21-Jul-2020 \
	NOTICE=product=Stateflow SN=40702320 SIGN="0015 BADF 9EEC 2B19 \
	468A 6158 1B84 1800 214E 1DF5 2A1D BCC7 9DD7 2B86 394B"
INCREMENT Statistics_Toolbox MLM 43 30-jul-2021 10000 \
	6FB05D74AD831A59B900 \
	VENDOR_STRING=vi=0:at=200:ae=1:lu=200:lo=TH:ei=5199932:lr=1:ep=15: \
	DUP_GROUP=UH asset_info=40702320 ISSUED=21-Jul-2020 \
	NOTICE="product=Statistics and Machine Learning Toolbox" \
	SN=40702320 SIGN="005E 3E42 D4FF A92B 5DED 0C6A 9E26 C600 31D7 \
	E29D 21F0 18D9 A8AC EABB 28F7"
INCREMENT Symbolic_Toolbox MLM 43 30-jul-2021 10000 \
	9F900D9464764F7C29F2 \
	VENDOR_STRING=vi=0:at=200:ae=1:lu=200:lo=TH:ei=5199932:lr=1:ep=15: \
	DUP_GROUP=UH asset_info=40702320 ISSUED=21-Jul-2020 \
	NOTICE="product=Symbolic Math Toolbox" SN=40702320 SIGN="00EB \
	A21F 0443 985B 47EE 7185 724E 1200 0CF4 5440 03D1 1780 43D0 \
	6A13 2C9E"
INCREMENT System_Composer MLM 43 30-jul-2021 10000 \
	2F80DD040BED5F33E804 \
	VENDOR_STRING=vi=0:at=200:ae=1:lu=200:lo=TH:ei=5199932:lr=1:ep=15: \
	DUP_GROUP=UH asset_info=40702320 ISSUED=21-Jul-2020 \
	NOTICE="product=System Composer" SN=40702320 SIGN="002D 0266 \
	177A 1084 C398 5CB5 1FBA 0E00 83C5 B626 244C 08EB 8529 76A9 \
	82D8"
INCREMENT Identification_Toolbox MLM 43 30-jul-2021 10000 \
	4F405DD42F6AB389ABED \
	VENDOR_STRING=vi=0:at=200:ae=1:lu=200:lo=TH:ei=5199932:lr=1:ep=15: \
	DUP_GROUP=UH asset_info=40702320 ISSUED=21-Jul-2020 \
	NOTICE="product=System Identification Toolbox" SN=40702320 \
	SIGN="00C5 A010 42E3 DBED 6F58 93D1 AD75 9500 E7C9 8DA6 4578 \
	8DE3 11C5 532E E77F"
INCREMENT Text_Analytics_Toolbox MLM 43 30-jul-2021 10000 \
	DF004DE465548BF2357B \
	VENDOR_STRING=vi=0:at=200:ae=1:lu=200:lo=TH:ei=5199932:lr=1:ep=15: \
	DUP_GROUP=UH asset_info=40702320 ISSUED=21-Jul-2020 \
	NOTICE="product=Text Analytics Toolbox" SN=40702320 SIGN="000A \
	8058 6FB5 3296 04C2 E04F A996 8900 D08E 6620 10F0 5F52 3E38 \
	FBD1 6411"
INCREMENT Trading_Toolbox MLM 43 30-jul-2021 10000 \
	FFC01D4424211045AB27 \
	VENDOR_STRING=vi=0:at=200:ae=1:lu=200:lo=TH:ei=5199932:lr=1:ep=15: \
	DUP_GROUP=UH asset_info=40702320 ISSUED=21-Jul-2020 \
	NOTICE="product=Trading Toolbox" SN=40702320 SIGN="000F 5853 \
	0061 832B A4DC 6525 94C2 BA00 3897 09EF 3B74 F6ED 963A DA18 \
	64FB"
INCREMENT Vehicle_Dynamics_Blockset MLM 43 30-jul-2021 10000 \
	7FF0FDD4A8C8A5C2FA9F \
	VENDOR_STRING=vi=0:at=200:ae=1:lu=200:lo=TH:ei=5199932:lr=1:ep=15: \
	DUP_GROUP=UH asset_info=40702320 ISSUED=21-Jul-2020 \
	NOTICE="product=Vehicle Dynamics Blockset" SN=40702320 \
	SIGN="009A CC4E D715 8F80 7018 126E 9098 C900 D44A 8F06 3706 \
	78CA F7B1 B8FA 17E0"
INCREMENT Vehicle_Network_Toolbox MLM 43 30-jul-2021 10000 \
	7F807D543F1074BBFD7A \
	VENDOR_STRING=vi=0:at=200:ae=1:lu=200:lo=TH:ei=5199932:lr=1:ep=15: \
	DUP_GROUP=UH asset_info=40702320 ISSUED=21-Jul-2020 \
	NOTICE="product=Vehicle Network Toolbox" SN=40702320 \
	SIGN="00FC 7E4D 1CF4 D810 9704 EAA9 07DC DD00 06B1 7843 7C5E \
	78AC 31B1 CDFC BF89"
INCREMENT Vision_HDL_Toolbox MLM 43 30-jul-2021 10000 \
	2FC06DF4E9619CB9690B \
	VENDOR_STRING=vi=0:at=200:ae=1:lu=200:lo=TH:ei=5199932:lr=1:ep=15: \
	DUP_GROUP=UH asset_info=40702320 ISSUED=21-Jul-2020 \
	NOTICE="product=Vision HDL Toolbox" SN=40702320 SIGN="00E3 \
	A642 5B8D 93BF 3B1B 8417 23FE C500 B468 84C3 63BF C1EA 8FA5 \
	1960 8FF4"
INCREMENT WLAN_System_Toolbox MLM 43 30-jul-2021 10000 \
	3F205D947C01E0CD615C \
	VENDOR_STRING=vi=0:at=200:ae=1:lu=200:lo=TH:ei=5199932:lr=1:ep=15: \
	DUP_GROUP=UH asset_info=40702320 ISSUED=21-Jul-2020 \
	NOTICE="product=WLAN Toolbox" SN=40702320 SIGN="0026 8B44 D722 \
	2636 BB8B 2480 774A 0A00 7975 5D9A 04AE B697 9925 6546 F03A"
INCREMENT Wavelet_Toolbox MLM 43 30-jul-2021 10000 \
	4F30FD74BA95EA4C1340 \
	VENDOR_STRING=vi=0:at=200:ae=1:lu=200:lo=TH:ei=5199932:lr=1:ep=15: \
	DUP_GROUP=UH asset_info=40702320 ISSUED=21-Jul-2020 \
	NOTICE="product=Wavelet Toolbox" SN=40702320 SIGN="0092 3DAF \
	56F6 A3B9 ADB4 0C27 F227 4200 F265 1F32 4010 7A38 9A5E 4E93 \
	CB6E"
INCREMENT LTE_HDL_Toolbox MLM 43 30-jul-2021 10000 \
	9F901D24129EF57D7FD4 \
	VENDOR_STRING=vi=0:at=200:ae=1:lu=200:lo=TH:ei=5199932:lr=1:ep=15: \
	DUP_GROUP=UH asset_info=40702320 ISSUED=21-Jul-2020 \
	NOTICE="product=Wireless HDL Toolbox" SN=40702320 SIGN="00D9 \
	F334 42C5 7972 D146 A3E8 AB9F 4100 E408 EE88 1C0E 6350 4687 \
	557F F477"
# END-----------------END-----------------END
