# Supplementary material for: Converting waste PET plastics into automobile fuels and antifreeze components
Source: Nat Commun. 2022 Jun 10;13:3343. doi: 10.1038/s41467-022-31078-w (PMC9187643; doi:10.1038/s41467-022-31078-w)
Supplement: Supplementary file 4 — Supplementary Code 1 [file 41467_2022_31078_MOESM4_ESM.zip › Matlab Code.m]

function piadatfit
clear all; clc
%Experimental data 
tspan=[t0 t1 t2 t3 t4 t5];
%Experimental time
cexp=[ca0 cb0 cc0 cd0; ca1 cb1 cc1 cd1; ca2 cb2 cc2 cd2; ca3 cb3 cc3 cd3; ca4 cb4 cc4 cd4; ca5 cb5 cc5 cd5];
%Experimental concentration
c0=[ca0 cb0 cc0 cd0];
%Preliminaryl concentration
k0=[0.00 0.00 0.00 0.00];
LB=[0 0 0 0];
UB=[+inf +inf +inf +inf];

%Nonlinear Least Squares Fitting 
[k,resnorm,residual]=lsqnonlin(@objpia,k0,LB,UB,[],cexp,tspan,c0)


function f = objpia(k0,cexp,tspan,c0)
%Fitting objective function 
[t c]=ode45(@piakin,tspan,c0,[],k0);
f1=c(:,1)-cexp(:,1);
f2=c(:,2)-cexp(:,2);
f3=c(:,3)-cexp(:,3);
f4=c(:,4)-cexp(:,4);
f=[f1,f2,f3,f4];

function dcdt=piakin(t,c,k)
%Kinetic Equation 
r1=k(1)*c(1);
r2=k(2)*c(2);
r3=k(3)*c(3);
r4=k(4)*c(4);
dcdt(1)=0-r1;dcdt(2)=r1-r2;dcdt(3)=r2-r3;dcdt(4)=r3;
dcdt=dcdt';
