# Supplementary material for: Converting waste PET plastics into automobile fuels and antifreeze components
Source: Nat Commun. 2022 Jun 10;13:3343. doi: 10.1038/s41467-022-31078-w (PMC9187643; doi:10.1038/s41467-022-31078-w)
Supplement: Supplementary file 4 — Supplementary Code 1 [file 41467_2022_31078_MOESM4_ESM.zip › Readme.txt]

System Requirements
Installation Guide
Demo

System Requirements
This software is supported for Windows, macOS and Linux in following operating Systems.
Windows:
• Windows 10 (version 1803 or higher)
• Windows 7 Service Pack 1
• Windows Server 2019
• Windows Server 2016
macOS:
• macOS Big Sur (11)
• macOS Catalina (10.15)
• macOS Mojave (10.14)
Linux:
• Ubuntu 20.04 LTS
• Ubuntu 18.04 LTS
• Ubuntu 16.04 LTS
• Debian 10
• Red Hat Enterprise Linux 8 (minimum 8.1)
• Red Hat Enterprise Linux 7 (minimum 7.6)
• SUSE Linux Enterprise Desktop 12 (minimum SP2)
• SUSE Linux Enterprise Desktop 15
• SUSE Linux Enterprise Server 12 (minimum SP2)
• SUSE Linux Enterprise Server 15
The software has been tested on the Windows 10 system
The software requires only a standard computer with enough RAM to support the in-memory operations.

Installation Guide
Install from https://ww2.mathworks.cn/downloads/
Typical install time on a "normal" desktop computer: within 30mins.

Demo
Bring the time and the concentration from kinetic data at each time into the code.
Expected output: k =k1   k2   k3
Expected run time for demo on a "normal" desktop computer: within 2mins.
