# Supplementary material for: Converting waste PET plastics into automobile fuels and antifreeze components
Source: Nat Commun. 2022 Jun 10;13:3343. doi: 10.1038/s41467-022-31078-w (PMC9187643; doi:10.1038/s41467-022-31078-w)
Supplement: Supplementary file 5 — Source Data [file 41467_2022_31078_MOESM5_ESM.xlsx]

## Sheet: Figure 2
Figure 2
	Figure 2a				Figure 2b					Figure 2c			Figure 2d			Figure 2c			Figure 2d
	Parameter X	Parameter Y1	Parameter Y2		Parameter X1	Parameter Y1	Parameter X2	Parameter Y2		Parameter X	Parameter Y		Parameter X	Parameter Y		Parameter X	Parameter Y		Parameter X	Parameter Y
	2 Theta(degree)	Intensity(a.u.)	Intensity(a.u.)		P/P0	V/cm3g-1	P/P0	V/cm3g-1		Kinetic Energy (eV)	Intensity(a.u.)		Binding Energy (eV)	Intensity(a.u.)		Kinetic Energy (eV)	Intensity(a.u.)		Binding Energy (eV)	Intensity(a.u.)
	5	275975	264100		0.000973	23.5117	0.000959	7.4964		922.92	15216.4		976.71	2181.66		923.92	12525.2		965.08	20983.9
	5.02	276825	267950		0.0024	30.0699	0.00244	9.7384		922.82	15143.9		976.61	2175.81		923.82	12547.6		964.98	21262
	5.04	277275	260150		0.00492	34.6371	0.00491	11.5802		922.72	15397.1		976.51	2169.78		923.72	12570.8		964.88	20948.3
	5.06	276950	259600		0.00721	37.3482	0.00729	12.6889		922.62	15360.6		976.41	2163.56		923.62	12594.1		964.78	21156.9
	5.08	270650	261900		0.00955	39.4414	0.0099	13.6726		922.52	15700.4		976.31	2157.16		923.52	12619.2		964.68	21017.4
	5.1	272700	260150		0.0241	46.3965	0.0243	15.8239		922.42	15562.9		976.21	2150.58		923.42	12519.3		964.58	21084.1
	5.12	270875	258850		0.0491	52.9244	0.0498	17.7654		922.32	15502.3		976.11	2143.82		923.32	12721.4		964.48	21368.3
	5.14	264225	261000		0.0743	57.7274	0.0753	19.2037		922.22	15410.9		976.01	2136.87		923.22	12908.7		964.38	21346.9
	5.16	267875	261800		0.0987	61.6414	0.0989	20.2702		922.12	15476.8		975.91	2129.73		923.12	12933.4		964.28	21516.7
	5.18	261675	252850		0.122	64.9991	0.122	21.2459		922.02	15518.2		975.81	2122.42		923.02	12940.5		964.18	21801.6
	5.2	255275	260350		0.146	68.3086	0.146	22.1813		921.92	15617.5		975.71	2104.03		922.92	13117.9		964.08	21902
	5.22	257375	257050		0.168	71.1469	0.169	23.1122		921.82	15720.3		975.61	2098.86		922.82	13143.7		963.98	22124.9
	5.24	250625	256950		0.19	73.9656	0.191	23.973		921.72	16028		975.51	2094.65		922.72	13040.2		963.88	22033.1
	5.26	254900	255150		0.213	76.8785	0.213	24.8415		921.62	15957.9		975.41	2089.23		922.62	13090.8		963.78	22198.2
	5.28	249150	256300		0.236	79.7045	0.236	25.7431		921.52	16112.9		975.31	2076.87		922.52	13077.8		963.68	22202.2
	5.3	248500	258300		0.259	82.8338	0.259	26.6438		921.42	16222		975.21	2068.03		922.42	13138.9		963.58	22303
	5.32	246975	260000		0.282	85.7384	0.281	27.544		921.32	16139.1		975.11	2063.08		922.32	13069.1		963.48	22296
	5.34	247500	254100		0.304	88.7	0.305	28.5137		921.22	16290		975.01	2068.43		922.22	12959.3		963.38	22705.2
	5.36	244750	251750		0.328	91.754	0.328	29.4475		921.12	16009.8		974.91	2071.68		922.12	13280.9		963.28	22952.6
	5.38	240400	250950		0.35	94.6959	0.35	30.4094		921.02	16431.4		974.81	2066.94		922.02	13092.5		963.18	22725.7
	5.4	240575	251600		0.375	97.8117	0.375	31.4684		920.92	16630.5		974.71	2062.54		921.92	13307.9		963.08	22904.7
	5.42	242325	252500		0.396	100.312	0.396	32.3662		920.82	16515.1		974.61	2050.86		921.82	13441.4		962.98	22774
	5.44	235625	253700		0.418	102.737	0.419	33.307		920.72	16516.3		974.51	2032.92		921.72	13294.8		962.88	22792
	5.46	233675	252900		0.441	105.058	0.441	34.2506		920.62	16373.4		974.41	2021.73		921.62	13294.2		962.78	23022.8
	5.48	235175	242150		0.465	107.478	0.465	35.2736		920.52	16706.8		974.31	2011.48		921.52	13342.3		962.68	23088.8
	5.5	233350	251000		0.487	109.315	0.487	36.2754		920.42	16835.1		974.21	2000.48		921.42	13365.2		962.58	22905.2
	5.52	231575	250350		0.51	111.083	0.51	37.3086		920.32	16982.1		974.11	1992.36		921.32	13486.4		962.48	22976.8
	5.54	227950	248300		0.533	112.894	0.533	38.3777		920.22	17329.8		974.01	1978.98		921.22	13363		962.38	22607.6
	5.56	226550	252200		0.556	114.429	0.556	39.4738		920.12	17433.8		973.91	1968.87		921.12	13461.8		962.28	22345.7
	5.58	226850	252250		0.579	115.915	0.58	40.6781		920.02	17272.1		973.81	1960.99		921.02	13543.9		962.18	22324.8
	5.6	222550	246900		0.601	117.061	0.604	41.8995		919.92	17584.8		973.71	1953.78		920.92	13547.1		962.08	22169
	5.62	222925	246200		0.624	118.329	0.625	42.916		919.82	17573.7		973.61	1949.78		920.82	13518.1		961.98	22117.2
	5.64	218450	241700		0.648	119.353	0.646	43.9674		919.72	17791.8		973.51	1947.07		920.72	13415.9		961.88	22157.9
	5.66	216900	249950		0.67	120.127	0.67	45.0509		919.62	18132.1		973.41	1953.97		920.62	13815.3		961.78	22114.4
	5.68	215900	242750		0.693	120.933	0.693	46.1127		919.52	18056.9		973.31	1953.94		920.52	13907		961.68	21623.1
	5.7	216475	245700		0.715	121.455	0.715	47.1046		919.42	18376.7		973.21	1952.6		920.42	13765.9		961.58	21657.3
	5.72	217225	254450		0.738	121.849	0.739	48.0158		919.32	18516.1		973.11	1950.24		920.32	14036		961.48	21643.6
	5.74	215900	244350		0.762	122.185	0.762	48.8182		919.22	18567.2		973.01	1941.29		920.22	14151.4		961.38	21325.6
	5.76	217875	246300		0.785	122.52	0.784	49.4452		919.12	18650.2		972.91	1937.55		920.12	14103.5		961.28	21366.1
	5.78	213525	242750		0.809	122.75	0.808	49.9931		919.02	19099.2		972.81	1929.18		920.02	14248.1		961.18	21250.6
	5.8	212925	239650		0.83	122.928	0.83	50.4679		918.92	19232.5		972.71	1920.32		919.92	14267.9		961.08	21514.2
	5.82	207650	246650		0.852	123.25	0.854	50.8817		918.82	19394		972.61	1923.69		919.82	14521.5		960.98	21005.5
	5.84	207700	241650		0.875	123.486	0.876	51.3123		918.72	19499.3		972.51	1921.57		919.72	14434.2		960.88	20688.9
	5.86	209425	242150		0.898	123.663	0.9	51.786		918.62	19592.6		972.41	1913.06		919.62	14594.6		960.78	20642.6
	5.88	207025	239150		0.923	123.901	0.922	52.264		918.52	20152		972.31	1907.51		919.52	14881.4		960.68	20698.7
	5.9	205075	241300		0.945	124.323	0.944	52.8235		918.42	20516.6		972.21	1902.64		919.42	14924.7		960.58	20834.8
	5.92	204875	241100		0.968	124.656	0.967	53.587		918.32	20804.5		972.11	1896.58		919.32	15115.1		960.48	20455.4
	5.94	205475	239250		0.991	125.073	0.991	54.9192		918.22	20576.3		972.01	1894.26		919.22	15130.4		960.38	20527.2
	5.96	206925	243950		0.967	124.678	0.968	53.9799		918.12	20901.3		971.91	1894.74		919.12	15116.2		960.28	20723.4
	5.98	203650	237700		0.945	124.444	0.945	53.4252		918.02	21310.3		971.81	1891.7		919.02	15418.1		960.18	20597.1
	6	202625	240750		0.922	124.127	0.922	52.9959		917.92	21553.8		971.71	1886.28		918.92	15647.1		960.08	20036.7
	6.02	197825	237600		0.898	123.951	0.9	52.6702		917.82	21968.4		971.61	1881.7		918.82	15619.9		959.98	20404.7
	6.04	203950	235300		0.876	123.773	0.876	52.3665		917.72	21901.7		971.51	1873.46		918.72	15654		959.88	20275.3
	6.06	199675	238250		0.852	123.525	0.854	52.1051		917.62	22618.9		971.41	1866		918.62	16132.5		959.78	20122.3
	6.08	197500	238750		0.831	123.425	0.831	51.8483		917.52	22523.8		971.31	1865.89		918.52	16098.6		959.68	20750.1
	6.1	198450	230550		0.809	123.243	0.808	51.6017		917.42	22218.4		971.21	1865.76		918.42	16208.7		959.58	20305.1
	6.12	197175	241350		0.785	123.022	0.784	51.366		917.32	22620.9		971.11	1867.71		918.32	16068.4		959.48	20543.6
	6.14	196325	232050		0.761	122.907	0.763	51.1484		917.22	22856.7		971.01	1860.68		918.22	16592.3		959.38	20392
	6.16	192875	235300		0.739	122.776	0.74	50.9216		917.12	22784.6		970.91	1859.78		918.12	16826.7		959.28	20791.4
	6.18	194825	231600		0.716	122.779	0.716	50.6723		917.02	23000.8		970.81	1867.73		918.02	16814.7		959.18	20491.4
	6.2	194150	229300		0.693	122.51	0.694	50.4354		916.92	22991.4		970.71	1866.46		917.92	16836.4		959.08	20217.4
	6.22	194200	240250		0.672	122.271	0.671	50.2275		916.82	23194.7		970.61	1866.39		917.82	17049.3		958.98	20454.4
	6.24	195075	230750		0.648	122.118	0.648	50.0075		916.72	23082.7		970.51	1863.1		917.72	17219.9		958.88	20664.5
	6.26	191975	229200		0.625	121.867	0.626	49.8076		916.62	23153.8		970.41	1861.21		917.62	17456.3		958.78	20269.4
	6.28	191925	220700		0.602	121.612	0.602	49.5766		916.52	23066.1		970.31	1855.79		917.52	17457.8		958.68	20185
	6.3	189025	225550		0.579	121.421	0.58	49.3753		916.42	23304.2		970.21	1851.3		917.42	17705		958.58	20403.9
	6.32	187875	230450		0.556	121.145	0.557	49.1486		916.32	23095.6		970.11	1841.52		917.32	17749.2		958.48	20588.7
	6.34	188425	223000		0.533	120.894	0.534	48.9387		916.22	23100.5		970.01	1820.37		917.22	18100.5		958.38	20431.5
	6.36	182675	226100		0.51	120.617	0.511	48.7135		916.12	23303.2		969.91	1804.11		917.12	18228.3		958.28	20367
	6.38	186750	229400		0.488	120.227	0.488	47.9246		916.02	22933.2		969.81	1790.74		917.02	18276.7		958.18	20258.8
	6.4	184750	225850		0.466	115.39	0.466	41.0426		915.92	23032.4		969.71	1779.9		916.92	18658.4		958.08	20291.3
	6.42	185575	221550		0.444	109.454	0.443	37.734		915.82	23022.8		969.61	1769.35		916.82	18373.6		957.98	20504.8
	6.44	180975	224650		0.421	105.467	0.418	35.6722		915.72	22709.8		969.51	1764.29		916.72	18672.9		957.88	20443.6
	6.46	180875	217250		0.397	102.043	0.397	34.5098		915.62	22933.5		969.41	1760.02		916.62	18510.1		957.78	20305
	6.48	180000	222150		0.375	99.2224	0.374	33.4393		915.52	22673.5		969.31	1756.44		916.52	18594.3		957.68	20356.2
	6.5	178500	220050		0.352	96.409	0.351	32.4104		915.42	22616.2		969.21	1751.97		916.42	18705.4		957.58	20195.7
	6.52	180175	222750		0.329	93.3391	0.329	31.3922		915.32	22620.5		969.11	1748.13		916.32	18436.6		957.48	20618.1
	6.54	177800	213300		0.305	90.1012	0.306	30.397		915.22	22380.2		969.01	1745.34		916.22	18663.9		957.38	20690.8
	6.56	176950	216600		0.284	87.1586	0.283	29.4094		915.12	22485		968.91	1740.86		916.12	18889.2		957.28	20701.6
	6.58	177250	213100		0.261	84.0789	0.259	28.434		915.02	22414.8		968.81	1739.38		916.02	18661.6		957.18	20898.9
	6.6	176475	210550		0.237	80.9272	0.237	27.5034		914.92	22459.4		968.71	1734.69		915.92	18695.4		957.08	20684.1
	6.62	174875	215150		0.215	78.0545	0.214	26.5737		914.82	22276.7		968.61	1728.26		915.82	18749.1		956.98	21149.5
	6.64	176225	215050		0.192	74.9694	0.191	25.6334		914.72	22003.1		968.51	1718.19		915.72	18694.4		956.88	21058.7
	6.66	175775	214100		0.169	72.0029	0.168	24.6788		914.62	21899.5		968.41	1714.86		915.62	18834.3		956.78	21186.3
	6.68	169650	212650		0.146	68.927	0.146	23.7473		914.52	21868.6		968.31	1711.84		915.52	18573.6		956.68	20927.6
	6.7	171275	208750		0.124	65.8114	0.123	22.7795		914.42	21987.9		968.21	1697.94		915.42	18591.6		956.58	20936
	6.72	169125	217900		0.101	62.4412	0.1	21.7432		914.32	21585.6		968.11	1698.29		915.32	18237.6		956.48	21492.8
	6.74	169525	210300							914.22	21631.8		968.01	1699.45		915.22	18216.7		956.38	21361.9
	6.76	166425	209300							914.12	21620.4		967.91	1703.15		915.12	18247.1		956.28	21882.5
	6.78	167375	203750							914.02	21516.4		967.81	1702.64		915.02	18414		956.18	21754.2
	6.8	166600	205500							913.92	21378.2		967.71	1701.73		914.92	18204.6		956.08	21766.6
	6.82	165025	201550							913.82	21189.1		967.61	1705.3		914.82	17699.9		955.98	21980.5
	6.84	163025	197450							913.72	21190.5		967.51	1704.87		914.72	17899.1		955.88	22362.7
	6.86	161000	201150							913.62	21193.1		967.41	1700.32		914.62	17896.5		955.78	22427
	6.88	162700	203300							913.52	20919.1		967.31	1689.26		914.52	17998		955.68	22746.2
	6.9	161875	198950							913.42	20760.3		967.21	1685.01		914.42	17997.4		955.58	22676.9
	6.92	158975	203650							913.32	20737.3		967.11	1685.1		914.32	17623.2		955.48	22931.2
	6.94	160100	199350							913.22	20918.6		967.01	1681.57		914.22	17451.8		955.38	23084
	6.96	159700	194450							913.12	20459.2		966.91	1674.72		914.12	17702.8		955.28	23015
	6.98	161825	199400							913.02	20690.7		966.81	1666.05		914.02	17449.1		955.18	22988.9
	7	157125	195250							912.92	20794.4		966.71	1659.69		913.92	17535		955.08	23234.4
	7.02	158125	198350							912.82	20388.7		966.61	1656.71		913.82	17427.6		954.98	23192.6
	7.04	157700	194400							912.72	20251.1		966.51	1651.67		913.72	17466.5		954.88	23134.2
	7.06	154300	195650							912.62	20463		966.41	1643.28		913.62	17359.6		954.78	23561.9
	7.08	152600	190600							912.52	20629.2		966.31	1641.97		913.52	17226.4		954.68	23417.9
	7.1	151225	196100							912.42	20454.2		966.21	1643.65		913.42	17142.8		954.58	23029.8
	7.12	154750	188150							912.32	20343.4		966.11	1650.89		913.32	17184		954.48	23113.1
	7.14	151650	188100							912.22	20437.2		966.01	1645.87		913.22	17163.9		954.38	23344.6
	7.16	150000	185850							912.12	20344.4		965.91	1642.57		913.12	17034.7		954.28	23058.5
	7.18	151700	187350							912.02	20051.7		965.81	1642.78		913.02	17178.2		954.18	22989.1
	7.2	146475	184300							911.92	19991.2		965.71	1639.41		912.92	17116.8		954.08	22851
	7.22	146325	181500							911.82	19967.6		965.61	1639.02		912.82	16896.9		953.98	22821.4
	7.24	147400	180250							911.72	19900		965.51	1637.44		912.72	16983.8		953.88	22853.5
	7.26	149025	181100							911.62	20067.2		965.41	1637.2		912.62	16873.3		953.78	22813.9
	7.28	144625	181250							911.52	20104.3		965.31	1638.67		912.52	16850		953.68	22697.8
	7.3	144850	181450							911.42	19849.1		965.21	1636.79		912.42	16872.9		953.58	22622.2
	7.32	144650	174800							911.32	19813.4		965.11	1629.67		912.32	16897.3		953.48	23280.8
	7.34	142650	178950							911.22	19880.8		965.01	1629.61		912.22	16695.5		953.38	23037.7
	7.36	141100	179400							911.12	19888.6		964.91	1627.03		912.12	16893.6		953.28	22992.8
	7.38	142550	174700							911.02	19810.8		964.81	1620.54		912.02	16852.8		953.18	23226.4
	7.4	136775	175200							910.92	19639.5		964.71	1618.84		911.92	16503.6		953.08	23255.3
	7.42	138925	171300							910.82	19580.2		964.61	1625.38		911.82	16362.5		952.98	23619.4
	7.44	141050	173450							910.72	19706.8		964.51	1631.79		911.72	16606.7		952.88	23985.2
	7.46	138625	167250							910.62	19373.8		964.41	1645.47		911.62	16788.3		952.78	23932
	7.48	136975	174300							910.52	19427.9		964.31	1652.5		911.52	16428.2		952.68	24053.6
	7.5	134300	176050							910.42	19556.2		964.21	1650.46		911.42	16680.3		952.58	24326.7
	7.52	135975	169600							910.32	19318.8		964.11	1652.04		911.32	16416.4		952.48	24107.5
	7.54	136775	175950							910.22	19400.9		964.01	1658.79		911.22	16335.6		952.38	24547.7
	7.56	136375	173400							910.12	19236		963.91	1661.38		911.12	16647.9		952.28	24419.7
	7.58	132625	166200							910.02	19315.7		963.81	1666.97		911.02	16451.7		952.18	24442.6
	7.6	129450	169100							909.92	19162.3		963.71	1668.78		910.92	16426.9		952.08	23770.6
	7.62	132125	166650							909.82	19271.2		963.61	1673.56		910.82	16260.5		951.98	23495.3
	7.64	129325	165950							909.72	19249.1		963.51	1679.5		910.72	16219.4		951.88	23192.9
	7.66	132225	164650							909.62	19278.2		963.41	1677.54		910.62	16289.1		951.78	22605
	7.68	130075	167150							909.52	19069.8		963.31	1681.09		910.52	16173		951.68	22223.8
	7.7	130625	164750							909.42	19197		963.21	1685.65		910.42	16365.7		951.58	21991.9
	7.72	128250	164050							909.32	18982.6		963.11	1684.32		910.32	16123.7		951.48	21269.4
	7.74	127700	164850							909.22	19189.7		963.01	1680.27		910.22	16043.7		951.38	20724.7
	7.76	129025	157450							909.12	19079.9		962.91	1675.46		910.12	16237.1		951.28	20449.1
	7.78	126600	157850							909.02	19023		962.81	1674.79		910.02	16004.6		951.18	20241.7
	7.8	123800	163150							908.92	19142.6		962.71	1670.83		909.92	16023.8		951.08	19888
	7.82	125175	158900							908.82	18987.4		962.61	1671.42		909.82	15996.2		950.98	19747.5
	7.84	123850	155450							908.72	19118.5		962.51	1668		909.72	16022.7		950.88	19502.7
	7.86	121975	158550							908.62	19077.2		962.41	1661.17		909.62	16221.1		950.78	19230.3
	7.88	123500	156050							908.52	18839.8		962.31	1651.7		909.52	16255.1		950.68	19141.9
	7.9	123575	148550							908.42	18838.2		962.21	1641.35		909.42	16289.5		950.58	18956.5
	7.92	120025	150900							908.32	18877.3		962.11	1636.35		909.32	16169.6		950.48	18861.7
	7.94	118625	154550							908.22	19170		962.01	1632.87		909.22	15860.2		950.38	18706.3
	7.96	121600	153850							908.12	18624.9		961.91	1628.78		909.12	16109.8		950.28	18726.9
	7.98	118100	150150							908.02	18993.6		961.81	1627.07		909.02	16303.4		950.18	18527.4
	8	119025	146350							907.92	18727.8		961.71	1631.91		908.92	15928.7		950.08	18618.3
	8.02	118350	149800							907.82	18766.9		961.61	1633.27		908.82	15848.9		949.98	18367
	8.04	117725	146900							907.72	18854.2		961.51	1641.61		908.72	15710.8		949.88	18168.9
	8.06	116975	147800							907.62	18863.6		961.41	1638.75		908.62	15795.2		949.78	18085.7
	8.08	116475	145200							907.52	18681.9		961.31	1631.38		908.52	15783		949.68	17935.8
	8.1	117800	141600							907.42	18920		961.21	1627.27		908.42	15886.7		949.58	18027.9
	8.12	115000	144950							907.32	18783.6		961.11	1621.14		908.32	16006.4		949.48	18548.2
	8.14	113325	144400							907.22	18890.8		961.01	1619.64		908.22	15855.2		949.38	18188.2
	8.16	113350	142850							907.12	18695.3		960.91	1618		908.12	16009.3		949.28	18184.8
	8.18	112500	140750							907.02	18569.7		960.81	1613.63		908.02	15907.6		949.18	17866.9
	8.2	109775	138800							906.92	18589.3		960.71	1608.23		907.92	15624.4		949.08	18002
	8.22	111150	142950							906.82	18667.7		960.61	1598.98		907.82	15709.3		948.98	17950.8
	8.24	113075	140450							906.72	18869.3		960.51	1587.04		907.72	15655.2		948.88	17819.3
	8.26	112450	142700							906.62	18484		960.41	1580.24		907.62	15898.2		948.78	17807.1
	8.28	109950	140750							906.52	18443.9		960.31	1580.86		907.52	15917		948.68	17888.2
	8.3	112450	139950							906.42	18516.6		960.21	1574.78		907.42	15618.5		948.58	17749.8
	8.32	110125	139850							906.32	18749.7		960.11	1569.55		907.32	15880.4		948.48	18053.7
	8.34	108600	133050							906.22	18538		960.01	1568.17		907.22	15806.2		948.38	18155.4
	8.36	107450	135150							906.12	18607.6		959.91	1571.13		907.12	15893.8		948.28	18211.2
	8.38	105975	132850							906.02	18495.3		959.81	1571.43		907.02	15490.1		948.18	17698.8
	8.4	108100	133150							905.92	18531.4		959.71	1577.86		906.92	15628.8		948.08	18009.3
	8.42	106350	132550										959.61	1582.33		906.82	15667.1		947.98	17781.3
	8.44	103700	130100										959.51	1581.61		906.72	15669.7		947.88	17836.5
	8.46	105825	125250										959.41	1581.49		906.62	15541.6		947.78	17787
	8.48	107200	130050										959.31	1584.25		906.52	15695.4		947.68	17688.1
	8.5	103350	125800										959.21	1579.64		906.42	15739.8		947.58	17523.3
	8.52	106600	134000										959.11	1577.83		906.32	15921.1		947.48	17703
	8.54	105875	127750										959.01	1572.19		906.22	15792.8		947.38	17364.1
	8.56	101150	129400										958.91	1571.66		906.12	15732.5		947.28	17655.9
	8.58	101850	128450										958.81	1568.55		906.02	15753.1		947.18	17872.6
	8.6	102625	125150										958.71	1568.54		905.92	15630.5		947.08	17988.1
	8.62	101875	129350										958.61	1572.69		905.82	15783.5		946.98	18020
	8.64	101625	123600										958.51	1574.44		905.72	15716.6		946.88	17918.6
	8.66	100900	125700										958.41	1576.19		905.62	15629.4		946.78	17994.3
	8.68	101725	121750										958.31	1581.38		905.52	15538.3		946.68	18051.3
	8.7	101250	126300										958.21	1584.6		905.42	15520.7		946.58	17830.6
	8.72	97450	121050										958.11	1583.01		905.82	15783.5		946.48	17930.1
	8.74	99150	123200										958.01	1584.11		905.72	15716.6		946.38	17828.9
	8.76	97150	122700										957.91	1587.82		905.62	15629.4		946.28	18132.3
	8.78	98175	120300										957.81	1589.82		905.52	15538.3		946.18	18094.6
	8.8	99750	119150										957.71	1589.24		905.42	15520.7		946.08	18028.7
	8.82	97900	117600										957.61	1591.5		906.02	18495.3		945.98	18184.8
	8.84	98000	122300										957.51	1589.65		905.92	18531.4		945.88	18321.7
	8.86	99125	123300										957.41	1576.56		905.82	18461		945.78	18259.4
	8.88	98750	124250										957.31	1570.5					945.68	18235.6
	8.9	95425	116350										957.21	1568.03					945.58	18353.2
	8.92	95175	117500										957.11	1568.67					945.48	18767.6
	8.94	95275	118650										957.01	1571.55					945.38	19098.2
	8.96	94350	115750										956.91	1581.57					945.28	19147.5
	8.98	94875	115050										956.81	1587.4					945.18	19398.5
	9	95075	110400										956.71	1595.51					945.08	19511.2
	9.02	93200	114400										956.61	1609.08					944.98	19813.8
	9.04	94100	115800										956.51	1623.1					944.88	19874.3
	9.06	91625	113950										956.41	1627.05					944.78	20023.6
	9.08	93250	112050										956.31	1630.39					944.68	20044
	9.1	92575	109650										956.21	1642.75					944.58	20365.4
	9.12	95100	108650										956.11	1656.95					944.48	20380.7
	9.14	92800	110100										956.01	1661.97					944.38	20411.4
	9.16	93500	110800										955.91	1669.67					944.28	20485.2
	9.18	91025	108250										955.81	1673.36					944.18	20550.4
	9.2	90875	114500										955.71	1666.61					944.08	20200.9
	9.22	89475	110900										955.61	1663					943.98	20283.2
	9.24	89875	109300										955.51	1661.97					943.88	20809.5
	9.26	91750	110150										955.41	1666.45					943.78	20507.4
	9.28	90450	109950										955.31	1668.71					943.68	20325.9
	9.3	93700	105350										955.21	1671.97					943.58	20193.1
	9.32	91350	109050										955.11	1673.41					943.48	20251.2
	9.34	87600	112950										955.01	1674.19					943.38	20408
	9.36	88175	108850										954.91	1680.7					943.28	20232.5
	9.38	87900	106050										954.81	1689.86					943.18	19996
	9.4	90225	107950										954.71	1697.67					943.08	20172.2
	9.42	91225	106800										954.61	1703.71					942.98	20204.2
	9.44	88775	107050										954.51	1715.85					942.88	20076.9
	9.46	87425	107100										954.41	1728.86					942.78	20019.4
	9.48	87475	104550										954.31	1732.33					942.68	20002.6
	9.5	89300	104900										954.21	1729.13					942.58	20081.7
	9.52	86700	102450										954.11	1737.33					942.48	20299.7
	9.54	86125	104200										954.01	1740.93					942.38	20269.1
	9.56	85525	101600										953.91	1742.99					942.28	20023.9
	9.58	83800	102150										953.81	1749.14					942.18	19815.6
	9.6	84550	107000										953.71	1761.43					942.08	19577.7
	9.62	88000	103050										953.61	1777.65					941.98	19960.4
	9.64	86400	100600										953.51	1794.49					941.88	19785.7
	9.66	85525	102200										953.41	1811.05					941.78	19314.3
	9.68	84125	100650										953.31	1825.7					941.68	19496.6
	9.7	85200	101700										953.21	1843.27					941.58	19504.3
	9.72	84600	101100										953.11	1864.92					941.48	19346.5
	9.74	85775	103000										953.01	1879.66					941.38	19269.3
	9.76	85025	104150										952.91	1894.93					941.28	19299.6
	9.78	82100	100850										952.81	1906.36					941.18	19271.5
	9.8	81475	100800										952.71	1917.15					941.08	19135.8
	9.82	83725	101700										952.61	1923.19					940.98	18966.8
	9.84	83275	99650										952.51	1920.52					940.88	18884.5
	9.86	86225	96600										952.41	1916.59					940.78	18691.6
	9.88	80725	98350										952.31	1907.5					940.68	18354.6
	9.9	82075	98200										952.21	1894.75					940.58	18406.5
	9.92	83050	95550										952.11	1883.42					940.48	18287.5
	9.94	80925	102900										952.01	1874.91					940.38	18542.9
	9.96	82500	97300										951.91	1863.63					940.28	18111.8
	9.98	82975	99050										951.81	1841.02					940.18	18268.9
	10	82175	95200										951.71	1814.22					940.08	18204.7
	10.02	80675	98100										951.61	1786.35					939.98	18078.4
	10.04	80225	97050										951.51	1753.27					939.88	17974.9
	10.06	80575	92250										951.41	1720.66					939.78	17897.2
	10.08	80400	98800										951.31	1688.34					939.68	17947.9
	10.1	83300	94900										951.21	1655.27					939.58	18024.1
	10.12	81050	95950										951.11	1626.27					939.48	17958.8
	10.14	81350	94800										951.01	1599.85					939.38	17917.7
	10.16	78450	97000										950.91	1575.47					939.28	17739.1
	10.18	80775	94200										950.81	1552.33					939.18	17668.2
	10.2	81600	95400										950.71	1528.82					939.08	17901.8
	10.22	79075	96300										950.61	1512.05					938.98	17947.4
	10.24	80825	95850										950.51	1500.22					938.88	17646.3
	10.26	79150	95150										950.41	1495.75					938.78	17809
	10.28	77875	94650										950.31	1487.41					938.68	17611.8
	10.3	79375	96950										950.21	1482.65					938.58	17819.7
	10.32	79050	95050										950.11	1481.71					938.48	17882.7
	10.34	77250	95550										950.01	1473.19					938.38	17716.6
	10.36	80475	93050										949.91	1471.7					938.28	17459
	10.38	79200	97850										949.81	1473.08					938.18	17384.8
	10.4	79400	95900										949.71	1472.68					938.08	17641.4
	10.42	79625	92150										949.61	1477.55					937.98	17696.1
	10.44	81350	93200										949.51	1480.13					937.88	17980.5
	10.46	79325	89500										949.41	1482.45					937.78	18094.6
	10.48	80600	89150										949.31	1485.23					937.68	18187.2
	10.5	79800	91800										949.21	1483.94					937.58	17929.8
	10.52	78375	88850										949.11	1475.74					937.48	18068.1
	10.54	79575	91500										949.01	1470.87					937.38	18582.1
	10.56	80175	95200										948.91	1465.85					937.28	18627.9
	10.58	77525	91350										948.81	1463.77					937.18	18956.5
	10.6	77775	96700										948.71	1464.66					937.08	19100.4
	10.62	76975	90500										948.61	1459.89					936.98	19039.2
	10.64	79700	93450										948.51	1453.49					936.88	19351.1
	10.66	79625	92850										948.41	1448.59					936.78	19541.5
	10.68	76225	91000										948.31	1445.82					936.68	19919.4
	10.7	76775	87750										948.21	1438.88					936.58	20056.5
	10.72	79275	92950										948.11	1437.32					936.48	20588.7
	10.74	78325	89700										948.01	1437.4					936.38	21003.8
	10.76	78075	90200										947.91	1437.05					936.28	21455.4
	10.78	77175	91650										947.81	1435.53					936.18	21453.3
	10.8	76225	90400										947.71	1436.56					936.08	21877.7
	10.82	77425	89900										947.61	1444.37					935.98	22189.8
	10.84	77225	89950										947.51	1454.34					935.88	22572.1
	10.86	77025	90800										947.41	1457.67					935.78	23071.3
	10.88	78275	88600										947.31	1457.8					935.68	23271.1
	10.9	76200	86500										947.21	1462.04					935.58	23385.4
	10.92	79575	88500										947.11	1462.6					935.48	24331.6
	10.94	76800	91200										947.01	1461.49					935.38	24179.2
	10.96	76525	89850										946.91	1465.78					935.28	24608
	10.98	76925	88450										946.81	1460.73					935.18	24730.4
	11	77425	91600										946.71	1462.32					935.08	24866.5
	11.02	77000	90850										946.61	1464.38					934.98	25239.6
	11.04	78825	91000										946.51	1465					934.88	25619.5
	11.06	76950	87200										946.41	1463.24					934.78	25391.4
	11.08	76725	89850										946.31	1458.51					934.68	24959.4
	11.1	76700	88250										946.21	1456.48					934.58	24517.7
	11.12	76025	89050										946.11	1453.12					934.48	24277.8
	11.14	77275	85900										946.01	1451.31					934.38	24526.2
	11.16	76025	89650										945.91	1456.81					934.28	23938.8
	11.18	78000	89550										945.81	1464.1					934.18	24101.8
	11.2	75175	88800										945.71	1470.47					934.08	23833.9
	11.22	75275	92050										945.61	1468.44					933.98	24077.9
	11.24	70625	91600										945.51	1466.63					933.88	24076.4
	11.26	75725	88200										945.41	1470.37					933.78	23902.6
	11.28	74550	90200										945.31	1474.43					933.68	24086.6
	11.3	76725	89200										945.21	1473.24					933.58	24602.4
	11.32	74375	89500										945.11	1478.99					933.48	25208.3
	11.34	76825	88700										945.01	1478.11					933.38	25600.4
	11.36	74650	87750										944.91	1487.36					933.28	25922.5
	11.38	72425	90200										944.81	1496.73					933.18	26151.1
	11.4	73700	89450										944.71	1499.52					933.08	26881.6
	11.42	74600	89600										944.61	1504.22					932.98	27357.3
	11.44	75700	87800										944.51	1504.33					932.88	28069.3
	11.46	75800	88550										944.41	1504.28					932.78	29001.6
	11.48	74775	86900										944.31	1499.15					932.68	28687.5
	11.5	74425	87750										944.21	1492.64					932.58	29117.3
	11.52	73500	90350										944.11	1488.87					932.48	29242.7
	11.54	74425	89350										944.01	1490.55					932.38	28850.9
	11.56	72800	87150										943.91	1490.6					932.28	28242.3
	11.58	73200	89650										943.81	1486.22					932.18	27367.6
	11.6	72600	89950										943.71	1484.91					932.08	26187.1
	11.62	73200	87450										943.61	1480.22					931.98	24864.9
	11.64	73650	87700										943.51	1472.99					931.88	23869.6
	11.66	73575	86250										943.41	1462.01					931.78	22430.8
	11.68	73375	86900										943.31	1463.12					931.68	21420.6
	11.7	73150	89600										943.21	1460.48					931.58	20318.2
	11.72	71250	87700										943.11	1462.51					931.48	19321.4
	11.74	73850	88350										943.01	1464.22					931.38	18714.3
	11.76	73425	89200										942.91	1464.4					931.28	17674.8
	11.78	72600	90050										942.81	1464.27					931.18	16932.2
	11.8	74425	87700										942.71	1454.42					931.08	16941
	11.82	71800	85100										942.61	1449.61					930.98	16496.8
	11.84	72900	84350										942.51	1442.64					930.88	16321
	11.86	72875	84200										942.41	1436.33					930.78	16020.1
	11.88	72100	85000										942.31	1436.52					930.68	15792.3
	11.9	71900	85450										942.21	1435.22					930.58	15614.8
	11.92	71925	87900										942.11	1434.78					930.48	15939.7
	11.94	73400	86600										942.01	1436.47					930.38	15388.8
	11.96	70225	85900										941.91	1428.48					930.28	15265.4
	11.98	72250	79850										941.81	1422.38					930.18	15140
	12	70375	82150										941.71	1425.16					930.08	15137.8
	12.02	71525	84550										941.61	1427.42					929.98	15503.9
	12.04	69625	85300										941.51	1428.43					929.88	15205.6
	12.06	72400	85150										941.41	1423.51					929.78	15071.9
	12.08	71175	86150										941.31	1418.12					929.68	15144.2
	12.1	71125	83250										941.21	1418.9					929.58	14983.5
	12.12	71025	87300										941.11	1420.95					929.48	15060.1
	12.14	70650	87600										941.01	1416.85					929.38	15063.3
	12.16	70700	88000										940.91	1406.75					929.28	14918.6
	12.18	70725	86050										940.81	1400.64					929.18	15155.7
	12.2	68650	83000										940.71	1390					929.08	14952.4
	12.22	70125	84450										940.61	1379.12					928.98	14969.5
	12.24	71050	85900										940.51	1377.76					928.88	15035.8
	12.26	70800	82650										940.41	1378.75					928.78	14864.9
	12.28	72600	86350										940.31	1384.34					928.68	15007.5
	12.3	70925	90300										940.21	1385.07					928.58	14824.9
	12.32	71325	84450										940.11	1383.91					928.48	14728.3
	12.34	70100	83600										940.01	1388.66					928.38	14654.1
	12.36	71650	85200										939.91	1392.35					928.28	14835.1
	12.38	71800	85450										939.81	1394.03					928.18	14602.5
	12.4	71850	82300										939.71	1396.77					928.08	14849.7
	12.42	70575	84200										939.61	1394.39					927.98	14835.8
	12.44	71375	85600										939.51	1394.98					927.88	14855.3
	12.46	68675	84350										939.41	1399.84					927.78	14668.9
	12.48	69500	82850										939.31	1395.81					927.68	14621.5
	12.5	70775	85600										939.21	1386.98					927.58	14636.9
	12.52	68775	84150										939.11	1375.95					927.48	14808
	12.54	70200	84050										939.01	1369.96					927.38	14859.8
	12.56	71125	79250										938.91	1369.9					927.28	14833
	12.58	69725	80950										938.81	1372.36					927.18	14848
	12.6	68625	82850										938.71	1373.81					927.08	14636.6
	12.62	70350	83750										938.61	1373.16					926.98	14694.8
	12.64	70975	84350										938.51	1376.67					926.88	14750.5
	12.66	71250	81150										938.41	1375.5					926.78	14376.8
	12.68	69025	83050										938.31	1378.47					926.68	14928.1
	12.7	69375	82050										938.21	1382.1					926.58	14817.9
	12.72	69550	84050										938.11	1384.33					926.48	14654.3
	12.74	70175	85850										938.01	1388.21					926.38	14625.2
	12.76	71325	82600										937.91	1395.1					926.28	14561.1
	12.78	70400	84900										937.81	1394.76					926.18	14404.4
	12.8	70125	83450										937.71	1395.88					926.08	14570.8
	12.82	70450	83200										937.61	1397.59					925.98	14595.3
	12.84	70850	83150										937.51	1393.78					925.88	14597.2
	12.86	70825	83500										937.41	1391.73					925.78	14871.8
	12.88	67925	84400										937.31	1393.41					925.68	14768.6
	12.9	69700	83100										937.21	1398.54					925.58	14805.4
	12.92	70125	83400										937.11	1404.62					925.48	14836.4
	12.94	72175	83350										937.01	1403.42					925.38	14610.4
	12.96	69475	81400										936.91	1400.33					925.28	14866.8
	12.98	68650	83000										936.81	1402.59					925.18	15055.4
	13	72025	82850										936.71	1409.91					925.08	14755.6
	13.02	68950	83750										936.61	1415.49
	13.04	68350	80300										936.51	1425.62
	13.06	69275	76950										936.41	1435.85
	13.08	68025	76150										936.31	1444.77
	13.1	67925	83850										936.21	1454.78
	13.12	66000	81200										936.11	1469.25
	13.14	68150	86350										936.01	1483.3
	13.16	67875	79250										935.91	1497.66
	13.18	69325	80700										935.81	1512.37
	13.2	70900	78000										935.71	1520.93
	13.22	69600	80700										935.61	1530.62
	13.24	67125	82000										935.51	1540.04
	13.26	68125	81450										935.41	1546.53
	13.28	68875	78650										935.31	1560.06
	13.3	68800	84400										935.21	1575.85
	13.32	69775	81950										935.11	1592.95
	13.34	69650	85050										935.01	1610.38
	13.36	68800	80250										934.91	1624.06
	13.38	69700	82200										934.81	1645.53
	13.4	68000	79650										934.71	1661.95
	13.42	67475	83200										934.61	1678.53
	13.44	69150	78500										934.51	1697.2
	13.46	69525	79850										934.41	1711.98
	13.48	70575	80700										934.31	1729.49
	13.5	67500	79800										934.21	1746.53
	13.52	67325	81700										934.11	1761.92
	13.54	69675	78800										934.01	1779.45
	13.56	69000	79700										933.91	1790.64
	13.58	68650	80900										933.81	1806.6
	13.6	66725	83950										933.71	1823.24
	13.62	69675	79000										933.61	1853.83
	13.64	68100	83550										933.51	1890.06
	13.66	67350	80500										933.41	1935.36
	13.68	66775	79750										933.31	1981.69
	13.7	67450	81850										933.21	2033.93
	13.72	67725	78600										933.11	2084.21
	13.74	67075	82050										933.01	2141.39
	13.76	72100	81400										932.91	2185.9
	13.78	65900	81100										932.81	2231.85
	13.8	68650	79200										932.71	2268.43
	13.82	69325	84550										932.61	2289.49
	13.84	66875	81250										932.51	2291.75
	13.86	68700	76250										932.41	2279.26
	13.88	69675	80000										932.31	2253.28
	13.9	65750	79500										932.21	2209.79
	13.92	69450	79200										932.11	2141.16
	13.94	67075	81200										932.01	2065.54
	13.96	69700	79450										931.91	1979.53
	13.98	68600	78850										931.81	1891.25
	14	70050	78150										931.71	1795.47
	14.02	65925	79650										931.61	1712.19
	14.04	66025	82350										931.51	1635.59
	14.06	68075	78100										931.41	1565.81
	14.08	67400	79900										931.31	1499.85
	14.1	67650	80500										931.21	1443.25
	14.12	68425	80500										931.11	1396.7
	14.14	68825	81100										931.01	1367.54
	14.16	67425	80650										930.91	1343.55
	14.18	67100	80900										930.81	1325.69
	14.2	68425	79250										930.71	1308.23
	14.22	67850	79800										930.61	1299.71
	14.24	66675	77500										930.51	1289.75
	14.26	67400	77250										930.41	1281.25
	14.28	67425	79700										930.31	1265.67
	14.3	68800	78800										930.21	1256.11
	14.32	65975	75650										930.11	1251.04
	14.34	65975	78000										930.01	1246.45
	14.36	67150	78400										929.91	1242.11
	14.38	66950	80850										929.81	1240.82
	14.4	68175	80900										929.71	1239.65
	14.42	66825	78500										929.61	1234.09
	14.44	68200	81950										929.51	1226.17
	14.46	67775	77800										929.41	1220.9
	14.48	67500	80400										929.31	1222.61
	14.5	68200	80150										929.21	1225.1
	14.52	66275	81200										929.11	1228.89
	14.54	68975	80800										929.01	1229.91
	14.56	67900	79400										928.91	1230.06
	14.58	68025	78300										928.81	1231
	14.6	67025	80750										928.71	1231.96
	14.62	67250	78100										928.61	1231.25
	14.64	67775	78200										928.51	1228.78
	14.66	67475	81100										928.41	1232.7
	14.68	66400	78750										928.31	1240.03
	14.7	66650	78850										928.21	1243.31
	14.72	68250	79750										928.11	1238.24
	14.74	67475	79500										928.01	1232.25
	14.76	66300	78050										927.91	1226.07
	14.78	67825	79250										927.81	1219.93
	14.8	66375	79100										927.71	1213.29
	14.82	67450	79350										927.61	1208.66
	14.84	66125	77300										927.51	1206.62
	14.86	65925	79150										927.41	1208.76
	14.88	67225	80700										927.31	1212.91
	14.9	64450	77700										927.21	1212.22
	14.92	66125	79850										927.11	1215.58
	14.94	66450	79100										927.01	1216.26
	14.96	65175	82550										926.91	1218.07
	14.98	66625	81600										926.81	1218.14
	15	65675	80500										926.71	1222.5
	15.02	67300	78050										926.61	1223.97
	15.04	67500	83200										926.51	1229.29
	15.06	67025	79000										926.41	1233.36
	15.08	65675	78900										926.31	1231.15
	15.1	66725	79550										926.21	1226.34
	15.12	66550	81400										926.11	1220.67
	15.14	67125	77400										926.01	1220.94
	15.16	65925	80800										925.91	1217
	15.18	68725	80200										925.81	1209.27
	15.2	67175	78400										925.71	1204.42
	15.22	67450	79550										925.61	1205.1
	15.24	65575	80150										925.51	1205.45
	15.26	66275	78400										925.41	1206.42
	15.28	65750	78550										925.31	1208.02
	15.3	65825	77050										925.21	1210.24
	15.32	66600	78650										925.11	1213.07
	15.34	67875	76800										925.01	1216.53
	15.36	68725	76750										924.91	1220.61
	15.38	66900	78900										924.81	1225.31
	15.4	66650	78450										924.71	1230.64
	15.42	66250	80900
	15.44	66200	77650
	15.46	67600	79150
	15.48	66725	79500
	15.5	66650	80750
	15.52	67625	79000
	15.54	65750	82500
	15.56	66275	77050
	15.58	67000	80550
	15.6	66325	78500
	15.62	67900	77900
	15.64	69150	75600
	15.66	67700	76350
	15.68	68350	78900
	15.7	65725	79150
	15.72	68175	80400
	15.74	67900	77750
	15.76	66800	78850
	15.78	67050	79300
	15.8	65425	77700
	15.82	66375	77500
	15.84	67025	78550
	15.86	68150	79050
	15.88	65550	78900
	15.9	68975	75700
	15.92	66925	80850
	15.94	66100	78350
	15.96	66400	76350
	15.98	66450	77650
	16	65950	75800
	16.02	67350	77300
	16.04	66050	79450
	16.06	68700	79500
	16.08	67800	79300
	16.1	68375	77450
	16.12	66725	80400
	16.14	68175	75900
	16.16	66825	79000
	16.18	68250	79550
	16.2	67975	74650
	16.22	68175	78300
	16.24	66550	78000
	16.26	67850	76400
	16.28	67950	76550
	16.3	67450	75850
	16.32	66725	77900
	16.34	65200	75150
	16.36	65925	75100
	16.38	66475	76600
	16.4	66925	81600
	16.42	66575	77150
	16.44	69300	78750
	16.46	68425	75450
	16.48	67400	76600
	16.5	67700	76650
	16.52	66750	75750
	16.54	69825	78550
	16.56	69325	79300
	16.58	67000	74450
	16.6	66425	77700
	16.62	67675	79050
	16.64	68875	80200
	16.66	66375	78750
	16.68	68850	74050
	16.7	66775	73700
	16.72	70175	78300
	16.74	69350	75050
	16.76	69175	78950
	16.78	69475	78200
	16.8	65950	75850
	16.82	66925	75850
	16.84	66775	77200
	16.86	68100	76900
	16.88	69400	79700
	16.9	67050	79250
	16.92	68600	75950
	16.94	68100	75050
	16.96	67425	78100
	16.98	69950	75750
	17	70225	79550
	17.02	69275	79250
	17.04	68300	78400
	17.06	68850	75900
	17.08	69125	76550
	17.1	67900	79000
	17.12	67950	78750
	17.14	68775	77850
	17.16	68975	77300
	17.18	68725	77900
	17.2	68125	77450
	17.22	68200	79350
	17.24	71200	77900
	17.26	68350	76050
	17.28	69550	78150
	17.3	68900	78950
	17.32	68225	79850
	17.34	66750	79600
	17.36	71225	79750
	17.38	69075	81500
	17.4	67425	79050
	17.42	68475	78600
	17.44	68550	80800
	17.46	69975	75450
	17.48	69900	78750
	17.5	70625	80400
	17.52	69200	75750
	17.54	69250	79200
	17.56	69225	79900
	17.58	68775	76000
	17.6	68300	76000
	17.62	69425	77250
	17.64	69500	79050
	17.66	70425	76500
	17.68	68650	73700
	17.7	68975	77600
	17.72	72475	79800
	17.74	71375	78000
	17.76	69700	78800
	17.78	70475	79200
	17.8	70150	78650
	17.82	71000	75600
	17.84	69825	77600
	17.86	68875	79700
	17.88	69500	78900
	17.9	70800	76950
	17.92	71900	78750
	17.94	69725	75350
	17.96	68200	78250
	17.98	70275	78550
	18	70800	78550
	18.02	67425	77350
	18.04	71775	76700
	18.06	70000	78250
	18.08	70775	77400
	18.1	68950	77250
	18.12	71150	80300
	18.14	71225	76800
	18.16	71175	75950
	18.18	73300	79850
	18.2	72300	77950
	18.22	71650	77450
	18.24	71625	78600
	18.26	74025	76100
	18.28	73875	78400
	18.3	69425	78400
	18.32	70825	75150
	18.34	72325	77150
	18.36	72775	75150
	18.38	71450	79550
	18.4	71950	76900
	18.42	71975	74750
	18.44	73325	78000
	18.46	71825	81700
	18.48	73625	77050
	18.5	73200	79000
	18.52	74025	80300
	18.54	72375	80100
	18.56	72575	77850
	18.58	71300	81800
	18.6	71875	76900
	18.62	70150	79750
	18.64	74325	74850
	18.66	72275	77150
	18.68	73325	79600
	18.7	73200	81000
	18.72	72575	78950
	18.74	76025	79150
	18.76	73525	78500
	18.78	73950	77850
	18.8	75175	80100
	18.82	76100	78800
	18.84	74525	78600
	18.86	71150	80100
	18.88	73700	76900
	18.9	73075	80150
	18.92	77550	79850
	18.94	75250	81000
	18.96	74800	79050
	18.98	76500	81850
	19	75600	82500
	19.02	76125	76750
	19.04	76400	81150
	19.06	73950	80150
	19.08	76350	79550
	19.1	75175	79900
	19.12	76350	81100
	19.14	79950	78550
	19.16	75250	78550
	19.18	77025	81000
	19.2	75875	84100
	19.22	79600	80700
	19.24	78075	82450
	19.26	79375	82900
	19.28	75825	83500
	19.3	76300	81700
	19.32	77875	76550
	19.34	79400	78950
	19.36	78550	84350
	19.38	78050	80800
	19.4	80350	82950
	19.42	76900	82450
	19.44	79350	82000
	19.46	79125	80450
	19.48	79825	82200
	19.5	76400	82450
	19.52	78325	82750
	19.54	79500	81950
	19.56	79050	81300
	19.58	77375	83150
	19.6	80375	83550
	19.62	77650	81000
	19.64	78525	85650
	19.66	79125	88750
	19.68	81625	81200
	19.7	79425	83600
	19.72	78775	84600
	19.74	80175	82850
	19.76	82825	86300
	19.78	80825	81200
	19.8	81275	84700
	19.82	83950	84200
	19.84	82175	83650
	19.86	85075	82400
	19.88	82325	85300
	19.9	82525	84350
	19.92	83875	85200
	19.94	83450	84650
	19.96	83700	85000
	19.98	85150	83100
	20	83975	80450
	20.02	84550	82900
	20.04	80700	86650
	20.06	84600	86250
	20.08	83675	87200
	20.1	83375	84150
	20.12	85600	84050
	20.14	83275	83500
	20.16	83900	87300
	20.18	82300	87100
	20.2	83625	89400
	20.22	87175	84100
	20.24	85825	84600
	20.26	84900	85000
	20.28	84200	85550
	20.3	84000	84800
	20.32	84775	83700
	20.34	88350	88050
	20.36	87275	88900
	20.38	86325	89700
	20.4	88925	85850
	20.42	87250	91400
	20.44	86800	86600
	20.46	88175	88550
	20.48	90550	86900
	20.5	85300	85750
	20.52	89100	88700
	20.54	86500	86700
	20.56	86375	89250
	20.58	87475	88500
	20.6	87825	85600
	20.62	86775	86250
	20.64	89150	87850
	20.66	87500	84000
	20.68	87350	85400
	20.7	89400	85550
	20.72	87325	86400
	20.74	88075	86600
	20.76	86575	84900
	20.78	87300	83200
	20.8	88200	85950
	20.82	87750	84950
	20.84	88600	85250
	20.86	87925	87100
	20.88	88375	86450
	20.9	87450	84650
	20.92	86575	87600
	20.94	85100	86900
	20.96	87925	83850
	20.98	87575	86150
	21	88600	85450
	21.02	88900	83800
	21.04	89625	83800
	21.06	89850	84950
	21.08	90350	84250
	21.1	87775	87900
	21.12	88875	84350
	21.14	88150	84700
	21.16	88000	90650
	21.18	90100	82000
	21.2	91925	88100
	21.22	89125	89000
	21.24	90325	83400
	21.26	89775	86350
	21.28	91175	88100
	21.3	88900	88750
	21.32	85950	86400
	21.34	89500	86450
	21.36	88975	87600
	21.38	87575	84900
	21.4	87850	83950
	21.42	88400	86100
	21.44	91250	83300
	21.46	87425	84900
	21.48	88975	84950
	21.5	88200	83650
	21.52	87725	86200
	21.54	87800	85550
	21.56	91425	83650
	21.58	88725	84150
	21.6	89825	89950
	21.62	88650	86500
	21.64	88800	86750
	21.66	89650	87950
	21.68	90350	84550
	21.7	89650	82300
	21.72	88750	82550
	21.74	88725	82650
	21.76	88025	84000
	21.78	88525	87250
	21.8	88800	87450
	21.82	91150	85050
	21.84	90375	84750
	21.86	90500	82100
	21.88	88225	83000
	21.9	88550	83450
	21.92	91150	85450
	21.94	90750	85200
	21.96	89775	86400
	21.98	88625	86650
	22	88200	87650
	22.02	90950	79000
	22.04	90900	81600
	22.06	87650	80600
	22.08	91200	83550
	22.1	87975	84300
	22.12	88375	89750
	22.14	91100	85300
	22.16	89425	87550
	22.18	89500	84100
	22.2	92450	85150
	22.22	89200	84250
	22.24	89250	88250
	22.26	89750	85450
	22.28	87400	86300
	22.3	91600	83500
	22.32	88850	84950
	22.34	91700	83550
	22.36	91475	86500
	22.38	89725	84300
	22.4	89525	83100
	22.42	90075	87600
	22.44	90650	84050
	22.46	89125	86500
	22.48	91725	79100
	22.5	93425	81050
	22.52	91275	86700
	22.54	91450	86650
	22.56	93275	83650
	22.58	90975	84650
	22.6	91050	86000
	22.62	91575	84650
	22.64	91200	84500
	22.66	93125	84950
	22.68	92950	81300
	22.7	90625	83350
	22.72	91000	85700
	22.74	91875	83750
	22.76	90575	84800
	22.78	88800	82600
	22.8	92450	83600
	22.82	92025	85650
	22.84	92725	84150
	22.86	91775	86950
	22.88	92775	86500
	22.9	91275	85550
	22.92	91500	84000
	22.94	93200	85150
	22.96	90675	83900
	22.98	93400	82850
	23	95550	82250
	23.02	93000	83700
	23.04	92475	83300
	23.06	92800	83600
	23.08	90800	85400
	23.1	93275	84800
	23.12	93000	86650
	23.14	93000	83600
	23.16	93425	84050
	23.18	92200	85800
	23.2	92375	83050
	23.22	92650	82550
	23.24	93175	84400
	23.26	93650	85000
	23.28	92575	84550
	23.3	93075	87450
	23.32	94050	86300
	23.34	94125	84650
	23.36	92575	84500
	23.38	94025	80750
	23.4	91425	82150
	23.42	91400	84100
	23.44	91325	86250
	23.46	93100	85300
	23.48	92475	84200
	23.5	92100	80700
	23.52	95675	84350
	23.54	96775	82050
	23.56	96450	87200
	23.58	94325	84250
	23.6	93000	88900
	23.62	93375	84600
	23.64	94725	85000
	23.66	93275	82550
	23.68	94950	83350
	23.7	93150	85700
	23.72	94975	87050
	23.74	94275	85600
	23.76	93350	86550
	23.78	91925	85200
	23.8	92500	86550
	23.82	96775	81200
	23.84	93850	81700
	23.86	94150	88650
	23.88	94175	85300
	23.9	97725	84300
	23.92	93825	84200
	23.94	94000	85750
	23.96	94050	81850
	23.98	94475	83600
	24	96475	86450
	24.02	94325	86050
	24.04	94950	85750
	24.06	94200	83250
	24.08	93800	84700
	24.1	97275	83750
	24.12	93950	87700
	24.14	95650	82450
	24.16	94875	82850
	24.18	96075	83250
	24.2	97800	84350
	24.22	97375	84200
	24.24	97675	85750
	24.26	97900	87400
	24.28	95950	81900
	24.3	97200	83150
	24.32	96800	84050
	24.34	93600	85150
	24.36	95150	83450
	24.38	94725	82000
	24.4	95500	84250
	24.42	96225	87000
	24.44	98450	86900
	24.46	95775	85300
	24.48	93550	78800
	24.5	97225	81950
	24.52	97525	84400
	24.54	96075	84400
	24.56	97775	88850
	24.58	95700	86600
	24.6	97450	86900
	24.62	98150	87800
	24.64	96800	86050
	24.66	96725	87150
	24.68	96100	86550
	24.7	94975	84600
	24.72	97825	81000
	24.74	97850	82150
	24.76	97750	83050
	24.78	96925	84550
	24.8	96750	84700
	24.82	98700	82150
	24.84	95475	85250
	24.86	96000	85550
	24.88	96925	83350
	24.9	95750	87000
	24.92	97775	86150
	24.94	98150	84800
	24.96	97050	87900
	24.98	96325	83700
	25	97175	83600
	25.02	93775	86850
	25.04	96250	84400
	25.06	95500	86800
	25.08	95425	82700
	25.1	96000	82550
	25.12	95500	84550
	25.14	95950	83350
	25.16	95825	84700
	25.18	97275	84050
	25.2	96000	84000
	25.22	95100	85200
	25.24	97350	89500
	25.26	100000	86650
	25.28	96925	84250
	25.3	97950	86600
	25.32	96400	86250
	25.34	97775	85650
	25.36	96350	88250
	25.38	97175	85850
	25.4	98350	89700
	25.42	96700	84950
	25.44	97075	87100
	25.46	100550	85850
	25.48	98325	86200
	25.5	97275	84900
	25.52	99075	84500
	25.54	98350	82100
	25.56	97825	83350
	25.58	100850	82550
	25.6	99775	86500
	25.62	99900	86250
	25.64	98625	83400
	25.66	98250	86200
	25.68	100050	88550
	25.7	96900	86050
	25.72	97225	86000
	25.74	98600	86950
	25.76	98550	87500
	25.78	98950	82000
	25.8	98125	86250
	25.82	99150	83200
	25.84	101150	82550
	25.86	99125	86900
	25.88	98450	88750
	25.9	98075	83650
	25.92	97375	88900
	25.94	99575	85350
	25.96	99875	87250
	25.98	97725	83800
	26	98650	86850
	26.02	98550	84550
	26.04	99775	83750
	26.06	98225	85150
	26.08	98825	89150
	26.1	97250	86250
	26.12	99950	87000
	26.14	98000	84650
	26.16	98550	86650
	26.18	99350	86750
	26.2	97225	84250
	26.22	97650	83550
	26.24	98575	85000
	26.26	99900	84600
	26.28	99925	82450
	26.3	101000	84600
	26.32	101175	86750
	26.34	99475	86000
	26.36	97000	81850
	26.38	99875	85000
	26.4	99500	85300
	26.42	98825	85000
	26.44	98825	88400
	26.46	100375	87100
	26.48	99200	87800
	26.5	100600	85250
	26.52	99475	88050
	26.54	97600	83650
	26.56	100125	88050
	26.58	100050	87900
	26.6	99650	83850
	26.62	100550	88900
	26.64	100375	87700
	26.66	101800	85950
	26.68	99650	85750
	26.7	102375	84700
	26.72	99925	86100
	26.74	99725	83800
	26.76	100000	89250
	26.78	99950	87400
	26.8	99475	87900
	26.82	100475	88750
	26.84	101500	89200
	26.86	99050	88150
	26.88	99525	83950
	26.9	100950	89000
	26.92	100700	84450
	26.94	98625	84850
	26.96	98400	87000
	26.98	102750	85000
	27	100575	85500
	27.02	100625	86350
	27.04	98500	85250
	27.06	100425	89950
	27.08	98550	88100
	27.1	100450	86750
	27.12	102625	83500
	27.14	100475	90300
	27.16	99050	89950
	27.18	102825	87550
	27.2	102875	87400
	27.22	97850	86950
	27.24	100800	84950
	27.26	101525	90050
	27.28	99800	90250
	27.3	101500	89200
	27.32	101800	88000
	27.34	101100	89300
	27.36	98050	84450
	27.38	100850	85250
	27.4	99950	89850
	27.42	102175	89150
	27.44	102400	86700
	27.46	102200	87200
	27.48	100725	86050
	27.5	102425	87850
	27.52	102925	88300
	27.54	101275	83900
	27.56	100550	86250
	27.58	100075	86200
	27.6	102875	84150
	27.62	103875	88450
	27.64	100175	86400
	27.66	101100	87900
	27.68	101900	84850
	27.7	105100	88300
	27.72	102225	87750
	27.74	103075	90150
	27.76	103100	84000
	27.78	102875	89550
	27.8	103125	92500
	27.82	100900	90350
	27.84	100075	90400
	27.86	102200	88100
	27.88	101025	86300
	27.9	101400	87750
	27.92	103625	87700
	27.94	104550	87550
	27.96	103325	85650
	27.98	105075	86000
	28	103375	85900
	28.02	106625	87350
	28.04	102850	87750
	28.06	105000	90300
	28.08	103100	85850
	28.1	102600	89200
	28.12	101800	88450
	28.14	101825	90500
	28.16	102725	89650
	28.18	102200	86350
	28.2	104875	91300
	28.22	105000	92350
	28.24	106600	88050
	28.26	101575	88700
	28.28	103200	86250
	28.3	105725	87300
	28.32	98725	88000
	28.34	106425	86400
	28.36	103475	90000
	28.38	105200	88500
	28.4	103725	87800
	28.42	104050	87600
	28.44	105250	88700
	28.46	105925	91950
	28.48	104875	88200
	28.5	104375	87200
	28.52	106050	89500
	28.54	106300	92600
	28.56	105625	89350
	28.58	104800	85850
	28.6	103600	87800
	28.62	104025	88500
	28.64	105125	90200
	28.66	104850	90150
	28.68	106750	87900
	28.7	108450	89800
	28.72	106300	91900
	28.74	107575	87800
	28.76	106550	89950
	28.78	106725	87150
	28.8	108575	89900
	28.82	107875	93200
	28.84	105825	85250
	28.86	107825	88800
	28.88	109725	89950
	28.9	104925	91750
	28.92	107100	93600
	28.94	107925	89400
	28.96	106250	89550
	28.98	106275	88500
	29	108300	90350
	29.02	108500	91300
	29.04	108875	91400
	29.06	109925	90500
	29.08	110525	87050
	29.1	106800	89900
	29.12	108650	93700
	29.14	106775	93450
	29.16	107750	89150
	29.18	106425	91750
	29.2	107600	87950
	29.22	109550	92750
	29.24	108950	92900
	29.26	106175	94250
	29.28	108575	91000
	29.3	108325	92350
	29.32	105925	93900
	29.34	108050	89050
	29.36	111650	85800
	29.38	111750	89200
	29.4	108975	89700
	29.42	108625	88750
	29.44	111175	94150
	29.46	112000	91700
	29.48	112000	92400
	29.5	112225	93000
	29.52	110125	88800
	29.54	111875	95100
	29.56	114600	93250
	29.58	110525	91750
	29.6	109375	92850
	29.62	110525	90750
	29.64	109625	91850
	29.66	109950	92800
	29.68	108800	93450
	29.7	110950	94800
	29.72	110500	93650
	29.74	113975	85650
	29.76	111275	93500
	29.78	109300	95800
	29.8	112600	92250
	29.82	116225	94750
	29.84	112475	94700
	29.86	114475	89700
	29.88	112575	91950
	29.9	115200	96950
	29.92	111025	92000
	29.94	112525	92200
	29.96	112550	92700
	29.98	113050	91500
	30	109875	92150
	30.02	115375	90750
	30.04	113050	93250
	30.06	113475	91850
	30.08	111725	96400
	30.1	110100	92050
	30.12	115250	93250
	30.14	112750	95050
	30.16	112750	95900
	30.18	111975	93900
	30.2	114725	95550
	30.22	112850	93500
	30.24	115900	94850
	30.26	116225	93100
	30.28	114175	94200
	30.3	113375	97250
	30.32	115400	96600
	30.34	112600	95250
	30.36	114750	98450
	30.38	115425	97500
	30.4	117075	97350
	30.42	116125	96750
	30.44	113875	95100
	30.46	116075	98100
	30.48	116575	96600
	30.5	115400	96600
	30.52	115200	95650
	30.54	114925	97900
	30.56	116175	93900
	30.58	114300	96550
	30.6	113125	98300
	30.62	115025	94900
	30.64	115250	99200
	30.66	113725	94300
	30.68	115225	93700
	30.7	115925	97900
	30.72	116025	97000
	30.74	117625	100950
	30.76	115125	95150
	30.78	115250	98200
	30.8	117725	95100
	30.82	119225	97650
	30.84	115975	97800
	30.86	116475	93000
	30.88	114150	96300
	30.9	117775	97050
	30.92	115200	97950
	30.94	116600	96050
	30.96	117475	96300
	30.98	117300	97150
	31	119100	98700
	31.02	116475	98600
	31.04	116600	92800
	31.06	116850	99200
	31.08	113250	97750
	31.1	119475	95300
	31.12	115850	96500
	31.14	114675	95950
	31.16	116225	93200
	31.18	114425	98600
	31.2	114600	93700
	31.22	112375	95550
	31.24	114000	96150
	31.26	119000	95100
	31.28	114175	96800
	31.3	116625	98800
	31.32	117850	93950
	31.34	113750	96900
	31.36	116100	93250
	31.38	114525	95700
	31.4	116650	91700
	31.42	113125	92050
	31.44	113600	93550
	31.46	114275	94800
	31.48	115650	96300
	31.5	115600	98100
	31.52	112925	96950
	31.54	114500	93550
	31.56	115275	98200
	31.58	115175	96200
	31.6	115375	94550
	31.62	112725	93450
	31.64	114850	95200
	31.66	116275	93150
	31.68	117250	93350
	31.7	114200	93750
	31.72	113100	92250
	31.74	113775	91950
	31.76	111250	91300
	31.78	113675	94850
	31.8	112300	89750
	31.82	112725	90700
	31.84	113675	93600
	31.86	111800	92000
	31.88	112250	93350
	31.9	112625	94850
	31.92	113675	92000
	31.94	113200	92500
	31.96	112650	94700
	31.98	111525	93050
	32	111550	91650
	32.02	111675	88450
	32.04	108225	89850
	32.06	110350	94350
	32.08	109775	93100
	32.1	109425	97500
	32.12	108075	94550
	32.14	114025	91400
	32.16	108650	88200
	32.18	110250	90450
	32.2	109925	92350
	32.22	106600	89900
	32.24	110025	91800
	32.26	108200	92800
	32.28	109600	85650
	32.3	105550	92350
	32.32	107825	88850
	32.34	107075	87900
	32.36	107950	90000
	32.38	109575	93750
	32.4	106450	88700
	32.42	105050	88300
	32.44	107825	91700
	32.46	109500	90350
	32.48	105650	91050
	32.5	107750	90650
	32.52	107075	88600
	32.54	106200	89550
	32.56	102775	85900
	32.58	105500	88300
	32.6	106575	90850
	32.62	106950	88650
	32.64	104025	87600
	32.66	106375	89350
	32.68	103675	90350
	32.7	102075	85250
	32.72	106450	85750
	32.74	103600	87800
	32.76	101375	89800
	32.78	103850	88750
	32.8	104275	84900
	32.82	104150	86100
	32.84	101300	85800
	32.86	103500	83500
	32.88	101225	84600
	32.9	101375	86150
	32.92	100400	85650
	32.94	101875	88600
	32.96	103950	86400
	32.98	99825	83950
	33	99675	87600
	33.02	99550	85050
	33.04	100700	83650
	33.06	102225	83600
	33.08	100600	88600
	33.1	100775	90700
	33.12	104800	86750
	33.14	101125	83100
	33.16	98000	83800
	33.18	99725	84550
	33.2	99200	84300
	33.22	98625	85800
	33.24	102700	84100
	33.26	102500	86100
	33.28	102225	84850
	33.3	101600	87800
	33.32	101325	84600
	33.34	99650	85950
	33.36	99475	81500
	33.38	99250	81800
	33.4	101675	85050
	33.42	99700	85750
	33.44	101450	86950
	33.46	100900	85600
	33.48	99775	83050
	33.5	102650	83850
	33.52	100225	82350
	33.54	97925	80900
	33.56	99175	80100
	33.58	98275	82750
	33.6	100700	82400
	33.62	99125	84700
	33.64	98275	83450
	33.66	99650	84800
	33.68	100000	80850
	33.7	100450	81800
	33.72	99325	84900
	33.74	102075	80650
	33.76	96775	83600
	33.78	98000	84150
	33.8	99700	84850
	33.82	100550	86200
	33.84	100375	84200
	33.86	103850	86450
	33.88	100675	84700
	33.9	102175	84600
	33.92	104700	86600
	33.94	101675	84650
	33.96	101725	87600
	33.98	101150	82050
	34	101200	84500
	34.02	102475	87500
	34.04	102825	86450
	34.06	103400	86600
	34.08	103650	87750
	34.1	105850	84750
	34.12	102900	86650
	34.14	105150	85300
	34.16	106250	89100
	34.18	106150	88350
	34.2	103950	87350
	34.22	105775	90300
	34.24	105325	88450
	34.26	101450	90750
	34.28	104425	86200
	34.3	105275	90200
	34.32	107600	86050
	34.34	106800	88850
	34.36	105250	85350
	34.38	105400	87850
	34.4	106050	88550
	34.42	104000	89600
	34.44	106325	88350
	34.46	105700	86950
	34.48	107750	87750
	34.5	105200	87850
	34.52	106575	90300
	34.54	107975	88650
	34.56	108375	85850
	34.58	103125	85350
	34.6	108550	89000
	34.62	104975	87200
	34.64	106350	88900
	34.66	109550	89850
	34.68	108675	87650
	34.7	108350	86650
	34.72	106700	89400
	34.74	109675	83700
	34.76	108325	90450
	34.78	107400	89950
	34.8	107175	89500
	34.82	105425	87350
	34.84	106800	86500
	34.86	106425	85150
	34.88	109575	89400
	34.9	108925	88750
	34.92	108625	87000
	34.94	106675	85300
	34.96	107025	86650
	34.98	107525	88500
	35	109325	91100
	35.02	107800	91300
	35.04	105950	84150
	35.06	105925	90000
	35.08	104400	89950
	35.1	106650	86250
	35.12	107050	87200
	35.14	108075	90700
	35.16	109525	85500
	35.18	107525	87450
	35.2	105825	87350
	35.22	106050	84200
	35.24	106975	91350
	35.26	106775	91300
	35.28	109150	88750
	35.3	105775	87200
	35.32	107000	89400
	35.34	107425	89900
	35.36	105925	90350
	35.38	108925	88400
	35.4	107625	90550
	35.42	103350	89250
	35.44	106500	86300
	35.46	104350	88400
	35.48	103750	94100
	35.5	105925	86750
	35.52	107175	85800
	35.54	107050	89050
	35.56	108550	88200
	35.58	107025	89000
	35.6	110050	86400
	35.62	106550	86900
	35.64	107650	88600
	35.66	105075	86450
	35.68	106875	90100
	35.7	105125	88900
	35.72	107150	89950
	35.74	107275	90250
	35.76	106025	89200
	35.78	104925	89900
	35.8	107375	90050
	35.82	108000	85550
	35.84	107375	85800
	35.86	108550	87050
	35.88	106925	87800
	35.9	108150	86250
	35.92	106250	89050
	35.94	106425	91800
	35.96	105900	89850
	35.98	108125	86400
	36	103475	88600
	36.02	107525	89850
	36.04	108550	89600
	36.06	107125	87750
	36.08	108425	90800
	36.1	106525	91800
	36.12	103650	86400
	36.14	104425	89700
	36.16	105550	89600
	36.18	106450	90000
	36.2	105700	88600
	36.22	106425	86950
	36.24	106200	88850
	36.26	108200	89850
	36.28	104975	85500
	36.3	108575	86850
	36.32	105200	90800
	36.34	105025	87900
	36.36	107275	88800
	36.38	107200	91000
	36.4	105275	89050
	36.42	106500	89500
	36.44	107150	85900
	36.46	106225	88750
	36.48	106475	87100
	36.5	105125	87450
	36.52	105375	89100
	36.54	106550	87050
	36.56	105425	89800
	36.58	103675	89600
	36.6	106875	87100
	36.62	104825	89300
	36.64	104825	84550
	36.66	104850	83100
	36.68	103450	85950
	36.7	104150	90950
	36.72	104575	87600
	36.74	104500	84600
	36.76	106050	86200
	36.78	105875	83100
	36.8	103475	88450
	36.82	105100	86600
	36.84	105275	87550
	36.86	104750	82900
	36.88	102325	92550
	36.9	104700	88700
	36.92	101100	88450
	36.94	106400	85000
	36.96	104900	83350
	36.98	104200	87900
	37	103800	86050
	37.02	103050	86050
	37.04	102600	86150
	37.06	103575	87400
	37.08	101400	85700
	37.1	103000	85000
	37.12	104525	84550
	37.14	103975	86400
	37.16	104650	87000
	37.18	102800	85650
	37.2	103675	89200
	37.22	103550	87050
	37.24	101900	87200
	37.26	102150	89000
	37.28	104725	84050
	37.3	103100	85550
	37.32	102525	87450
	37.34	103925	86600
	37.36	103500	83800
	37.38	101700	84350
	37.4	103150	85000
	37.42	103750	87150
	37.44	103450	83600
	37.46	104550	87400
	37.48	102050	83750
	37.5	103075	86950
	37.52	102450	83650
	37.54	104525	88350
	37.56	104975	88150
	37.58	101975	84050
	37.6	100850	86650
	37.62	100700	86400
	37.64	100950	89250
	37.66	103025	85050
	37.68	102725	84400
	37.7	102500	85500
	37.72	102300	85450
	37.74	103075	85350
	37.76	103300	83150
	37.78	101500	86600
	37.8	102575	83500
	37.82	104650	86700
	37.84	107025	84200
	37.86	104000	87250
	37.88	102225	84800
	37.9	101550	85450
	37.92	100625	88700
	37.94	104800	84900
	37.96	102875	86850
	37.98	103025	83800
	38	102650	83200
	38.02	103100	86050
	38.04	103050	84600
	38.06	99925	82150
	38.08	99875	83050
	38.1	102925	85100
	38.12	100125	85350
	38.14	102575	85950
	38.16	101475	86800
	38.18	102325	84900
	38.2	103025	84800
	38.22	102875	84100
	38.24	99425	81550
	38.26	103475	83600
	38.28	103450	87000
	38.3	100300	84250
	38.32	101325	87250
	38.34	104475	84200
	38.36	101825	83550
	38.38	96975	83900
	38.4	101825	84750
	38.42	102800	84000
	38.44	102050	82400
	38.46	102700	83800
	38.48	102325	82950
	38.5	104175	84250
	38.52	102675	84650
	38.54	101875	83150
	38.56	101500	88600
	38.58	102850	80850
	38.6	101975	83900
	38.62	99325	82900
	38.64	102525	82150
	38.66	101375	84000
	38.68	102400	85850
	38.7	99250	84850
	38.72	97975	84500
	38.74	100500	84950
	38.76	99950	83800
	38.78	102150	84200
	38.8	100050	81450
	38.82	101975	82450
	38.84	97350	81100
	38.86	98850	82100
	38.88	99550	85200
	38.9	98800	84650
	38.92	99825	80200
	38.94	102975	83150
	38.96	99900	83700
	38.98	103300	81450
	39	101700	80750
	39.02	100450	82300
	39.04	97650	82600
	39.06	100525	85500
	39.08	100900	83300
	39.1	101275	82050
	39.12	99425	82250
	39.14	99075	81050
	39.16	98875	81200
	39.18	100375	80250
	39.2	101625	83250
	39.22	101150	81900
	39.24	99075	81350
	39.26	100925	81400
	39.28	99575	82050
	39.3	100325	83400
	39.32	97550	83300
	39.34	98000	84100
	39.36	100450	83550
	39.38	98675	84400
	39.4	100175	80500
	39.42	97525	84200
	39.44	100450	87600
	39.46	97050	83200
	39.48	99050	80700
	39.5	98100	82600
	39.52	98725	79700
	39.54	96050	77100
	39.56	99225	82600
	39.58	99350	79900
	39.6	98000	79600
	39.62	97725	83350
	39.64	96525	78300
	39.66	96950	81600
	39.68	98175	83200
	39.7	97300	80600
	39.72	97375	83600
	39.74	98450	78800
	39.76	98525	80500
	39.78	99275	79350
	39.8	99525	80000
	39.82	100550	79950
	39.84	98550	79100
	39.86	97625	80850
	39.88	97525	78450
	39.9	96250	79350
	39.92	96525	81100
	39.94	96525	82000
	39.96	96375	82650
	39.98	97425	74000
	40	95575	77200
	40.02	96800	80650
	40.04	97750	77650
	40.06	95275	80050
	40.08	96900	81800
	40.1	96925	79300
	40.12	96825	80550
	40.14	97050	77850
	40.16	97975	82100
	40.18	96500	83350
	40.2	94725	80400
	40.22	99375	79400
	40.24	96850	75150
	40.26	95275	83100
	40.28	96075	80600
	40.3	100725	81950
	40.32	93900	77550
	40.34	94275	81100
	40.36	95075	80850
	40.38	97025	83050
	40.4	93500	76800
	40.42	97075	79600
	40.44	95650	79850
	40.46	98425	81850
	40.48	96600	80800
	40.5	92975	81400
	40.52	95325	80550
	40.54	94950	81050
	40.56	94475	77450
	40.58	95025	76200
	40.6	95100	77350
	40.62	95525	79100
	40.64	95900	79650
	40.66	95375	79200
	40.68	94075	78000
	40.7	97950	77550
	40.72	93750	79200
	40.74	94750	75150
	40.76	98050	76250
	40.78	94900	80750
	40.8	95450	77500
	40.82	98075	79950
	40.84	95400	78400
	40.86	95700	78650
	40.88	97200	77250
	40.9	94500	80300
	40.92	94250	77650
	40.94	93625	78700
	40.96	92475	80900
	40.98	95500	76150
	41	93375	74500
	41.02	91800	78750
	41.04	91750	74400
	41.06	95450	77400
	41.08	92950	77850
	41.1	94275	78900
	41.12	91325	80600
	41.14	90875	77900
	41.16	95175	77050
	41.18	92800	79100
	41.2	94525	75900
	41.22	90825	77750
	41.24	94750	74850
	41.26	94950	76200
	41.28	90400	76350
	41.3	92425	77850
	41.32	89900	73300
	41.34	92775	76800
	41.36	95525	74400
	41.38	90300	77000
	41.4	93975	76550
	41.42	91700	77750
	41.44	91750	75350
	41.46	91600	78050
	41.48	90725	78300
	41.5	92025	77250
	41.52	92100	77700
	41.54	92300	76400
	41.56	93675	77700
	41.58	93400	74700
	41.6	91350	77150
	41.62	92150	74150
	41.64	91325	77100
	41.66	92850	77650
	41.68	94025	73300
	41.7	93225	77550
	41.72	93425	73400
	41.74	92125	74200
	41.76	92825	74950
	41.78	93425	75650
	41.8	88425	74100
	41.82	91750	75050
	41.84	92325	78950
	41.86	90900	73050
	41.88	91125	74950
	41.9	91250	76800
	41.92	90375	76300
	41.94	93725	75050
	41.96	90375	73250
	41.98	92400	76000
	42	89400	73350
	42.02	91200	76550
	42.04	90275	76550
	42.06	89500	73950
	42.08	88400	78450
	42.1	89450	76650
	42.12	89400	74400
	42.14	90050	74750
	42.16	87600	75950
	42.18	90950	76700
	42.2	89450	75000
	42.22	89675	77050
	42.24	89825	77850
	42.26	90675	75000
	42.28	91800	75700
	42.3	90950	76400
	42.32	88800	75000
	42.34	88550	71100
	42.36	89475	74200
	42.38	89750	76400
	42.4	90700	74600
	42.42	89075	71850
	42.44	90575	77000
	42.46	87725	75400
	42.48	87150	73700
	42.5	88300	72700
	42.52	89425	72750
	42.54	89825	71200
	42.56	90100	74750
	42.58	89775	73200
	42.6	88625	73600
	42.62	88200	73750
	42.64	87175	70600
	42.66	89300	75750
	42.68	90525	72850
	42.7	87325	73650
	42.72	85600	71800
	42.74	87800	75050
	42.76	88625	76000
	42.78	89150	76700
	42.8	89975	74600
	42.82	90325	71500
	42.84	87750	73700
	42.86	88300	70450
	42.88	87450	72700
	42.9	90850	70650
	42.92	89300	72150
	42.94	86775	75150
	42.96	87750	71550
	42.98	87425	73200
	43	89075	73000
	43.02	89200	72350
	43.04	88900	73250
	43.06	88650	76350
	43.08	88300	72550
	43.1	89450	70850
	43.12	85475	71950
	43.14	84550	70150
	43.16	89575	72550
	43.18	86875	71350
	43.2	88075	70400
	43.22	88975	74250
	43.24	90000	71750
	43.26	87700	72200
	43.28	89250	72450
	43.3	87800	71750
	43.32	87125	69650
	43.34	85025	77150
	43.36	85950	73000
	43.38	85425	71100
	43.4	85925	71450
	43.42	86850	74550
	43.44	88125	73050
	43.46	88250	73650
	43.48	84000	69200
	43.5	85400	71300
	43.52	85750	71950
	43.54	82550	71650
	43.56	83125	71450
	43.58	86500	71600
	43.6	85375	72200
	43.62	85300	69250
	43.64	85325	71150
	43.66	85475	73600
	43.68	86775	70850
	43.7	85075	71350
	43.72	83350	71550
	43.74	85300	71150
	43.76	85425	72700
	43.78	86250	71950
	43.8	85675	68650
	43.82	85575	70050
	43.84	84050	70750
	43.86	86200	69500
	43.88	85350	67050
	43.9	84775	68600
	43.92	85575	71250
	43.94	86100	71050
	43.96	82350	73100
	43.98	86875	70350
	44	85050	72850
	44.02	84575	68950
	44.04	85950	69400
	44.06	84125	70100
	44.08	83725	73050
	44.1	84900	72900
	44.12	83700	69300
	44.14	83775	73250
	44.16	84125	72300
	44.18	84450	69750
	44.2	85250	70700
	44.22	83825	72250
	44.24	82925	69850
	44.26	84700	70100
	44.28	83450	71750
	44.3	86825	69550
	44.32	82200	68000
	44.34	84050	70800
	44.36	84250	69050
	44.38	82775	70000
	44.4	83850	68750
	44.42	81125	69250
	44.44	84750	66350
	44.46	84500	68950
	44.48	86350	70250
	44.5	83575	68050
	44.52	82200	70200
	44.54	84100	68800
	44.56	80700	70300
	44.58	82200	68900
	44.6	81525	68350
	44.62	81775	71250
	44.64	81550	71150
	44.66	82250	70350
	44.68	84775	67350
	44.7	82375	69150
	44.72	83025	69800
	44.74	82375	68050
	44.76	80400	66800
	44.78	80475	68950
	44.8	82050	68850
	44.82	82050	71950
	44.84	81900	64750
	44.86	81500	69200
	44.88	80675	69550
	44.9	79750	71150
[truncated: 1,755 more rows]

## Sheet: Figure 4
Figure 4
	Figure 4a									Figure 4e									Figure 4f									Figure 4g									Figure 4h
	6A									6A									6B									6C									6D
	Parameter X	Parameter Y1	Parameter Y2	Parameter Y3	Parameter Y4					Parameter X	Parameter Y								Parameter X	Parameter Y								Parameter X	Parameter Y								Parameter X	Parameter Y
	Time(h)	Content of 6A(%)	Content of 6C(%)	Content of 6D(%)	Content of 6E(%)					wavenumber(cm-1)	Intensity (a.u.)								wavenumber(cm-1)	Intensity (a.u.)								wavenumber(cm-1)	Intensity (a.u.)								wavenumber(cm-1)	Intensity (a.u.)
	0.083	100	0	0	0					3997.8	-0.00116	-0.0048	-0.00711	-0.08973	-0.09898	-0.04824			3997.8	-0.00553	-0.00498	-0.01574	-0.03052	-0.04156	-0.06692			3997.8	-0.02431	0.02298	0.03033	0.02428	0.03357	0.0418			3997.8	-0.04938	-0.05846	-0.06538	-0.01317	-0.05946	-0.06412
	0.167	95.7	2.8	0	1.5					3995.87	-0.00125	-0.00481	-0.00706	-0.08969	-0.09904	-0.04844			3995.87	-0.00556	-0.00501	-0.01576	-0.03053	-0.04157	-0.06705			3995.87	-0.02429	0.02304	0.03041	0.02434	0.03358	0.0419			3995.87	-0.04937	-0.05852	-0.06537	-0.01313	-0.05952	-0.06414
	0.25	92.9	4.6	0	2.5					3993.94	-0.00133	-0.0048	-0.00701	-0.08966	-0.0991	-0.04864			3993.94	-0.00559	-0.00503	-0.01578	-0.03055	-0.04158	-0.06716			3993.94	-0.02428	0.0231	0.03049	0.02439	0.03358	0.042			3993.94	-0.04935	-0.05858	-0.06535	-0.01309	-0.05958	-0.06416
	0.33	91.4	4.3	0	2.3					3992.01	-0.00142	-0.0048	-0.00695	-0.08963	-0.09915	-0.04882			3992.01	-0.00562	-0.00506	-0.0158	-0.03056	-0.04159	-0.06727			3992.01	-0.02426	0.02316	0.03057	0.02444	0.03358	0.04209			3992.01	-0.04934	-0.05865	-0.06534	-0.01305	-0.05963	-0.06419
	0.5	87.3	6	0	6.7					3990.08	-0.0015	-0.00479	-0.0069	-0.08961	-0.0992	-0.04898			3990.08	-0.00564	-0.00508	-0.01581	-0.03057	-0.04159	-0.06736			3990.08	-0.02425	0.02321	0.03064	0.02449	0.03357	0.04218			3990.08	-0.04933	-0.05871	-0.06533	-0.01301	-0.05969	-0.06422
	0.67	81.4	10.8	0	7.8					3988.16	-0.00157	-0.00479	-0.00685	-0.08959	-0.09926	-0.04914			3988.16	-0.00566	-0.0051	-0.01583	-0.03058	-0.0416	-0.06744			3988.16	-0.02424	0.02326	0.0307	0.02453	0.03356	0.04227			3988.16	-0.04932	-0.05877	-0.06532	-0.01297	-0.05975	-0.06425
	0.83	69	15.2	0.3	15.5					3986.23	-0.00165	-0.00477	-0.0068	-0.08957	-0.09931	-0.04928			3986.23	-0.00568	-0.00511	-0.01584	-0.03059	-0.0416	-0.0675			3986.23	-0.02423	0.0233	0.03076	0.02457	0.03354	0.04236			3986.23	-0.04931	-0.05884	-0.06531	-0.01293	-0.05981	-0.06428
	1	60.6	19.4	0.6	19.4					3984.3	-0.00172	-0.00476	-0.00675	-0.08956	-0.09936	-0.04941			3984.3	-0.0057	-0.00513	-0.01585	-0.0306	-0.04161	-0.06756			3984.3	-0.02422	0.02335	0.03082	0.02461	0.03352	0.04244			3984.3	-0.04931	-0.0589	-0.06531	-0.01289	-0.05987	-0.06431
	1.25	52.4	23.4	0.4	23.8					3982.37	-0.00179	-0.00474	-0.0067	-0.08955	-0.09941	-0.04952			3982.37	-0.00571	-0.00514	-0.01586	-0.03061	-0.04161	-0.0676			3982.37	-0.02421	0.02338	0.03087	0.02465	0.03349	0.04253			3982.37	-0.0493	-0.05897	-0.0653	-0.01285	-0.05993	-0.06434
	1.5	31.4	27.9	0	40.7					3980.44	-0.00186	-0.00472	-0.00665	-0.08954	-0.09946	-0.04963			3980.44	-0.00572	-0.00515	-0.01587	-0.03061	-0.04162	-0.06763			3980.44	-0.02421	0.02342	0.03091	0.02468	0.03346	0.04261			3980.44	-0.0493	-0.05903	-0.0653	-0.01281	-0.05999	-0.06438
	1.75	18	26.5	0	55.5					3978.51	-0.00192	-0.0047	-0.0066	-0.08954	-0.0995	-0.04972			3978.51	-0.00573	-0.00516	-0.01588	-0.03061	-0.04162	-0.06765			3978.51	-0.0242	0.02345	0.03095	0.02471	0.03342	0.04269			3978.51	-0.04929	-0.0591	-0.06529	-0.01277	-0.06005	-0.06442
	2	11.3	25.2	0	63.5					3976.58	-0.00198	-0.00467	-0.00655	-0.08954	-0.09955	-0.04979			3976.58	-0.00588	-0.0053	-0.01598	-0.03069	-0.04167	-0.0676			3976.58	-0.0242	0.02348	0.03099	0.02473	0.03338	0.04277			3976.58	-0.04929	-0.05916	-0.06529	-0.01273	-0.06011	-0.06446
	2.5	4	19.6	0	76.4					3974.66	-0.00204	-0.00464	-0.00651	-0.08955	-0.09959	-0.04986			3974.66	-0.00596	-0.00536	-0.01603	-0.03073	-0.04169	-0.06749			3974.66	-0.0242	0.0235	0.03102	0.02475	0.03334	0.04284			3974.66	-0.04929	-0.05923	-0.06529	-0.0127	-0.06017	-0.0645
	3	0	13.8	0	86.2					3972.73	-0.00209	-0.00461	-0.00646	-0.08956	-0.09964	-0.04991			3972.73	-0.00591	-0.00532	-0.01601	-0.03071	-0.04167	-0.06741			3972.73	-0.0242	0.02352	0.03105	0.02477	0.03329	0.04292			3972.73	-0.04929	-0.0593	-0.06529	-0.01266	-0.06023	-0.06454
	4	0	4.9	0	95.1					3970.8	-0.00215	-0.00457	-0.00642	-0.08957	-0.09968	-0.04995			3970.8	-0.00581	-0.00523	-0.01593	-0.03066	-0.04164	-0.0674			3970.8	-0.0242	0.02354	0.03108	0.02479	0.03323	0.04299			3970.8	-0.04929	-0.05936	-0.06529	-0.01262	-0.06029	-0.06459
	5	0	0	0	100					3968.87	-0.0022	-0.00453	-0.00637	-0.08959	-0.09972	-0.04998			3968.87	-0.00572	-0.00515	-0.01587	-0.03061	-0.04162	-0.06742			3968.87	-0.02421	0.02356	0.03109	0.0248	0.03317	0.04306			3968.87	-0.04929	-0.05943	-0.06529	-0.01258	-0.06035	-0.06463
	6	0	0	0	100					3966.94	-0.00224	-0.00449	-0.00633	-0.08961	-0.09976	-0.05			3966.94	-0.00565	-0.00508	-0.01582	-0.03057	-0.04159	-0.06738			3966.94	-0.02421	0.02357	0.03111	0.02481	0.03311	0.04312			3966.94	-0.04929	-0.0595	-0.06529	-0.01254	-0.06041	-0.06468
										3965.01	-0.00229	-0.00445	-0.00628	-0.08963	-0.0998	-0.05			3965.01	-0.00557	-0.00501	-0.01577	-0.03054	-0.04157	-0.06722			3965.01	-0.02422	0.02357	0.03112	0.02482	0.03304	0.04319			3965.01	-0.04929	-0.05957	-0.06529	-0.0125	-0.06047	-0.06473
										3963.09	-0.00233	-0.0044	-0.00624	-0.08966	-0.09983	-0.04999			3963.09	-0.00543	-0.00489	-0.01567	-0.03047	-0.04153	-0.06691			3963.09	-0.02423	0.02358	0.03112	0.02482	0.03296	0.04325			3963.09	-0.0493	-0.05964	-0.0653	-0.01247	-0.06054	-0.06478
										3961.16	-0.00237	-0.00435	-0.0062	-0.08969	-0.09987	-0.04997			3961.16	-0.00521	-0.00469	-0.01551	-0.03036	-0.04146	-0.06651			3961.16	-0.02424	0.02358	0.03112	0.02482	0.03288	0.04331			3961.16	-0.0493	-0.05971	-0.0653	-0.01243	-0.0606	-0.06483
	Figure 4b									3959.23	-0.00241	-0.0043	-0.00616	-0.08973	-0.09991	-0.04994			3959.23	-0.00501	-0.00451	-0.01537	-0.03025	-0.0414	-0.06616			3959.23	-0.02425	0.02357	0.03112	0.02482	0.0328	0.04337			3959.23	-0.04931	-0.05978	-0.06531	-0.01239	-0.06066	-0.06489
	6B									3957.3	-0.00259	-0.00411	-0.00615	-0.08977	-0.09995	-0.04981			3957.3	-0.00487	-0.00439	-0.01528	-0.03019	-0.04136	-0.06596			3957.3	-0.02427	0.02356	0.0311	0.0248	0.03268	0.04345			3957.3	-0.04928	-0.05981	-0.06528	-0.01235	-0.06069	-0.06494
	Parameter X	Parameter Y1	Parameter Y2	Parameter Y3	Parameter Y4					3955.37	-0.00264	-0.00396	-0.00614	-0.08978	-0.10003	-0.04966			3955.37	-0.00478	-0.0043	-0.01521	-0.03014	-0.04133	-0.06589			3955.37	-0.02429	0.02355	0.03108	0.02479	0.03257	0.04353			3955.37	-0.04926	-0.05987	-0.06526	-0.01233	-0.06075	-0.06501
	Time(h)	Content of 6B(%)	Content of 6C(%)	Content of 6D(%)	Content of 6E(%)					3953.44	-0.0025	-0.00391	-0.00609	-0.08975	-0.10015	-0.04947			3953.44	-0.00469	-0.00422	-0.01515	-0.03009	-0.04131	-0.06584			3953.44	-0.02426	0.02356	0.0311	0.0248	0.03248	0.04364			3953.44	-0.04925	-0.05997	-0.06525	-0.01235	-0.06083	-0.0651
	0	95.7	2.1	0	2.1					3951.51	-0.0023	-0.00393	-0.00599	-0.08975	-0.1003	-0.04922			3951.51	-0.00459	-0.00413	-0.01508	-0.03005	-0.04128	-0.06573			3951.51	-0.02422	0.02359	0.03114	0.02483	0.03239	0.04376			3951.51	-0.04924	-0.06006	-0.06524	-0.01232	-0.06092	-0.06519
	0.083	86	11	0	3					3949.59	-0.00218	-0.00396	-0.0059	-0.08984	-0.10044	-0.04899			3949.59	-0.00452	-0.00407	-0.01503	-0.03001	-0.04126	-0.06561			3949.59	-0.02419	0.0236	0.03115	0.02484	0.03228	0.04386			3949.59	-0.04926	-0.06014	-0.06526	-0.01225	-0.06099	-0.06528
	0.167	72.4	22.1	0	5.5					3947.66	-0.00213	-0.00398	-0.00589	-0.09002	-0.10055	-0.04881			3947.66	-0.0045	-0.00405	-0.01502	-0.03	-0.04125	-0.06551			3947.66	-0.02421	0.02358	0.03112	0.02482	0.03215	0.04392			3947.66	-0.04929	-0.0602	-0.06529	-0.01215	-0.06104	-0.06536
	0.25	46.5	30.2	11.8	11.5					3945.73	-0.00214	-0.00398	-0.00596	-0.09025	-0.10065	-0.04863			3945.73	-0.00455	-0.0041	-0.01505	-0.03003	-0.04127	-0.06549			3945.73	-0.02428	0.02352	0.03105	0.02477	0.03202	0.04394			3945.73	-0.04934	-0.06023	-0.06534	-0.01209	-0.06108	-0.06543
	0.33	33.4	36.2	14	16.3					3943.8	-0.0022	-0.00395	-0.00611	-0.09048	-0.10074	-0.04839			3943.8	-0.00469	-0.00422	-0.01515	-0.03009	-0.04131	-0.06565			3943.8	-0.02443	0.02344	0.03094	0.02469	0.03186	0.04388			3943.8	-0.04941	-0.06026	-0.06541	-0.01208	-0.0611	-0.0655
	0.5	20.4	42.3	16.5	20.7					3941.87	-0.00227	-0.00391	-0.00626	-0.09063	-0.10082	-0.04812			3941.87	-0.00487	-0.00439	-0.01528	-0.03019	-0.04136	-0.06597			3941.87	-0.02462	0.02331	0.03077	0.02458	0.0317	0.04374			3941.87	-0.04948	-0.06028	-0.06548	-0.01212	-0.06112	-0.06556
	0.75	0.9	55.2	11	33.8					3939.94	-0.0023	-0.00387	-0.00638	-0.09069	-0.1009	-0.0479			3939.94	-0.00507	-0.00456	-0.01541	-0.03029	-0.04142	-0.0663			3939.94	-0.02478	0.0232	0.03063	0.02448	0.03154	0.04361			3939.94	-0.04954	-0.06031	-0.06554	-0.01218	-0.06115	-0.06562
	1	0	53.2	0	46.8					3938.01	-0.00231	-0.00387	-0.00645	-0.09071	-0.10098	-0.04781			3938.01	-0.0053	-0.00477	-0.01558	-0.0304	-0.04149	-0.06663			3938.01	-0.02489	0.02314	0.03054	0.02442	0.03141	0.04352			3938.01	-0.04961	-0.06038	-0.06561	-0.01221	-0.06121	-0.06569
	1.3	0	43.6	0	56.4					3936.09	-0.0023	-0.00381	-0.00641	-0.09073	-0.10099	-0.04784			3936.09	-0.00557	-0.00501	-0.01577	-0.03054	-0.04157	-0.06701			3936.09	-0.02492	0.0231	0.0305	0.02439	0.03129	0.04353			3936.09	-0.04965	-0.06047	-0.06565	-0.01216	-0.06129	-0.06577
	1.6	0	28.2	0	71.8					3934.16	-0.00226	-0.00364	-0.00622	-0.09073	-0.10088	-0.04789			3934.16	-0.00584	-0.00525	-0.01595	-0.03067	-0.04165	-0.06739			3934.16	-0.02488	0.02312	0.03051	0.0244	0.03119	0.04362			3934.16	-0.04968	-0.06056	-0.06568	-0.01207	-0.06137	-0.06584
	2	0	16.9	0	83.1					3932.23	-0.00224	-0.00344	-0.00597	-0.09072	-0.10075	-0.04789			3932.23	-0.0061	-0.00549	-0.01614	-0.0308	-0.04173	-0.06774			3932.23	-0.02484	0.02317	0.03058	0.02445	0.03109	0.04371			3932.23	-0.04971	-0.06064	-0.06571	-0.01201	-0.06145	-0.0659
	3	0	8.7	0	91.3					3930.3	-0.00231	-0.00336	-0.00578	-0.09072	-0.10068	-0.04786			3930.3	-0.00635	-0.00572	-0.01631	-0.03093	-0.04181	-0.06802			3930.3	-0.0248	0.02321	0.03064	0.02449	0.03098	0.04378			3930.3	-0.04976	-0.06073	-0.06576	-0.01199	-0.06153	-0.06599
	4	0	2.4	0	97.6					3928.37	-0.00244	-0.00336	-0.00566	-0.0907	-0.10063	-0.0479			3928.37	-0.00655	-0.00589	-0.01645	-0.03102	-0.04186	-0.06822			3928.37	-0.02476	0.02322	0.03064	0.02449	0.0309	0.04385			3928.37	-0.04982	-0.06085	-0.06582	-0.01198	-0.06164	-0.06609
	5	0	0	0	100					3926.44	-0.00258	-0.00322	-0.00554	-0.09059	-0.10058	-0.04799			3926.44	-0.00666	-0.00599	-0.01653	-0.03108	-0.0419	-0.06828			3926.44	-0.02472	0.0232	0.03063	0.02448	0.03084	0.04393			3926.44	-0.04992	-0.061	-0.06592	-0.01195	-0.06177	-0.06618
	6	0	0	0	100					3924.51	-0.00274	-0.00298	-0.0054	-0.09037	-0.10057	-0.04812			3924.51	-0.00679	-0.00611	-0.01662	-0.03115	-0.04194	-0.06815			3924.51	-0.02473	0.02319	0.0306	0.02447	0.03078	0.04398			3924.51	-0.05005	-0.06115	-0.06605	-0.01193	-0.06191	-0.06626
										3922.59	-0.00293	-0.00289	-0.00527	-0.09011	-0.10059	-0.0483			3922.59	-0.00702	-0.00632	-0.01678	-0.03126	-0.04201	-0.06785			3922.59	-0.02477	0.02319	0.03061	0.02447	0.03071	0.04402			3922.59	-0.05016	-0.0613	-0.06616	-0.01194	-0.06204	-0.06634
										3920.66	-0.00313	-0.00287	-0.00522	-0.08991	-0.10063	-0.04847			3920.66	-0.00711	-0.0064	-0.01684	-0.03131	-0.04203	-0.06767			3920.66	-0.0248	0.02322	0.03065	0.0245	0.03065	0.04409			3920.66	-0.05024	-0.06146	-0.06624	-0.01198	-0.06219	-0.06643
										3918.73	-0.00336	-0.0028	-0.0052	-0.0898	-0.10065	-0.04863			3918.73	-0.00697	-0.00628	-0.01675	-0.03124	-0.04199	-0.06784			3918.73	-0.02479	0.02329	0.03074	0.02456	0.03063	0.04423			3918.73	-0.0503	-0.06165	-0.0663	-0.01202	-0.06237	-0.06651
	Figure 4c									3916.8	-0.00363	-0.00275	-0.00515	-0.08975	-0.10067	-0.04883			3916.8	-0.00675	-0.00608	-0.01659	-0.03113	-0.04193	-0.06816			3916.8	-0.02471	0.02336	0.03084	0.02463	0.03063	0.04442			3916.8	-0.05036	-0.06187	-0.06636	-0.01204	-0.06256	-0.06659
	6C									3914.87	-0.00393	-0.00279	-0.00508	-0.08978	-0.10069	-0.04904			3914.87	-0.00645	-0.00581	-0.01638	-0.03098	-0.04184	-0.06831			3914.87	-0.02467	0.02342	0.03091	0.02468	0.03061	0.0446			3914.87	-0.05043	-0.06208	-0.06643	-0.01203	-0.06276	-0.06671
	Parameter X	Parameter Y1	Parameter Y2	Parameter Y3						3912.94	-0.0042	-0.00286	-0.00502	-0.08987	-0.10067	-0.04923			3912.94	-0.00607	-0.00546	-0.01611	-0.03078	-0.04172	-0.0682			3912.94	-0.02468	0.02344	0.03094	0.0247	0.03054	0.0447			3912.94	-0.05053	-0.06229	-0.06653	-0.01204	-0.06295	-0.06685
	Time(h)	Content of 6C(%)	Content of 6D(%)	Content of 6E(%)						3911.02	-0.00435	-0.00292	-0.00497	-0.08994	-0.10062	-0.0494			3911.02	-0.00563	-0.00507	-0.01581	-0.03057	-0.04159	-0.06794			3911.02	-0.02474	0.02344	0.03094	0.0247	0.03046	0.04476			3911.02	-0.05064	-0.06249	-0.06664	-0.01209	-0.06313	-0.06699
	0	100	0	0						3909.09	-0.00438	-0.00299	-0.00493	-0.08992	-0.10059	-0.04951			3909.09	-0.0052	-0.00468	-0.0155	-0.03035	-0.04146	-0.06774			3909.09	-0.0248	0.02345	0.03095	0.0247	0.03039	0.04481			3909.09	-0.05075	-0.06267	-0.06675	-0.01216	-0.06329	-0.06711
	0.083	94.5	0	5.5						3907.16	-0.00438	-0.00312	-0.00486	-0.08987	-0.10062	-0.04961			3907.16	-0.0048	-0.00432	-0.01523	-0.03015	-0.04134	-0.06769			3907.16	-0.02482	0.02346	0.03097	0.02471	0.03034	0.0449			3907.16	-0.05082	-0.06284	-0.06682	-0.01221	-0.06345	-0.06721
	0.167	91.4	1.4	7.2						3905.23	-0.0045	-0.00328	-0.00476	-0.08981	-0.10073	-0.04968			3905.23	-0.00445	-0.004	-0.01498	-0.02997	-0.04123	-0.06768			3905.23	-0.02485	0.02347	0.03098	0.02472	0.03028	0.04502			3905.23	-0.05087	-0.06298	-0.06687	-0.01223	-0.06358	-0.0673
	0.25	84.4	3.1	12.5						3903.3	-0.00477	-0.00339	-0.00463	-0.08976	-0.10089	-0.04971			3903.3	-0.00411	-0.0037	-0.01474	-0.02981	-0.04113	-0.06751			3903.3	-0.02489	0.02346	0.03097	0.02472	0.03023	0.04512			3903.3	-0.05092	-0.06312	-0.06692	-0.01224	-0.0637	-0.06739
	0.33	72	11.9	16.1						3901.37	-0.00509	-0.00349	-0.00451	-0.08966	-0.10102	-0.04971			3901.37	-0.00381	-0.00343	-0.01453	-0.02966	-0.04104	-0.06714			3901.37	-0.02489	0.02346	0.03097	0.02471	0.03019	0.04526			3901.37	-0.05099	-0.06328	-0.06699	-0.01225	-0.06385	-0.06749
	0.5	68.8	14.8	16.4						3899.44	-0.00533	-0.00351	-0.00444	-0.08951	-0.10099	-0.04967			3899.44	-0.00358	-0.00323	-0.01437	-0.02954	-0.04098	-0.0668			3899.44	-0.02481	0.02346	0.03097	0.02472	0.03016	0.04543			3899.44	-0.05109	-0.06347	-0.06709	-0.01224	-0.06402	-0.0676
	0.75	61.7	14.5	23.8						3897.52	-0.00541	-0.0034	-0.00436	-0.08935	-0.10071	-0.04956			3897.52	-0.00342	-0.00307	-0.01426	-0.02946	-0.04092	-0.06663			3897.52	-0.02471	0.02347	0.03098	0.02472	0.03013	0.0456			3897.52	-0.0512	-0.06366	-0.0672	-0.01224	-0.06419	-0.06774
	1	58.6	10.4	31						3895.59	-0.00542	-0.00313	-0.00423	-0.08922	-0.10028	-0.04937			3895.59	-0.00339	-0.00305	-0.01424	-0.02945	-0.04092	-0.06651			3895.59	-0.02465	0.02347	0.03098	0.02472	0.0301	0.04571			3895.59	-0.05134	-0.06384	-0.06734	-0.01228	-0.06436	-0.0679
	1.3	51.2	4.7	44.1						3893.66	-0.00542	-0.00277	-0.0041	-0.08913	-0.09989	-0.04913			3893.66	-0.00367	-0.0033	-0.01443	-0.02958	-0.041	-0.06638			3893.66	-0.02464	0.02346	0.03096	0.02471	0.03008	0.04577			3893.66	-0.05151	-0.06401	-0.06751	-0.01235	-0.06451	-0.06809
	1.6	43.8	0.6	55.6						3891.73	-0.00544	-0.00254	-0.00409	-0.0891	-0.09969	-0.04895			3891.73	-0.00422	-0.0038	-0.01482	-0.02986	-0.04117	-0.06622			3891.73	-0.02466	0.02339	0.03088	0.02465	0.03004	0.04578			3891.73	-0.05168	-0.06417	-0.06768	-0.0124	-0.06465	-0.06827
	2	36.5	0	63.5						3889.8	-0.00536	-0.00255	-0.00415	-0.0891	-0.09957	-0.04888			3889.8	-0.0049	-0.00441	-0.0153	-0.0302	-0.04137	-0.06602			3889.8	-0.02456	0.02333	0.03079	0.0246	0.02999	0.0459			3889.8	-0.05175	-0.06437	-0.06775	-0.01241	-0.06483	-0.0684
	2.5	17.9	0	82.1						3887.87	-0.00515	-0.00258	-0.00412	-0.08909	-0.09934	-0.04876			3887.87	-0.00565	-0.00509	-0.01582	-0.03058	-0.0416	-0.06579			3887.87	-0.02437	0.02332	0.03078	0.02458	0.02994	0.04612			3887.87	-0.05175	-0.0646	-0.06775	-0.01239	-0.06505	-0.06851
	3	13.6	0	86.4						3885.94	-0.00494	-0.00259	-0.00409	-0.0891	-0.09899	-0.04857			3885.94	-0.00642	-0.00578	-0.01636	-0.03096	-0.04183	-0.06555			3885.94	-0.02413	0.02332	0.03078	0.02459	0.0299	0.04637			3885.94	-0.0517	-0.06482	-0.0677	-0.01233	-0.06525	-0.06857
	4	0	0	100						3884.02	-0.00484	-0.00264	-0.00419	-0.0892	-0.09864	-0.04841			3884.02	-0.00706	-0.00636	-0.01681	-0.03128	-0.04202	-0.06544			3884.02	-0.02389	0.02331	0.03077	0.02458	0.02983	0.0466			3884.02	-0.05163	-0.06501	-0.06763	-0.01221	-0.06542	-0.0686
	5	0	0	100						3882.09	-0.00475	-0.00274	-0.00435	-0.08936	-0.09836	-0.04829			3882.09	-0.00732	-0.00659	-0.01699	-0.03141	-0.0421	-0.06563			3882.09	-0.02375	0.02324	0.03068	0.02452	0.02973	0.04673			3882.09	-0.0516	-0.06517	-0.0676	-0.01211	-0.06556	-0.06865
	6	0	0	100						3880.16	-0.00454	-0.00288	-0.00444	-0.08947	-0.09812	-0.04815			3880.16	-0.00732	-0.00659	-0.01699	-0.03141	-0.0421	-0.06599			3880.16	-0.02373	0.02313	0.03053	0.02442	0.0296	0.04675			3880.16	-0.0516	-0.06531	-0.0676	-0.01207	-0.06569	-0.06872
										3878.23	-0.00425	-0.00296	-0.00441	-0.08947	-0.09791	-0.04797			3878.23	-0.00729	-0.00656	-0.01697	-0.0314	-0.04209	-0.06624			3878.23	-0.02379	0.02302	0.03038	0.02432	0.02948	0.04671			3878.23	-0.0516	-0.06542	-0.0676	-0.01207	-0.06579	-0.06881
										3876.3	-0.004	-0.00293	-0.0043	-0.08943	-0.09772	-0.04783			3876.3	-0.00726	-0.00653	-0.01694	-0.03138	-0.04208	-0.06631			3876.3	-0.02384	0.02292	0.03026	0.02423	0.02938	0.04668			3876.3	-0.05159	-0.06548	-0.06759	-0.01202	-0.06585	-0.06887
	Figure 4d									3874.37	-0.00382	-0.00285	-0.00424	-0.08946	-0.09754	-0.04773			3874.37	-0.00729	-0.00656	-0.01697	-0.0314	-0.04209	-0.06628			3874.37	-0.02382	0.02284	0.03015	0.02416	0.02928	0.0467			3874.37	-0.05157	-0.06553	-0.06757	-0.01194	-0.06589	-0.06892
	6D									3872.45	-0.00355	-0.00279	-0.00427	-0.08959	-0.09739	-0.04756			3872.45	-0.00761	-0.00685	-0.01719	-0.03155	-0.04218	-0.0662			3872.45	-0.02378	0.02276	0.03005	0.02409	0.02919	0.04674			3872.45	-0.05156	-0.06561	-0.06756	-0.01186	-0.06596	-0.06898
	Parameter X	Parameter Y1	Parameter Y2							3870.52	-0.00317	-0.00272	-0.00435	-0.08977	-0.09728	-0.04727			3870.52	-0.00785	-0.00706	-0.01736	-0.03167	-0.04225	-0.06626			3870.52	-0.02374	0.02267	0.02993	0.024	0.0291	0.04678			3870.52	-0.05155	-0.06571	-0.06755	-0.01181	-0.06606	-0.06907
	Time(h)	Content of 6D(%)	Content of 6E(%)							3868.59	-0.00275	-0.00257	-0.00441	-0.08992	-0.09719	-0.0469			3868.59	-0.0077	-0.00693	-0.01725	-0.0316	-0.04221	-0.06648			3868.59	-0.02373	0.02256	0.02978	0.0239	0.029	0.04679			3868.59	-0.05153	-0.06584	-0.06753	-0.01179	-0.06617	-0.06917
	0	100	0							3866.66	-0.00235	-0.00231	-0.00441	-0.09001	-0.0971	-0.04653			3866.66	-0.00734	-0.00661	-0.01701	-0.03142	-0.0421	-0.06663			3866.66	-0.02373	0.02244	0.02962	0.02379	0.02888	0.04679			3866.66	-0.05152	-0.06596	-0.06752	-0.01178	-0.06628	-0.06929
	0.083	89.9	10.1							3864.73	-0.00196	-0.00201	-0.00439	-0.09005	-0.09702	-0.04629			3864.73	-0.00699	-0.00629	-0.01676	-0.03124	-0.042	-0.06663			3864.73	-0.0237	0.02235	0.0295	0.02371	0.02875	0.04681			3864.73	-0.05151	-0.06607	-0.06751	-0.01175	-0.06638	-0.0694
	0.167	76.5	23.5							3862.8	-0.00158	-0.00173	-0.0044	-0.09007	-0.09702	-0.04623			3862.8	-0.00679	-0.00611	-0.01662	-0.03115	-0.04194	-0.06655			3862.8	-0.02362	0.02232	0.02947	0.02369	0.02866	0.04686			3862.8	-0.05151	-0.06619	-0.06751	-0.01168	-0.06649	-0.06951
	0.25	54.4	45.6							3860.87	-0.0012	-0.00141	-0.00437	-0.09001	-0.09704	-0.04619			3860.87	-0.00679	-0.00611	-0.01662	-0.03115	-0.04194	-0.06655			3860.87	-0.02357	0.02231	0.02945	0.02368	0.02858	0.04689			3860.87	-0.0515	-0.0663	-0.0675	-0.0116	-0.06659	-0.0696
	0.33	37.1	62.9							3858.95	-0.000764539	-0.00113	-0.00424	-0.08982	-0.09695	-0.04607			3858.95	-0.00689	-0.0062	-0.01669	-0.03119	-0.04197	-0.06664			3858.95	-0.02357	0.02226	0.02938	0.02363	0.02848	0.04688			3858.95	-0.05149	-0.06636	-0.06749	-0.01153	-0.06665	-0.06966
	0.5	13.6	86.4							3857.02	-0.000334594	-0.000963262	-0.00411	-0.08956	-0.09678	-0.04587			3857.02	-0.00705	-0.00634	-0.0168	-0.03127	-0.04201	-0.06676			3857.02	-0.02356	0.0222	0.02931	0.02358	0.02837	0.04688			3857.02	-0.0515	-0.06642	-0.0675	-0.01149	-0.0667	-0.0697
	0.75	5.4	94.6							3855.09	-4.8986e-05	-0.000853632	-0.00415	-0.0894	-0.09673	-0.0457			3855.09	-0.0072	-0.00648	-0.0169	-0.03135	-0.04206	-0.06687			3855.09	-0.02352	0.02217	0.02927	0.02356	0.02827	0.04691			3855.09	-0.05148	-0.06649	-0.06748	-0.01147	-0.06676	-0.06977
	1	0	100							3853.16	2.57873e-05	-0.000827556	-0.00433	-0.0894	-0.09686	-0.04569			3853.16	-0.0073	-0.00657	-0.01698	-0.0314	-0.04209	-0.06706			3853.16	-0.02341	0.02215	0.02924	0.02353	0.02821	0.04703			3853.16	-0.05141	-0.06657	-0.06741	-0.01141	-0.06684	-0.06985
	1.3	0	100							3851.23	-4.63515e-05	-0.000799092	-0.0045	-0.08945	-0.09704	-0.04574			3851.23	-0.00743	-0.00669	-0.01707	-0.03146	-0.04213	-0.06742			3851.23	-0.02326	0.02213	0.02922	0.02352	0.02815	0.04723			3851.23	-0.05133	-0.06668	-0.06733	-0.01133	-0.06694	-0.06994
	1.6	0	100							3849.3	-0.000174579	-0.000675516	-0.00456	-0.08945	-0.09719	-0.04568			3849.3	-0.00764	-0.00687	-0.01721	-0.03157	-0.04219	-0.06778			3849.3	-0.02318	0.02214	0.02923	0.02353	0.02808	0.04739			3849.3	-0.05129	-0.06682	-0.06729	-0.01128	-0.06706	-0.07005
	2	0	100							3847.37	-0.000348455	-0.000617605	-0.00456	-0.08948	-0.09736	-0.04555			3847.37	-0.00784	-0.00706	-0.01735	-0.03167	-0.04225	-0.06797			3847.37	-0.02318	0.02216	0.02925	0.02354	0.02799	0.04748			3847.37	-0.05127	-0.06693	-0.06727	-0.01129	-0.06717	-0.07019
	2.5	0	100							3845.45	-0.000590302	-0.000762437	-0.00463	-0.08966	-0.0976	-0.04556			3845.45	-0.00801	-0.00721	-0.01747	-0.03175	-0.0423	-0.068			3845.45	-0.02325	0.02218	0.02927	0.02356	0.02792	0.0475			3845.45	-0.05124	-0.06702	-0.06724	-0.01131	-0.06725	-0.07031
	3	0	100							3843.52	-0.000868321	-0.000985498	-0.00476	-0.08995	-0.09793	-0.04576			3843.52	-0.00811	-0.0073	-0.01754	-0.0318	-0.04233	-0.06796			3843.52	-0.02332	0.02219	0.02929	0.02357	0.02789	0.04754			3843.52	-0.0512	-0.06708	-0.0672	-0.01133	-0.06731	-0.07037
	4	0	100							3841.59	-0.00108	-0.00116	-0.00488	-0.09024	-0.09834	-0.04602			3841.59	-0.00822	-0.0074	-0.01762	-0.03186	-0.04237	-0.06787			3841.59	-0.02342	0.02217	0.02927	0.02356	0.02786	0.04756			3841.59	-0.05119	-0.06715	-0.06719	-0.01136	-0.06736	-0.07041
	5	0	100							3839.66	-0.00118	-0.00136	-0.00492	-0.09047	-0.09881	-0.04624			3839.66	-0.0085	-0.00765	-0.01781	-0.032	-0.04245	-0.06774			3839.66	-0.02358	0.02211	0.02918	0.0235	0.0278	0.04748			3839.66	-0.05122	-0.06719	-0.06722	-0.01145	-0.06741	-0.07048
	6	0	100							3837.73	-0.00127	-0.00161	-0.00495	-0.09067	-0.0993	-0.04644			3837.73	-0.00883	-0.00794	-0.01804	-0.03216	-0.04255	-0.06758			3837.73	-0.0238	0.02199	0.02902	0.02339	0.02769	0.04732			3837.73	-0.05129	-0.06724	-0.06729	-0.01159	-0.06745	-0.07062
										3835.8	-0.00146	-0.00186	-0.005	-0.09083	-0.09978	-0.04661			3835.8	-0.00909	-0.00818	-0.01823	-0.0323	-0.04263	-0.06736			3835.8	-0.02402	0.02186	0.02885	0.02327	0.02757	0.04715			3835.8	-0.05135	-0.06728	-0.06735	-0.01173	-0.06749	-0.07079
										3833.88	-0.00174	-0.00215	-0.00503	-0.09091	-0.10017	-0.04672			3833.88	-0.00931	-0.00838	-0.01838	-0.0324	-0.04269	-0.06718			3833.88	-0.02415	0.02175	0.02871	0.02317	0.02747	0.04705			3833.88	-0.05139	-0.06733	-0.06739	-0.01182	-0.06753	-0.07092
										3831.95	-0.00208	-0.00251	-0.00502	-0.09087	-0.10044	-0.04675			3831.95	-0.00922	-0.0083	-0.01832	-0.03236	-0.04267	-0.06719			3831.95	-0.02418	0.02166	0.0286	0.0231	0.02741	0.04705			3831.95	-0.05139	-0.0674	-0.06739	-0.01184	-0.06759	-0.07101
										3830.02	-0.00251	-0.00293	-0.005	-0.09077	-0.10066	-0.04675			3830.02	-0.00897	-0.00808	-0.01815	-0.03224	-0.04259	-0.06733			3830.02	-0.02416	0.0216	0.02851	0.02304	0.02738	0.0471			3830.02	-0.05137	-0.06748	-0.06737	-0.01183	-0.06766	-0.07109
										3828.09	-0.00306	-0.00327	-0.00503	-0.09065	-0.10084	-0.04675			3828.09	-0.0089	-0.00801	-0.01809	-0.0322	-0.04257	-0.06737			3828.09	-0.02414	0.02155	0.02844	0.02299	0.02736	0.04713			3828.09	-0.05136	-0.06755	-0.06736	-0.01184	-0.06773	-0.07117
										3826.16	-0.00364	-0.00352	-0.00514	-0.09054	-0.10098	-0.04679			3826.16	-0.00903	-0.00813	-0.01819	-0.03227	-0.04261	-0.06728			3826.16	-0.02415	0.02149	0.02837	0.02295	0.02735	0.04712			3826.16	-0.05139	-0.06761	-0.06739	-0.01186	-0.06778	-0.07123
										3824.23	-0.00412	-0.00373	-0.00529	-0.0904	-0.10104	-0.04687			3824.23	-0.00927	-0.00835	-0.01836	-0.03239	-0.04268	-0.06713			3824.23	-0.02415	0.02142	0.02827	0.02287	0.02735	0.04708			3824.23	-0.05145	-0.06766	-0.06745	-0.01189	-0.06783	-0.07128
										3822.3	-0.00443	-0.00391	-0.00542	-0.09028	-0.10106	-0.04698			3822.3	-0.00947	-0.00853	-0.0185	-0.03249	-0.04274	-0.06703			3822.3	-0.0242	0.02129	0.02811	0.02277	0.02733	0.04698			3822.3	-0.05153	-0.0677	-0.06753	-0.01194	-0.06786	-0.07134
										3820.38	-0.00459	-0.00401	-0.00556	-0.09022	-0.10111	-0.04706			3820.38	-0.00963	-0.00866	-0.0186	-0.03256	-0.04279	-0.06702			3820.38	-0.02436	0.02114	0.02791	0.02263	0.02729	0.04678			3820.38	-0.05162	-0.06771	-0.06762	-0.01202	-0.06788	-0.07142
										3818.45	-0.00467	-0.00406	-0.00576	-0.09024	-0.10125	-0.0471			3818.45	-0.00976	-0.00878	-0.0187	-0.03263	-0.04283	-0.06716			3818.45	-0.02457	0.02097	0.02768	0.02247	0.02725	0.04652			3818.45	-0.05172	-0.06771	-0.06772	-0.01213	-0.06787	-0.0715
										3816.52	-0.00474	-0.00426	-0.00604	-0.09035	-0.10147	-0.04718			3816.52	-0.00984	-0.00886	-0.01876	-0.03267	-0.04285	-0.06738			3816.52	-0.02476	0.02077	0.02742	0.02229	0.02722	0.04627			3816.52	-0.05181	-0.06772	-0.06781	-0.01224	-0.06788	-0.07156
										3814.59	-0.00479	-0.00472	-0.00632	-0.0905	-0.10165	-0.04741			3814.59	-0.00998	-0.00899	-0.01885	-0.03274	-0.0429	-0.06767			3814.59	-0.02484	0.02059	0.02718	0.02213	0.02719	0.04612			3814.59	-0.05188	-0.06777	-0.06788	-0.0123	-0.06793	-0.07157
										3812.66	-0.0048	-0.00519	-0.00645	-0.09064	-0.10165	-0.0477			3812.66	-0.01025	-0.00922	-0.01904	-0.03287	-0.04297	-0.06794			3812.66	-0.02482	0.02051	0.02707	0.02206	0.02718	0.04608			3812.66	-0.0519	-0.06786	-0.0679	-0.01233	-0.06801	-0.07157
										3810.73	-0.00479	-0.00544	-0.0065	-0.09075	-0.10154	-0.04793			3810.73	-0.01057	-0.00951	-0.01926	-0.03303	-0.04307	-0.06803			3810.73	-0.02489	0.02047	0.02702	0.02202	0.02715	0.04595			3810.73	-0.05199	-0.06792	-0.06799	-0.01238	-0.06807	-0.07161
										3808.8	-0.00481	-0.00558	-0.0066	-0.09086	-0.10151	-0.04814			3808.8	-0.01088	-0.00979	-0.01948	-0.03319	-0.04316	-0.06794			3808.8	-0.02513	0.02036	0.02687	0.02192	0.0271	0.04565			3808.8	-0.05215	-0.06789	-0.06815	-0.01248	-0.06804	-0.07167
										3806.88	-0.00483	-0.00568	-0.00669	-0.09096	-0.10154	-0.04833			3806.88	-0.01128	-0.01015	-0.01976	-0.03339	-0.04328	-0.0678			3806.88	-0.02545	0.02017	0.02662	0.02175	0.02704	0.04525			3806.88	-0.05231	-0.06781	-0.06831	-0.01263	-0.06797	-0.07172
										3804.95	-0.00475	-0.00569	-0.00666	-0.09094	-0.10152	-0.04844			3804.95	-0.01184	-0.01066	-0.02015	-0.03367	-0.04345	-0.06767			3804.95	-0.02579	0.01996	0.02635	0.02157	0.02697	0.04482			3804.95	-0.05247	-0.06775	-0.06847	-0.01281	-0.06791	-0.0718
										3803.02	-0.00463	-0.00559	-0.0065	-0.09085	-0.10147	-0.04853			3803.02	-0.01252	-0.01127	-0.02063	-0.03401	-0.04366	-0.06748			3803.02	-0.02608	0.01981	0.02615	0.02143	0.02693	0.04446			3803.02	-0.0526	-0.06774	-0.0686	-0.01299	-0.0679	-0.07189
										3801.09	-0.00456	-0.00541	-0.00634	-0.09082	-0.10147	-0.04871			3801.09	-0.01315	-0.01183	-0.02107	-0.03432	-0.04384	-0.06732			3801.09	-0.02628	0.01973	0.02605	0.02136	0.02695	0.04422			3801.09	-0.05269	-0.06773	-0.06869	-0.01308	-0.0679	-0.07196
										3799.16	-0.00449	-0.00523	-0.00625	-0.09093	-0.10153	-0.04897			3799.16	-0.01356	-0.0122	-0.02136	-0.03453	-0.04397	-0.06726			3799.16	-0.02639	0.01969	0.02599	0.02132	0.02699	0.04405			3799.16	-0.05276	-0.06773	-0.06876	-0.01311	-0.06789	-0.07198
										3797.23	-0.00425	-0.00514	-0.00619	-0.09113	-0.1016	-0.04919			3797.23	-0.01384	-0.01246	-0.02155	-0.03467	-0.04405	-0.06721			3797.23	-0.02646	0.01962	0.0259	0.02126	0.02702	0.04388			3797.23	-0.05287	-0.06777	-0.06887	-0.01315	-0.06793	-0.07202
										3795.3	-0.00383	-0.00509	-0.00607	-0.09131	-0.10159	-0.04928			3795.3	-0.01403	-0.01263	-0.02169	-0.03477	-0.04411	-0.0671			3795.3	-0.02654	0.01955	0.02581	0.0212	0.02705	0.04371			3795.3	-0.05301	-0.06783	-0.06901	-0.01323	-0.06798	-0.0721
										3793.38	-0.00342	-0.00498	-0.00582	-0.0914	-0.10145	-0.04921			3793.38	-0.0141	-0.01269	-0.02174	-0.0348	-0.04413	-0.06692			3793.38	-0.02665	0.01951	0.02575	0.02116	0.0271	0.04353			3793.38	-0.05312	-0.06787	-0.06912	-0.01327	-0.06802	-0.07219
										3791.45	-0.00312	-0.00475	-0.00545	-0.0914	-0.10122	-0.04905			3791.45	-0.01412	-0.01271	-0.02175	-0.03481	-0.04414	-0.06669			3791.45	-0.02679	0.01952	0.02577	0.02117	0.02718	0.04332			3791.45	-0.05325	-0.06789	-0.06925	-0.01332	-0.06803	-0.0723
										3789.52	-0.00289	-0.00444	-0.00511	-0.09134	-0.10097	-0.04884			3789.52	-0.01421	-0.01279	-0.02181	-0.03485	-0.04416	-0.06649			3789.52	-0.0267	0.01979	0.02613	0.02141	0.02764	0.04324			3789.52	-0.05351	-0.06796	-0.06951	-0.01349	-0.06811	-0.07249
										3787.59	-0.0027	-0.00415	-0.00492	-0.09123	-0.1007	-0.04869			3787.59	-0.01439	-0.01295	-0.02194	-0.03495	-0.04422	-0.06642			3787.59	-0.02585	0.0206	0.02719	0.02214	0.02897	0.04369			3787.59	-0.0539	-0.06816	-0.0699	-0.01375	-0.06828	-0.07276
										3785.66	-0.00256	-0.00382	-0.00486	-0.09105	-0.10037	-0.04859			3785.66	-0.01453	-0.01307	-0.02203	-0.03501	-0.04426	-0.06647			3785.66	-0.02463	0.02155	0.02845	0.023	0.0306	0.04441			3785.66	-0.05422	-0.06835	-0.07022	-0.01392	-0.06846	-0.07297
										3783.73	-0.00243	-0.00344	-0.00486	-0.09087	-0.09996	-0.04847			3783.73	-0.01454	-0.01308	-0.02204	-0.03502	-0.04426	-0.0665			3783.73	-0.02359	0.02204	0.02909	0.02343	0.03186	0.04484			3783.73	-0.05437	-0.0684	-0.07037	-0.01397	-0.0685	-0.07296
										3781.81	-0.00232	-0.00335	-0.00496	-0.0908	-0.09961	-0.04845			3781.81	-0.01441	-0.01297	-0.02196	-0.03496	-0.04422	-0.06651			3781.81	-0.02306	0.02172	0.02867	0.02315	0.03233	0.04465			3781.81	-0.05429	-0.0682	-0.07029	-0.01391	-0.06832	-0.07266
										3779.88	-0.00226	-0.00347	-0.00517	-0.09093	-0.09952	-0.0486			3779.88	-0.01419	-0.01277	-0.0218	-0.03485	-0.04416	-0.06654			3779.88	-0.02313	0.02098	0.0277	0.02248	0.03196	0.04414			3779.88	-0.05406	-0.06795	-0.07006	-0.01377	-0.06809	-0.07229
										3777.95	-0.00224	-0.00354	-0.00539	-0.09121	-0.0998	-0.04884			3777.95	-0.01394	-0.01255	-0.02163	-0.03472	-0.04408	-0.06657			3777.95	-0.02382	0.02008	0.02651	0.02167	0.03086	0.04346			3777.95	-0.05376	-0.06778	-0.06976	-0.0136	-0.06794	-0.07205
										3776.02	-0.00227	-0.00359	-0.00551	-0.09152	-0.10041	-0.04908			3776.02	-0.0136	-0.01224	-0.02139	-0.03455	-0.04398	-0.06664			3776.02	-0.02519	0.01903	0.02512	0.02073	0.02909	0.0426			3776.02	-0.05341	-0.06768	-0.06941	-0.01344	-0.06785	-0.07196
										3774.09	-0.00235	-0.00361	-0.0055	-0.0918	-0.10132	-0.04928			3774.09	-0.01312	-0.01181	-0.02105	-0.03431	-0.04384	-0.06679			3774.09	-0.02723	0.0178	0.0235	0.01962	0.02665	0.04152			3774.09	-0.05308	-0.06764	-0.06908	-0.0133	-0.06781	-0.07199
										3772.16	-0.00244	-0.00356	-0.00543	-0.09216	-0.10249	-0.04947			3772.16	-0.01257	-0.01131	-0.02066	-0.03403	-0.04367	-0.06707			3772.16	-0.02965	0.01644	0.02171	0.0184	0.02375	0.04039			3772.16	-0.05274	-0.06772	-0.06874	-0.01322	-0.06788	-0.07212
										3770.23	-0.0025	-0.00352	-0.00531	-0.09269	-0.10376	-0.0497			3770.23	-0.01142	-0.01028	-0.01986	-0.03346	-0.04333	-0.06738			3770.23	-0.03216	0.01509	0.01993	0.01719	0.02067	0.03944			3770.23	-0.05243	-0.06798	-0.06843	-0.01317	-0.06812	-0.07238
										3768.31	-0.0025	-0.00357	-0.00513	-0.09336	-0.10501	-0.04997			3768.31	-0.009	-0.0081	-0.01816	-0.03225	-0.0426	-0.06737			3768.31	-0.03469	0.01386	0.0183	0.01607	0.01755	0.03877			3768.31	-0.05218	-0.06845	-0.06818	-0.01312	-0.06855	-0.0728
										3766.38	-0.00241	-0.00359	-0.00487	-0.09405	-0.10619	-0.05015			3766.38	-0.00718	-0.00646	-0.01689	-0.03134	-0.04205	-0.0671			3766.38	-0.03722	0.01277	0.01686	0.0151	0.01438	0.03832			3766.38	-0.05201	-0.06915	-0.06801	-0.01308	-0.06918	-0.07342
										3764.45	-0.00223	-0.00351	-0.00456	-0.09469	-0.10727	-0.05016			3764.45	-0.00815	-0.00734	-0.01757	-0.03183	-0.04235	-0.06689			3764.45	-0.03978	0.01179	0.01557	0.01421	0.01116	0.038			3764.45	-0.05194	-0.07006	-0.06794	-0.01312	-0.07001	-0.07425
										3762.52	-0.00217	-0.00354	-0.0043	-0.09532	-0.10828	-0.05014			3762.52	-0.01268	-0.01141	-0.02074	-0.03409	-0.0437	-0.06694			3762.52	-0.04236	0.01089	0.01438	0.0134	0.00792	0.03776			3762.52	-0.05194	-0.07114	-0.06794	-0.01319	-0.07099	-0.07526
										3760.59	-0.00237	-0.00376	-0.00413	-0.09597	-0.10924	-0.05021			3760.59	-0.01892	-0.01703	-0.02511	-0.03721	-0.04558	-0.06719			3760.59	-0.04488	0.01012	0.01336	0.01271	0.00473	0.03768			3760.59	-0.052	-0.07235	-0.068	-0.0132	-0.07209	-0.0764
										3758.66	-0.00273	-0.00397	-0.00399	-0.09657	-0.11012	-0.05026			3758.66	-0.02547	-0.02292	-0.02969	-0.04048	-0.04754	-0.06738			3758.66	-0.0473	0.00952	0.01257	0.01217	0.00169	0.03781			3758.66	-0.05208	-0.07362	-0.06808	-0.01314	-0.07325	-0.07757
										3756.73	-0.00308	-0.00417	-0.00381	-0.09706	-0.11086	-0.05022			3756.73	-0.03191	-0.02872	-0.0342	-0.0437	-0.04947	-0.06753			3756.73	-0.04958	0.00911	0.01202	0.0118	-0.00114	0.03813			3756.73	-0.05217	-0.07495	-0.06817	-0.01305	-0.07445	-0.07874
										3754.81	-0.0034	-0.0044	-0.00366	-0.09742	-0.1115	-0.0501			3754.81	-0.03826	-0.03444	-0.03865	-0.04688	-0.05138	-0.06781			3754.81	-0.05177	0.00889	0.01174	0.0116	-0.00374	0.03857			3754.81	-0.05232	-0.07631	-0.06832	-0.01301	-0.07569	-0.07996
										3752.88	-0.00372	-0.00461	-0.00361	-0.09777	-0.11212	-0.04994			3752.88	-0.04426	-0.03984	-0.04285	-0.04988	-0.05318	-0.0683			3752.88	-0.05391	0.00885	0.01169	0.01157	-0.00616	0.03906			3752.88	-0.05254	-0.07771	-0.06854	-0.01305	-0.07697	-0.08127
										3750.95	-0.00401	-0.00477	-0.00365	-0.09819	-0.11268	-0.04973			3750.95	-0.04919	-0.04427	-0.0463	-0.05235	-0.05466	-0.069			3750.95	-0.05603	0.00896	0.01183	0.01166	-0.00841	0.03959			3750.95	-0.05285	-0.07914	-0.06885	-0.01319	-0.07826	-0.08264
										3749.02	-0.00422	-0.00481	-0.00366	-0.09865	-0.11311	-0.04943			3749.02	-0.05246	-0.04722	-0.04859	-0.05398	-0.05564	-0.06988			3749.02	-0.05803	0.00919	0.01213	0.01187	-0.0104	0.04021			3749.02	-0.05318	-0.08052	-0.06918	-0.01327	-0.07952	-0.08402
										3747.09	-0.00436	-0.00472	-0.00352	-0.09898	-0.11337	-0.04902			3747.09	-0.05385	-0.04846	-0.04956	-0.05467	-0.05605	-0.07077			3747.09	-0.05968	0.00962	0.0127	0.01226	-0.01203	0.04109			3747.09	-0.05344	-0.08185	-0.06944	-0.01319	-0.08073	-0.08533
										3745.16	-0.00441	-0.00448	-0.00319	-0.09905	-0.11337	-0.04846			3745.16	-0.05351	-0.04816	-0.04932	-0.05451	-0.05595	-0.07159			3745.16	-0.06095	0.01032	0.01363	0.01289	-0.01326	0.04225			3745.16	-0.05362	-0.08315	-0.06962	-0.01299	-0.08191	-0.08655
										3743.24	-0.00431	-0.00407	-0.0027	-0.09888	-0.11304	-0.04771			3743.24	-0.05166	-0.04649	-0.04803	-0.05358	-0.0554	-0.07236			3743.24	-0.0619	0.01132	0.01494	0.01378	-0.0141	0.04364			3743.24	-0.05375	-0.08439	-0.06975	-0.01275	-0.08304	-0.0877
										3741.31	-0.00411	-0.00359	-0.00214	-0.09855	-0.11241	-0.04683			3741.31	-0.04829	-0.04346	-0.04567	-0.0519	-0.05439	-0.07307			3741.31	-0.06259	0.01254	0.01655	0.01488	-0.01457	0.04519			3741.31	-0.05383	-0.08554	-0.06983	-0.01252	-0.08408	-0.08877
										3739.38	-0.00393	-0.00322	-0.00163	-0.09811	-0.1116	-0.04595			3739.38	-0.04321	-0.03889	-0.04211	-0.04936	-0.05286	-0.07374			3739.38	-0.06302	0.01394	0.0184	0.01614	-0.01469	0.04688			3739.38	-0.0539	-0.08661	-0.0699	-0.01232	-0.08506	-0.08976
										3737.45	-0.00388	-0.00292	-0.0012	-0.09756	-0.11068	-0.04516			3737.45	-0.03615	-0.03253	-0.03717	-0.04582	-0.05074	-0.0744			3737.45	-0.06319	0.01549	0.02045	0.01754	-0.01445	0.04866			3737.45	-0.05396	-0.0876	-0.06996	-0.01211	-0.08595	-0.09066
										3735.52	-0.0039	-0.00256	-0.000812973	-0.09693	-0.10971	-0.04438			3735.52	-0.0273	-0.02457	-0.03097	-0.0414	-0.04809	-0.07498			3735.52	-0.06313	0.01717	0.02266	0.01905	-0.01384	0.05046			3735.52	-0.05397	-0.08844	-0.06997	-0.01187	-0.08672	-0.09145
										3733.59	-0.00391	-0.00215	-0.000421196	-0.09619	-0.10866	-0.04353			3733.59	-0.01703	-0.01532	-0.02378	-0.03626	-0.04501	-0.07531			3733.59	-0.06281	0.01896	0.02503	0.02067	-0.01281	0.05225			3733.59	-0.05391	-0.08911	-0.06991	-0.0116	-0.08733	-0.0921
										3731.66	-0.00386	-0.00167	2.21371e-05	-0.09523	-0.10744	-0.04253			3731.66	-0.00574	-0.00517	-0.01588	-0.03062	-0.04162	-0.07523			3731.66	-0.06217	0.02092	0.02761	0.02243	-0.01134	0.05409			3731.66	-0.05374	-0.0896	-0.06974	-0.01129	-0.08777	-0.09255
										3729.74	-0.00376	-0.00101	0.000577023	-0.09398	-0.10596	-0.04132			3729.74	0.00515	0.00464	-0.00826	-0.02517	-0.03835	-0.07482			3729.74	-0.06123	0.02303	0.03041	0.02433	-0.00942	0.056			3729.74	-0.05349	-0.0899	-0.06949	-0.01095	-0.08805	-0.09281
										3727.81	-0.00362	-0.000197422	0.00128	-0.09256	-0.10429	-0.03996			3727.81	0.01319	0.01187	-0.00263	-0.02115	-0.03594	-0.07455			3727.81	-0.06	0.0253	0.0334	0.02637	-0.00705	0.05802			3727.81	-0.05318	-0.09002	-0.06918	-0.01056	-0.08815	-0.09289
										3725.88	-0.00343	0.000530457	0.00211	-0.09122	-0.10259	-0.03866			3725.88	0.01815	0.01634	0.000842696	-0.01867	-0.03445	-0.0745			3725.88	-0.05838	0.02768	0.03654	0.02851	-0.00431	0.06015			3725.88	-0.05281	-0.09001	-0.06881	-0.01006	-0.08815	-0.09281
										3723.95	-0.00317	0.00107	0.00295	-0.09001	-0.10091	-0.03749			3723.95	0.02161	0.01945	0.00326	-0.01695	-0.03342	-0.0746			3723.95	-0.05642	0.03004	0.03965	0.03063	-0.00134	0.0622			3723.95	-0.05244	-0.08992	-0.06844	-0.00954	-0.08806	-0.09261
										3722.02	-0.00286	0.00149	0.00369	-0.08883	-0.09917	-0.03641			3722.02	0.02541	0.02287	0.00592	-0.01505	-0.03228	-0.07462			3722.02	-0.05419	0.03225	0.04256	0.03262	0.00182	0.06401			3722.02	-0.05216	-0.08974	-0.06816	-0.0091	-0.0879	-0.09231
										3720.09	-0.00252	0.00184	0.0043	-0.08758	-0.09732	-0.03537			3720.09	0.02904	0.02613	0.00846	-0.01323	-0.03119	-0.07438			3720.09	-0.05167	0.03433	0.04531	0.0345	0.00517	0.06557			3720.09	-0.05197	-0.08947	-0.06797	-0.00879	-0.08766	-0.09193
										3718.16	-0.00222	0.00223	0.00494	-0.08621	-0.0953	-0.0343			3718.16	0.03177	0.02859	0.01037	-0.01187	-0.03037	-0.07404			3718.16	-0.04883	0.03644	0.0481	0.03639	0.00887	0.06707			3718.16	-0.05173	-0.08905	-0.06773	-0.0085	-0.08728	-0.09143
										3716.24	-0.002	0.0028	0.00569	-0.08469	-0.09313	-0.03314			3716.24	0.03361	0.03025	0.01166	-0.01094	-0.02982	-0.07381			3716.24	-0.04566	0.03864	0.051	0.03838	0.01301	0.06861			3716.24	-0.05139	-0.08841	-0.06739	-0.00817	-0.0867	-0.09071
										3714.31	-0.00185	0.00344	0.00644	-0.08306	-0.09101	-0.03204			3714.31	0.03515	0.03164	0.01274	-0.01017	-0.02935	-0.07365			3714.31	-0.04218	0.04084	0.0539	0.04035	0.01753	0.07017			3714.31	-0.05099	-0.08756	-0.06699	-0.00778	-0.08592	-0.08976
										3712.38	-0.00177	0.0038	0.00697	-0.08148	-0.08915	-0.0312			3712.38	0.03681	0.03313	0.0139	-0.00934	-0.02886	-0.07351			3712.38	-0.03843	0.04286	0.05658	0.04218	0.02226	0.07163			3712.38	-0.05046	-0.08647	-0.06646	-0.00727	-0.08493	-0.08858
										3710.45	-0.00175	0.00393	0.0073	-0.0801	-0.08759	-0.03061			3710.45	0.03828	0.03445	0.01493	-0.00861	-0.02842	-0.07342			3710.45	-0.03475	0.04444	0.05865	0.04359	0.02674	0.0728			3710.45	-0.04962	-0.08507	-0.06562	-0.00658	-0.08365	-0.08706
										3708.52	-0.00174	0.00402	0.00753	-0.07897	-0.08628	-0.03012			3708.52	0.03915	0.03523	0.01554	-0.00818	-0.02816	-0.07337			3708.52	-0.03192	0.04504	0.05945	0.04413	0.03007	0.07314			3708.52	-0.04844	-0.08333	-0.06444	-0.00581	-0.08207	-0.08518
										3706.59	-0.00173	0.00398	0.00766	-0.078	-0.08517	-0.02976			3706.59	0.03925	0.03533	0.01561	-0.00812	-0.02812	-0.07329			3706.59	-0.02986	0.04478	0.05911	0.0439	0.03228	0.07265			3706.59	-0.04709	-0.08141	-0.06309	-0.00511	-0.08033	-0.08309
										3704.66	-0.00171	0.00383	0.00769	-0.0771	-0.08422	-0.02949			3704.66	0.03837	0.03453	0.015	-0.00856	-0.02839	-0.07312			3704.66	-0.02826	0.0442	0.05835	0.04338	0.03381	0.07178			3704.66	-0.04569	-0.07949	-0.06169	-0.00445	-0.07858	-0.08101
										3702.74	-0.00165	0.00386	0.00772	-0.07619	-0.08342	-0.02913			3702.74	0.03651	0.03286	0.01369	-0.0095	-0.02895	-0.07282			3702.74	-0.0269	0.04381	0.05783	0.04303	0.03505	0.07101			3702.74	-0.04432	-0.07775	-0.06032	-0.0038	-0.077	-0.07918
										3700.81	-0.0015	0.00415	0.00782	-0.07526	-0.08275	-0.02864			3700.81	0.034	0.0306	0.01193	-0.01075	-0.0297	-0.07239			3700.81	-0.02568	0.04346	0.05737	0.04272	0.03617	0.07028			3700.81	-0.04297	-0.0761	-0.05897	-0.00318	-0.0755	-0.07749
										3698.88	-0.00133	0.00451	0.008	-0.07438	-0.08218	-0.0281			3698.88	0.03147	0.02833	0.01017	-0.01201	-0.03046	-0.0719			3698.88	-0.02453	0.04297	0.05672	0.04228	0.03722	0.06946			3698.88	-0.04158	-0.07441	-0.05758	-0.00258	-0.07397	-0.07579
										3696.95	-0.00125	0.00487	0.0083	-0.07363	-0.08162	-0.02759			3696.95	0.02931	0.02638	0.00866	-0.01309	-0.03111	-0.07147			3696.95	-0.0233	0.04237	0.05593	0.04173	0.03827	0.06861			3696.95	-0.04017	-0.07274	-0.05617	-0.00205	-0.07245	-0.07405
										3695.02	-0.00125	0.00513	0.00872	-0.07302	-0.08091	-0.02712			3695.02	0.0273	0.02457	0.00724	-0.0141	-0.03171	-0.07111			3695.02	-0.02185	0.04177	0.05514	0.0412	0.03952	0.06787			3695.02	-0.03881	-0.0712	-0.05481	-0.00159	-0.07105	-0.07237
										3693.09	-0.00116	0.00518	0.00918	-0.0725	-0.08002	-0.02672			3693.09	0.02507	0.02256	0.00568	-0.01521	-0.03238	-0.07068			3693.09	-0.02034	0.04122	0.05441	0.0407	0.04092	0.0672			3693.09	-0.03757	-0.06977	-0.05357	-0.00117	-0.06975	-0.07078
										3691.17	-0.001	0.00507	0.00947	-0.07199	-0.07908	-0.02633			3691.17	0.02292	0.02063	0.00418	-0.01629	-0.03302	-0.07032			3691.17	-0.01895	0.0406	0.05359	0.04014	0.04224	0.06633			3691.17	-0.03642	-0.06836	-0.05242	-0.000747518	-0.06846	-0.06921
										3689.24	-0.000909839	0.00492	0.00944	-0.07148	-0.07822	-0.02592			3689.24	0.02122	0.0191	0.00299	-0.01714	-0.03353	-0.07019			3689.24	-0.01772	0.03987	0.05263	0.03948	0.04342	0.06517			3689.24	-0.03529	-0.06694	-0.05129	-0.000383357	-0.06718	-0.06762
										3687.31	-0.000933801	0.00462	0.00917	-0.07098	-0.07745	-0.02557			3687.31	0.01991	0.01792	0.00207	-0.01779	-0.03393	-0.07023			3687.31	-0.01662	0.03903	0.05151	0.03872	0.04455	0.06382			3687.31	-0.03411	-0.06554	-0.05011	-0.000140177	-0.0659	-0.06609
										3685.38	-0.000993272	0.00417	0.00893	-0.07049	-0.07667	-0.02534			3685.38	0.01887	0.01699	0.00135	-0.01831	-0.03424	-0.0702			3685.38	-0.01547	0.03804	0.05022	0.03784	0.04567	0.06259			3685.38	-0.03308	-0.06425	-0.04908	0.000127486	-0.06473	-0.06471
										3683.45	-0.000989921	0.00376	0.00889	-0.06993	-0.07587	-0.02506			3683.45	0.01796	0.01616	0.00070459	-0.01877	-0.03451	-0.06996			3683.45	-0.01418	0.03701	0.04886	0.03691	0.04681	0.06154			3683.45	-0.03221	-0.06308	-0.04821	0.000528141	-0.06366	-0.0634
										3681.52	-0.000886712	0.00352	0.00902	-0.06926	-0.07504	-0.02458			3681.52	0.01705	0.01534	6.74694e-05	-0.01923	-0.03479	-0.06959			3681.52	-0.01282	0.03602	0.04755	0.03602	0.04794	0.06058			3681.52	-0.03142	-0.06195	-0.04742	0.000995309	-0.06264	-0.06213
										3679.59	-0.000735475	0.00337	0.0092	-0.06855	-0.07417	-0.02399			3679.59	0.01616	0.01454	-0.000552656	-0.01967	-0.03505	-0.06933			3679.59	-0.01147	0.03508	0.0463	0.03517	0.04905	0.05961			3679.59	-0.03066	-0.06085	-0.04666	0.00144	-0.06164	-0.06091
										3677.67	-0.000568222	0.00325	0.00929	-0.0679	-0.07331	-0.02344			3677.67	0.01545	0.0139	-0.00105	-0.02003	-0.03527	-0.06925			3677.67	-0.01022	0.03412	0.04504	0.03431	0.05011	0.05859			3677.67	-0.02995	-0.05973	-0.04595	0.00183	-0.06062	-0.05971
										3675.74	-0.00033615	0.0032	0.00929	-0.06728	-0.07247	-0.02292			3675.74	0.015	0.0135	-0.00137	-0.02025	-0.0354	-0.06915			3675.74	-0.00908	0.03311	0.0437	0.03339	0.05108	0.05752			3675.74	-0.02925	-0.05859	-0.04525	0.00221	-0.05958	-0.05853
										3673.81	-9.07675e-06	0.00331	0.00936	-0.06659	-0.07162	-0.02239			3673.81	0.0145	0.01305	-0.00171	-0.0205	-0.03555	-0.06882			3673.81	-0.00801	0.03201	0.04226	0.03241	0.05199	0.05644			3673.81	-0.02855	-0.05743	-0.04455	0.00263	-0.05853	-0.05736
										3671.88	0.00031933	0.00355	0.00953	-0.06585	-0.07078	-0.02192			3671.88	0.01353	0.01217	-0.0024	-0.02099	-0.03584	-0.06836			3671.88	-0.0069	0.03091	0.0408	0.03142	0.05291	0.05541			3671.88	-0.02782	-0.05628	-0.04382	0.00311	-0.05748	-0.05618
										3669.95	0.000525701	0.00384	0.0097	-0.06512	-0.06998	-0.02156			3669.95	0.01205	0.01085	-0.00343	-0.02172	-0.03628	-0.06792			3669.95	-0.00577	0.02987	0.03943	0.03048	0.05381	0.05439			3669.95	-0.02709	-0.05516	-0.04309	0.00352	-0.05647	-0.05501
										3668.02	0.000638428	0.00415	0.00978	-0.0645	-0.06927	-0.02121			3668.02	0.01005	0.00905	-0.00483	-0.02272	-0.03688	-0.06764			3668.02	-0.00479	0.02885	0.03808	0.02956	0.05458	0.05321			3668.02	-0.02637	-0.05405	-0.04237	0.00377	-0.05545	-0.05385
										3666.09	0.000739991	0.00433	0.00974	-0.06398	-0.06862	-0.0209			3666.09	0.0071	0.00639	-0.0069	-0.0242	-0.03777	-0.06731			3666.09	-0.00394	0.02779	0.03668	0.02861	0.05526	0.05198			3666.09	-0.02569	-0.05292	-0.04169	0.00397	-0.05443	-0.05267
										3664.17	0.000776261	0.00435	0.00965	-0.06355	-0.06802	-0.02074			3664.17	0.00365	0.00329	-0.00931	-0.02592	-0.0388	-0.06673			3664.17	-0.00314	0.02671	0.03526	0.02764	0.05591	0.05082			3664.17	-0.02512	-0.05185	-0.04112	0.00415	-0.05345	-0.05153
										3662.24	0.000687771	0.0043	0.00953	-0.06316	-0.06748	-0.02074			3662.24	0.000482148	0.000433933	-0.01153	-0.02751	-0.03976	-0.06613			3662.24	-0.00242	0.0256	0.03379	0.02664	0.0565	0.04965			3662.24	-0.02467	-0.05086	-0.04067	0.00428	-0.05256	-0.05047
										3660.31	0.000568774	0.00426	0.00937	-0.06278	-0.06705	-0.02082			3660.31	-0.00203	-0.00182	-0.01328	-0.02876	-0.04051	-0.06577			3660.31	-0.0018	0.02446	0.03229	0.02562	0.05701	0.04838			3660.31	-0.02429	-0.04994	-0.04029	0.00435	-0.05172	-0.04946
										3658.38	0.00053291	0.00424	0.00918	-0.06241	-0.06669	-0.02091			3658.38	-0.00426	-0.00384	-0.01485	-0.02988	-0.04118	-0.06564			3658.38	-0.00134	0.02332	0.03078	0.02459	0.05743	0.04703			3658.38	-0.02396	-0.04907	-0.03996	0.00433	-0.05093	-0.04852
										3656.45	0.000582873	0.00422	0.00894	-0.06206	-0.06632	-0.02102			3656.45	-0.00696	-0.00626	-0.01674	-0.03123	-0.04199	-0.06546			3656.45	-0.000899651	0.02221	0.02932	0.02359	0.05781	0.04574			3656.45	-0.02371	-0.04825	-0.03971	0.00424	-0.05019	-0.04764
										3654.52	0.000657268	0.00429	0.00866	-0.06179	-0.06598	-0.02117			3654.52	-0.01022	-0.0092	-0.01902	-0.03286	-0.04297	-0.06514			3654.52	-0.000443036	0.0211	0.02786	0.02259	0.0582	0.04455			3654.52	-0.02357	-0.04747	-0.03957	0.00412	-0.04948	-0.04682
										3652.6	0.000731737	0.00444	0.00834	-0.06174	-0.06579	-0.0214			3652.6	-0.01352	-0.01217	-0.02133	-0.03451	-0.04396	-0.06486			3652.6	1.78236e-06	0.01995	0.02634	0.02156	0.05854	0.04345			3652.6	-0.0235	-0.04675	-0.0395	0.00399	-0.04882	-0.04608
										3650.67	0.000860584	0.00446	0.00808	-0.06194	-0.0658	-0.02188			3650.67	-0.01663	-0.01497	-0.02351	-0.03607	-0.04489	-0.06456			3650.67	0.000496331	0.01879	0.02481	0.02051	0.05876	0.04244			3650.67	-0.0234	-0.04611	-0.0394	0.00389	-0.04824	-0.0454
										3648.74	0.00104	0.00433	0.0079	-0.06227	-0.06597	-0.02267			3648.74	-0.01954	-0.01758	-0.02554	-0.03752	-0.04576	-0.06393			3648.74	0.000994597	0.01758	0.02321	0.01943	0.05876	0.04132			3648.74	-0.02328	-0.04557	-0.03928	0.00378	-0.04775	-0.04474
										3646.81	0.00112	0.00419	0.0077	-0.06259	-0.06617	-0.02373			3646.81	-0.02225	-0.02002	-0.02744	-0.03887	-0.04657	-0.06316			3646.81	0.00129	0.01619	0.02137	0.01817	0.05852	0.0399			3646.81	-0.02324	-0.04508	-0.03924	0.00356	-0.0473	-0.04409
										3644.88	0.000982292	0.00403	0.0074	-0.06288	-0.06637	-0.0249			3644.88	-0.02465	-0.02219	-0.02912	-0.04008	-0.0473	-0.06275			3644.88	0.00143	0.01471	0.01941	0.01684	0.0582	0.03841			3644.88	-0.02323	-0.04455	-0.03923	0.0033	-0.04682	-0.04343
										3642.95	0.000668736	0.00379	0.00706	-0.06323	-0.06656	-0.02603			3642.95	-0.02685	-0.02417	-0.03066	-0.04118	-0.04796	-0.06251			3642.95	0.00155	0.01336	0.01763	0.01562	0.05798	0.03713			3642.95	-0.02317	-0.04393	-0.03917	0.00309	-0.04625	-0.04274
										3641.02	0.000309173	0.00345	0.00674	-0.06366	-0.06674	-0.02701			3641.02	-0.02895	-0.02606	-0.03213	-0.04223	-0.04859	-0.06226			3641.02	0.00166	0.01221	0.01612	0.01459	0.0579	0.03614			3641.02	-0.02298	-0.04318	-0.03898	0.00297	-0.04558	-0.04199
										3639.1	-3.46765e-05	0.00306	0.00639	-0.06415	-0.06694	-0.02791			3639.1	-0.03091	-0.02782	-0.0335	-0.0432	-0.04917	-0.06193			3639.1	0.00175	0.01118	0.01475	0.01366	0.05786	0.03531			3639.1	-0.02274	-0.0424	-0.03874	0.0029	-0.04486	-0.04122
										3637.17	-0.000379616	0.00262	0.00587	-0.06467	-0.06724	-0.02891			3637.17	-0.03267	-0.02941	-0.03474	-0.04409	-0.0497	-0.06156			3637.17	0.00183	0.01013	0.01338	0.01272	0.05773	0.03446			3637.17	-0.02251	-0.04168	-0.03851	0.00279	-0.04421	-0.04052
										3635.24	-0.000720982	0.00226	0.00525	-0.06517	-0.06759	-0.03			3635.24	-0.03441	-0.03097	-0.03595	-0.04495	-0.05022	-0.0611			3635.24	0.00193	0.0091	0.01201	0.01179	0.05754	0.03357			3635.24	-0.02225	-0.04103	-0.03825	0.00261	-0.04362	-0.0399
										3633.31	-0.001	0.0022	0.00469	-0.06562	-0.06782	-0.03094			3633.31	-0.03603	-0.03243	-0.03709	-0.04577	-0.05071	-0.06064			3633.31	0.00207	0.00815	0.01076	0.01094	0.05732	0.03278			3633.31	-0.02195	-0.04046	-0.03795	0.00231	-0.0431	-0.03934
										3631.38	-0.00122	0.00229	0.00421	-0.06602	-0.06789	-0.03164			3631.38	-0.03726	-0.03354	-0.03795	-0.04638	-0.05108	-0.06031			3631.38	0.00228	0.00733	0.00967	0.0102	0.05709	0.0321			3631.38	-0.02165	-0.03995	-0.03765	0.00193	-0.04263	-0.03878
										3629.45	-0.00138	0.00238	0.00372	-0.06637	-0.06782	-0.03216			3629.45	-0.03834	-0.0345	-0.0387	-0.04692	-0.0514	-0.06014			3629.45	0.00255	0.00662	0.00874	0.00956	0.05691	0.03147			3629.45	-0.02134	-0.03945	-0.03734	0.00159	-0.04218	-0.03822
										3627.52	-0.00147	0.00258	0.00326	-0.06667	-0.06771	-0.03252			3627.52	-0.0398	-0.03582	-0.03973	-0.04765	-0.05184	-0.05986			3627.52	0.00273	0.00601	0.00794	0.00901	0.05682	0.0308			3627.52	-0.021	-0.03892	-0.037	0.00138	-0.04171	-0.03766
										3625.6	-0.00151	0.00279	0.00288	-0.06692	-0.06766	-0.03293			3625.6	-0.04125	-0.03712	-0.04074	-0.04837	-0.05227	-0.0596			3625.6	0.00273	0.00545	0.00719	0.0085	0.05679	0.03014			3625.6	-0.02066	-0.03841	-0.03666	0.0012	-0.04124	-0.03713
										3623.67	-0.0017	0.00274	0.00262	-0.06718	-0.06775	-0.03353			3623.67	-0.04228	-0.03806	-0.04146	-0.04889	-0.05259	-0.05957			3623.67	0.00267	0.00494	0.00652	0.00804	0.05683	0.02961			3623.67	-0.02024	-0.03786	-0.03624	0.00104	-0.04074	-0.03661
										3621.74	-0.00208	0.00247	0.00248	-0.06746	-0.06787	-0.03419			3621.74	-0.04311	-0.0388	-0.04204	-0.0493	-0.05283	-0.05969			3621.74	0.00267	0.00453	0.00598	0.00767	0.05696	0.02922			3621.74	-0.01977	-0.03724	-0.03577	0.000896002	-0.04018	-0.03605
										3619.81	-0.00251	0.00216	0.00245	-0.06771	-0.0679	-0.0347			3619.81	-0.044	-0.0396	-0.04267	-0.04975	-0.0531	-0.05985			3619.81	0.00268	0.00419	0.00554	0.00737	0.05711	0.02894			3619.81	-0.01932	-0.03662	-0.03532	0.000744277	-0.03961	-0.03549
										3617.88	-0.00284	0.00182	0.00238	-0.06787	-0.06784	-0.03502			3617.88	-0.04496	-0.04047	-0.04334	-0.05023	-0.05339	-0.06004			3617.88	0.0026	0.00385	0.00509	0.00707	0.05721	0.02869			3617.88	-0.01893	-0.03606	-0.03493	0.000606697	-0.0391	-0.03498
										3615.95	-0.00305	0.00143	0.00209	-0.06796	-0.06776	-0.03525			3615.95	-0.04583	-0.04125	-0.04395	-0.05066	-0.05365	-0.06008			3615.95	0.0024	0.00346	0.00457	0.00671	0.05718	0.02839			3615.95	-0.01859	-0.03555	-0.03459	0.000515125	-0.03864	-0.03451
										3614.03	-0.00324	0.00107	0.00159	-0.06796	-0.0677	-0.03544			3614.03	-0.04652	-0.04187	-0.04443	-0.05101	-0.05386	-0.05982			3614.03	0.00219	0.00304	0.00401	0.00633	0.05709	0.02808			3614.03	-0.01824	-0.03506	-0.03424	0.000426766	-0.0382	-0.03408
										3612.1	-0.0034	0.000748903	0.00105	-0.06789	-0.06768	-0.03562			3612.1	-0.04701	-0.04231	-0.04477	-0.05125	-0.054	-0.05931			3612.1	0.00202	0.00264	0.00348	0.00597	0.05704	0.02786			3612.1	-0.0179	-0.03462	-0.0339	0.000305593	-0.03779	-0.03374
										3610.17	-0.0035	0.000433557	0.00075012	-0.06777	-0.06772	-0.03587			3610.17	-0.0473	-0.04257	-0.04498	-0.0514	-0.05409	-0.05888			3610.17	0.00189	0.00226	0.00299	0.00564	0.05704	0.02782			3610.17	-0.01764	-0.03426	-0.03364	0.000209682	-0.03747	-0.03354
										3608.24	-0.00357	0.000164568	0.000722392	-0.0676	-0.06779	-0.03612			3608.24	-0.04748	-0.04274	-0.0451	-0.05149	-0.05415	-0.05888			3608.24	0.0018	0.0019	0.00251	0.00531	0.05702	0.02789			3608.24	-0.01756	-0.03403	-0.03356	0.000245672	-0.03725	-0.03342
										3606.31	-0.00372	-9.66622e-06	0.000717957	-0.06738	-0.06782	-0.03617			3606.31	-0.04762	-0.04285	-0.0452	-0.05156	-0.05418	-0.05919			3606.31	0.00162	0.00159	0.00209	0.00503	0.05697	0.02782			3606.31	-0.01748	-0.0338	-0.03348	0.000321342	-0.03705	-0.03326
										3604.38	-0.004	-0.000123274	0.000506789	-0.06711	-0.06775	-0.03606			3604.38	-0.04776	-0.04299	-0.0453	-0.05163	-0.05423	-0.05942			3604.38	0.00135	0.00132	0.00174	0.00479	0.05693	0.02763			3604.38	-0.01729	-0.03352	-0.03329	0.000390583	-0.0368	-0.0331
										3602.45	-0.00431	-0.000274015	9.11366e-05	-0.06687	-0.06766	-0.03604			3602.45	-0.04782	-0.04304	-0.04534	-0.05166	-0.05425	-0.05951			3602.45	0.00106	0.00112	0.00148	0.00461	0.05689	0.02747			3602.45	-0.01701	-0.03318	-0.03301	0.000488139	-0.03649	-0.03292
										3600.53	-0.00454	-0.000492449	-0.000420288	-0.06664	-0.06764	-0.03616			3600.53	-0.04783	-0.04305	-0.04535	-0.05167	-0.05425	-0.05942			3600.53	0.000739806	0.000954205	0.00126	0.00446	0.0568	0.02733			3600.53	-0.01672	-0.03285	-0.03272	0.000562663	-0.03618	-0.03274
										3598.6	-0.00469	-0.000750625	-0.000958364	-0.06646	-0.06776	-0.03634			3598.6	-0.04798	-0.04318	-0.04545	-0.05174	-0.05429	-0.05917			3598.6	0.00039666	0.000813349	0.00107	0.00433	0.05662	0.02715			3598.6	-0.0165	-0.03257	-0.0325	0.000595039	-0.03593	-0.03262
										3596.67	-0.00489	-0.00104	-0.00149	-0.06644	-0.06801	-0.03656			3596.67	-0.04834	-0.04351	-0.0457	-0.05192	-0.0544	-0.05881			3596.67	0.000103882	0.000739434	0.000976053	0.00427	0.05644	0.02692			3596.67	-0.01642	-0.03237	-0.03242	0.000553275	-0.03575	-0.03261
										3594.74	-0.00516	-0.00133	-0.00195	-0.06658	-0.06834	-0.0368			3594.74	-0.04882	-0.04394	-0.04604	-0.05216	-0.05455	-0.05838			3594.74	-0.000142775	0.000742343	0.000979892	0.00427	0.05628	0.02664			3594.74	-0.01646	-0.03224	-0.03246	0.000411447	-0.03563	-0.03269
										3592.81	-0.00545	-0.00158	-0.0023	-0.06677	-0.06873	-0.03698			3592.81	-0.04941	-0.04447	-0.04645	-0.05245	-0.05472	-0.05792			3592.81	-0.000412859	0.000758639	0.001	0.00428	0.05608	0.02632			3592.81	-0.01656	-0.03217	-0.03256	0.000236222	-0.03557	-0.03278
										3590.88	-0.00567	-0.00185	-0.00258	-0.06693	-0.06915	-0.03709			3590.88	-0.05027	-0.04524	-0.04705	-0.05289	-0.05498	-0.05745			3590.88	-0.000650517	0.000748105	0.000987498	0.00427	0.05585	0.02602			3590.88	-0.01664	-0.03211	-0.03264	0.000137386	-0.03552	-0.03282
										3588.95	-0.0058	-0.00223	-0.0028	-0.06706	-0.06947	-0.03725			3588.95	-0.0514	-0.04626	-0.04785	-0.05345	-0.05532	-0.05704			3588.95	-0.000742507	0.000758671	0.001	0.00428	0.0557	0.02587			3588.95	-0.01672	-0.03204	-0.03272	0.000141194	-0.03545	-0.03283
										3587.03	-0.00589	-0.00258	-0.00298	-0.06717	-0.06964	-0.03744			3587.03	-0.05244	-0.0472	-0.04857	-0.05397	-0.05563	-0.05672			3587.03	-0.00080095	0.00081544	0.00108	0.00433	0.05559	0.02576			3587.03	-0.01685	-0.03202	-0.03285	8.88102e-05	-0.03543	-0.0329
										3585.1	-0.00594	-0.00286	-0.00322	-0.06724	-0.06971	-0.03764			3585.1	-0.05308	-0.04777	-0.04902	-0.05429	-0.05582	-0.05634			3585.1	-0.000942369	0.000844573	0.00111	0.00436	0.05542	0.02553			3585.1	-0.01704	-0.03205	-0.03304	-8.25786e-05	-0.03546	-0.03301
										3583.17	-0.00592	-0.00316	-0.00353	-0.06726	-0.06977	-0.03788			3583.17	-0.05323	-0.0479	-0.04912	-0.05436	-0.05587	-0.05591			3583.17	-0.00108	0.000850571	0.00112	0.00437	0.05526	0.02528			3583.17	-0.01724	-0.03209	-0.03324	-0.000239253	-0.03549	-0.03309
										3581.24	-0.00585	-0.00345	-0.00386	-0.06728	-0.06982	-0.03814			3581.24	-0.05294	-0.04764	-0.04892	-0.05422	-0.05578	-0.05566			3581.24	-0.00109	0.000892969	0.00118	0.0044	0.05515	0.02515			3581.24	-0.0174	-0.03209	-0.0334	-0.000279922	-0.0355	-0.03309
										3579.31	-0.00578	-0.00368	-0.00414	-0.06736	-0.06988	-0.03841			3579.31	-0.05225	-0.04703	-0.04844	-0.05388	-0.05558	-0.05554			3579.31	-0.000919861	0.000989203	0.00131	0.00449	0.05512	0.02517			3579.31	-0.01752	-0.03206	-0.03352	-0.000196314	-0.03546	-0.03303
										3577.38	-0.00574	-0.00384	-0.0043	-0.06745	-0.07001	-0.03868			3577.38	-0.05127	-0.04614	-0.04775	-0.05339	-0.05528	-0.0553			3577.38	-0.000674664	0.00114	0.0015	0.00462	0.05516	0.02523			3577.38	-0.01758	-0.03197	-0.03358	-2.5923e-05	-0.03538	-0.03291
										3575.45	-0.00567	-0.00405	-0.00428	-0.06745	-0.07014	-0.03898			3575.45	-0.05018	-0.04516	-0.04699	-0.05284	-0.05495	-0.05499			3575.45	-0.00046507	0.00131	0.00173	0.00478	0.0552	0.02526			3575.45	-0.01752	-0.03182	-0.03352	0.000163716	-0.03525	-0.03273
										3573.53	-0.00556	-0.00431	-0.0041	-0.06728	-0.07014	-0.03932			3573.53	-0.04918	-0.04426	-0.04629	-0.05234	-0.05465	-0.05489			3573.53	-0.000318355	0.00144	0.0019	0.00489	0.05516	0.02521			3573.53	-0.01736	-0.03159	-0.03336	0.000337884	-0.03504	-0.03248
										3571.6	-0.00548	-0.00452	-0.00391	-0.06701	-0.06998	-0.03966			3571.6	-0.04836	-0.04353	-0.04572	-0.05193	-0.05441	-0.05509			3571.6	-0.00028323	0.00142	0.00188	0.00488	0.05503	0.02503			3571.6	-0.01722	-0.03135	-0.03322	0.000470851	-0.03482	-0.0322
										3569.67	-0.0055	-0.00469	-0.00386	-0.06686	-0.06972	-0.03993			3569.67	-0.04764	-0.04288	-0.04522	-0.05157	-0.05419	-0.05537			3569.67	-0.000359383	0.00129	0.00171	0.00476	0.05486	0.02477			3569.67	-0.01715	-0.03112	-0.03315	0.000552346	-0.03461	-0.03198
										3567.74	-0.00555	-0.0049	-0.00399	-0.06691	-0.06946	-0.0401			3567.74	-0.04698	-0.04229	-0.04475	-0.05124	-0.054	-0.05556			3567.74	-0.000436027	0.00121	0.0016	0.00469	0.05473	0.02457			3567.74	-0.0171	-0.03086	-0.0331	0.000600829	-0.03438	-0.03179
										3565.81	-0.00552	-0.00508	-0.00418	-0.06707	-0.06923	-0.04016			3565.81	-0.04638	-0.04174	-0.04433	-0.05094	-0.05381	-0.05568			3565.81	-0.0004285	0.00125	0.00165	0.00473	0.05469	0.02444			3565.81	-0.017	-0.03053	-0.033	0.000654153	-0.03407	-0.03156
										3563.88	-0.00536	-0.00515	-0.00433	-0.06712	-0.06895	-0.04012			3563.88	-0.04589	-0.0413	-0.04399	-0.0507	-0.05367	-0.05567			3563.88	-0.000336074	0.00135	0.00178	0.00481	0.05468	0.0243			3563.88	-0.01686	-0.03018	-0.03286	0.000724759	-0.03375	-0.03129
										3561.96	-0.00506	-0.00503	-0.00441	-0.06696	-0.06855	-0.03999			3561.96	-0.0457	-0.04113	-0.04385	-0.0506	-0.05361	-0.05551			3561.96	-0.000151216	0.00146	0.00193	0.00492	0.05466	0.02416			3561.96	-0.01669	-0.02987	-0.03269	0.000790037	-0.03347	-0.03102
										3560.03	-0.00466	-0.00472	-0.00432	-0.06663	-0.06802	-0.03974			3560.03	-0.0458	-0.04122	-0.04393	-0.05065	-0.05364	-0.05531			3560.03	0.0001133	0.00158	0.00209	0.00502	0.05467	0.02404			3560.03	-0.01649	-0.0296	-0.03249	0.00087682	-0.03323	-0.03077
										3558.1	-0.00423	-0.00434	-0.00406	-0.06632	-0.06743	-0.03928			3558.1	-0.04598	-0.04138	-0.04405	-0.05074	-0.05369	-0.05521			3558.1	0.000385033	0.0017	0.00225	0.00513	0.05468	0.02395			3558.1	-0.01627	-0.02931	-0.03227	0.00102	-0.03297	-0.03052
										3556.17	-0.00387	-0.00411	-0.00372	-0.06616	-0.06683	-0.03862			3556.17	-0.0462	-0.04158	-0.0442	-0.05085	-0.05376	-0.05519			3556.17	0.000633801	0.00187	0.00247	0.00528	0.05472	0.0239			3556.17	-0.01606	-0.02899	-0.03206	0.00119	-0.03268	-0.0302
										3554.24	-0.00357	-0.00403	-0.00342	-0.06609	-0.06622	-0.0379			3554.24	-0.04665	-0.04199	-0.04452	-0.05108	-0.0539	-0.05528			3554.24	0.000884237	0.0021	0.00277	0.00549	0.05487	0.02388			3554.24	-0.01589	-0.02867	-0.03189	0.00138	-0.03238	-0.02984
										3552.31	-0.00327	-0.00396	-0.00312	-0.06598	-0.06556	-0.03733			3552.31	-0.04733	-0.0426	-0.045	-0.05142	-0.0541	-0.05555			3552.31	0.00113	0.00235	0.00311	0.00572	0.05514	0.02387			3552.31	-0.01577	-0.02836	-0.03177	0.00159	-0.0321	-0.02948
										3550.38	-0.00299	-0.0039	-0.00275	-0.06576	-0.06485	-0.03702			3550.38	-0.04812	-0.04331	-0.04555	-0.05181	-0.05434	-0.05591			3550.38	0.00135	0.00257	0.00339	0.00591	0.05548	0.02388			3550.38	-0.01565	-0.02809	-0.03165	0.00179	-0.03186	-0.02917
										3548.46	-0.00284	-0.00401	-0.00232	-0.06551	-0.06413	-0.03693			3548.46	-0.04881	-0.04393	-0.04603	-0.05215	-0.05454	-0.05617			3548.46	0.00159	0.00278	0.00367	0.0061	0.05586	0.024			3548.46	-0.01548	-0.0278	-0.03148	0.00196	-0.03159	-0.02884
										3546.53	-0.00276	-0.00422	-0.00184	-0.06526	-0.06339	-0.03681			3546.53	-0.04902	-0.04412	-0.04618	-0.05226	-0.05461	-0.05628			3546.53	0.0019	0.00301	0.00398	0.00631	0.05626	0.02425			3546.53	-0.01527	-0.02743	-0.03127	0.0021	-0.03126	-0.02845
										3544.6	-0.00256	-0.00425	-0.00136	-0.06495	-0.06255	-0.03649			3544.6	-0.04863	-0.04377	-0.04591	-0.05207	-0.05449	-0.0564			3544.6	0.00215	0.00321	0.00424	0.00649	0.0566	0.02447			3544.6	-0.01508	-0.02707	-0.03108	0.0022	-0.03093	-0.02801
										3542.67	-0.00219	-0.00402	-0.000940202	-0.06453	-0.06169	-0.03607			3542.67	-0.04798	-0.04318	-0.04545	-0.05174	-0.05429	-0.0567			3542.67	0.00221	0.00328	0.00433	0.00655	0.05684	0.0245			3542.67	-0.0149	-0.02673	-0.0309	0.00226	-0.03062	-0.02756
										3540.74	-0.00182	-0.00373	-0.000661911	-0.06408	-0.0609	-0.03576			3540.74	-0.04734	-0.04261	-0.045	-0.05142	-0.0541	-0.05715			3540.74	0.00215	0.00324	0.00428	0.00652	0.05698	0.02436			3540.74	-0.0147	-0.02638	-0.0307	0.0023	-0.0303	-0.02712
										3538.81	-0.00161	-0.0035	-0.000516631	-0.06364	-0.06022	-0.03562			3538.81	-0.04672	-0.04205	-0.04457	-0.05111	-0.05392	-0.0576			3538.81	0.00212	0.00318	0.00419	0.00646	0.05714	0.02417			3538.81	-0.01449	-0.02603	-0.03049	0.00229	-0.02998	-0.02672
										3536.88	-0.00157	-0.00336	-0.000472149	-0.06316	-0.05963	-0.03552			3536.88	-0.04605	-0.04145	-0.0441	-0.05078	-0.05372	-0.05803			3536.88	0.00216	0.00313	0.00413	0.00641	0.0574	0.02399			3536.88	-0.01427	-0.02568	-0.03027	0.00224	-0.02967	-0.02636
										3534.96	-0.00166	-0.00337	-0.000511947	-0.06268	-0.05916	-0.03543			3534.96	-0.04538	-0.04084	-0.04363	-0.05044	-0.05351	-0.05845			3534.96	0.0022	0.00312	0.00412	0.00641	0.05773	0.0238			3534.96	-0.01408	-0.02538	-0.03008	0.00218	-0.0294	-0.02604
										3533.03	-0.00185	-0.00352	-0.000630906	-0.06225	-0.05882	-0.03538			3533.03	-0.04468	-0.04021	-0.04314	-0.05009	-0.0533	-0.05872			3533.03	0.00225	0.00321	0.00424	0.00649	0.05813	0.02363			3533.03	-0.01388	-0.02514	-0.02988	0.00219	-0.02917	-0.02576
										3531.1	-0.00207	-0.00367	-0.000811967	-0.06178	-0.05851	-0.03536			3531.1	-0.04392	-0.03953	-0.04261	-0.04971	-0.05308	-0.05875			3531.1	0.00233	0.00336	0.00443	0.00662	0.05858	0.02352			3531.1	-0.01362	-0.02489	-0.02962	0.00228	-0.02895	-0.02547
										3529.17	-0.00221	-0.00372	-0.00101	-0.06117	-0.05813	-0.0353			3529.17	-0.04316	-0.03885	-0.04208	-0.04933	-0.05285	-0.05867			3529.17	0.00247	0.00352	0.00465	0.00677	0.05907	0.02345			3529.17	-0.01331	-0.02462	-0.02931	0.00241	-0.0287	-0.02515
										3527.24	-0.00222	-0.0037	-0.00119	-0.06051	-0.05773	-0.03524			3527.24	-0.04246	-0.03821	-0.04158	-0.04898	-0.05264	-0.05864			3527.24	0.00275	0.00374	0.00493	0.00696	0.05957	0.02349			3527.24	-0.01299	-0.0243	-0.02899	0.00262	-0.02841	-0.02478
										3525.31	-0.00215	-0.00368	-0.00137	-0.05997	-0.05737	-0.03525			3525.31	-0.04183	-0.03764	-0.04114	-0.04866	-0.05245	-0.05857			3525.31	0.00314	0.00403	0.00533	0.00723	0.06008	0.02364			3525.31	-0.01269	-0.02399	-0.02869	0.00282	-0.02813	-0.02437
										3523.39	-0.00203	-0.00371	-0.0016	-0.05958	-0.05705	-0.03525			3523.39	-0.04135	-0.03721	-0.04081	-0.04842	-0.0523	-0.05832			3523.39	0.0035	0.00439	0.00579	0.00755	0.06055	0.02379			3523.39	-0.01251	-0.02377	-0.02851	0.00284	-0.02793	-0.02405
										3521.46	-0.00191	-0.00382	-0.00182	-0.05922	-0.05679	-0.03511			3521.46	-0.04101	-0.03691	-0.04057	-0.04826	-0.0522	-0.05794			3521.46	0.00381	0.00479	0.00632	0.00791	0.06098	0.02386			3521.46	-0.01243	-0.0236	-0.02843	0.00274	-0.02778	-0.02385
										3519.53	-0.00175	-0.00395	-0.00198	-0.05877	-0.05656	-0.03483			3519.53	-0.04077	-0.0367	-0.04041	-0.04814	-0.05213	-0.05759			3519.53	0.00408	0.00518	0.00684	0.00827	0.0614	0.02389			3519.53	-0.01239	-0.02343	-0.02839	0.00261	-0.02762	-0.02366
										3517.6	-0.00157	-0.00405	-0.00206	-0.05829	-0.05631	-0.03452			3517.6	-0.04075	-0.03667	-0.04039	-0.04812	-0.05212	-0.05738			3517.6	0.0043	0.00551	0.00728	0.00856	0.0618	0.02389			3517.6	-0.01231	-0.02323	-0.02831	0.0025	-0.02744	-0.02341
										3515.67	-0.00143	-0.00412	-0.00214	-0.05791	-0.05598	-0.03433			3515.67	-0.04088	-0.03679	-0.04048	-0.04819	-0.05216	-0.05731			3515.67	0.00449	0.00578	0.00763	0.0088	0.06215	0.02382			3515.67	-0.01217	-0.02299	-0.02817	0.00243	-0.02722	-0.02309
										3513.74	-0.00129	-0.00419	-0.00228	-0.05762	-0.05547	-0.03428			3513.74	-0.04083	-0.03674	-0.04044	-0.04816	-0.05215	-0.05723			3513.74	0.00472	0.00605	0.00798	0.00904	0.06247	0.02377			3513.74	-0.01196	-0.02266	-0.02796	0.00245	-0.02692	-0.02271
										3511.81	-0.00107	-0.00419	-0.00239	-0.05718	-0.05479	-0.03424			3511.81	-0.0405	-0.03645	-0.04021	-0.048	-0.05205	-0.05694			3511.81	0.00498	0.00636	0.0084	0.00933	0.06279	0.02376			3511.81	-0.0117	-0.0223	-0.0277	0.00254	-0.02659	-0.0223
										3509.89	-0.000799868	-0.0041	-0.00233	-0.05646	-0.05414	-0.03415			3509.89	-0.04001	-0.03601	-0.03987	-0.04776	-0.0519	-0.05649			3509.89	0.00515	0.00669	0.00884	0.00963	0.06309	0.02373			3509.89	-0.01146	-0.02197	-0.02746	0.00264	-0.0263	-0.0219
										3507.96	-0.000550492	-0.00406	-0.0022	-0.05567	-0.0537	-0.03406			3507.96	-0.03945	-0.03551	-0.03948	-0.04748	-0.05174	-0.05607			3507.96	0.00529	0.00702	0.00927	0.00992	0.06336	0.02367			3507.96	-0.01123	-0.02166	-0.02723	0.00277	-0.02601	-0.02151
										3506.03	-0.000369725	-0.00418	-0.00215	-0.05504	-0.05346	-0.03402			3506.03	-0.03884	-0.03495	-0.03905	-0.04717	-0.05155	-0.05571			3506.03	0.00552	0.00738	0.00975	0.01024	0.06365	0.02364			3506.03	-0.01096	-0.0213	-0.02696	0.00296	-0.02569	-0.02109
										3504.1	-0.000296225	-0.00439	-0.00228	-0.05464	-0.05332	-0.03395			3504.1	-0.03807	-0.03426	-0.03851	-0.04678	-0.05132	-0.05536			3504.1	0.00582	0.00778	0.01027	0.0106	0.06396	0.02361			3504.1	-0.01066	-0.02093	-0.02666	0.00315	-0.02535	-0.02068
										3502.17	-0.000261278	-0.00461	-0.00249	-0.05433	-0.05322	-0.03382			3502.17	-0.03707	-0.03336	-0.03781	-0.04628	-0.05102	-0.05515			3502.17	0.00612	0.00816	0.01077	0.01095	0.06429	0.02356			3502.17	-0.01041	-0.02057	-0.02641	0.00329	-0.02502	-0.02033
										3500.24	-0.000136913	-0.00475	-0.00264	-0.05396	-0.05309	-0.03369			3500.24	-0.03587	-0.03228	-0.03697	-0.04568	-0.05066	-0.05508			3500.24	0.00636	0.00851	0.01124	0.01126	0.06461	0.02348			3500.24	-0.01019	-0.02017	-0.02619	0.00339	-0.02466	-0.02
										3498.31	5.4382e-05	-0.00474	-0.00265	-0.05351	-0.05292	-0.03357			3498.31	-0.0346	-0.03114	-0.03609	-0.04505	-0.05028	-0.05499			3498.31	0.0065	0.00878	0.01159	0.0115	0.06485	0.02336			3498.31	-0.00999	-0.01974	-0.02599	0.00346	-0.02426	-0.0197
										3496.39	0.000225889	-0.00455	-0.00256	-0.05302	-0.05264	-0.03337			3496.39	-0.03343	-0.03009	-0.03527	-0.04446	-0.04993	-0.05489			3496.39	0.00657	0.00894	0.0118	0.01164	0.06503	0.02317			3496.39	-0.00982	-0.01931	-0.02582	0.00351	-0.02387	-0.01944
										3494.46	0.000394974	-0.00419	-0.00247	-0.05253	-0.05225	-0.03303			3494.46	-0.03245	-0.02921	-0.03458	-0.04398	-0.04964	-0.05488			3494.46	0.00663	0.00908	0.01198	0.01177	0.06521	0.02293			3494.46	-0.00964	-0.01889	-0.02564	0.00356	-0.02349	-0.01918
										3492.53	0.000595776	-0.00377	-0.00245	-0.05212	-0.05185	-0.0326			3492.53	-0.0316	-0.02844	-0.03398	-0.04355	-0.04938	-0.05504			3492.53	0.00673	0.00931	0.01229	0.01198	0.06542	0.0227			3492.53	-0.00941	-0.01843	-0.02541	0.00366	-0.02308	-0.01884
										3490.6	0.000774147	-0.00351	-0.00252	-0.05176	-0.05155	-0.03217			3490.6	-0.03079	-0.02771	-0.03342	-0.04315	-0.04914	-0.05533			3490.6	0.00691	0.0096	0.01268	0.01224	0.0656	0.02248			3490.6	-0.00907	-0.01791	-0.02507	0.00382	-0.0226	-0.01839
										3488.67	0.000848438	-0.00352	-0.00267	-0.05139	-0.05129	-0.03181			3488.67	-0.03015	-0.02713	-0.03297	-0.04282	-0.04894	-0.05562			3488.67	0.00718	0.00989	0.01305	0.0125	0.06578	0.0223			3488.67	-0.00868	-0.01737	-0.02468	0.00405	-0.02211	-0.01788
										3486.74	0.000824224	-0.00363	-0.00282	-0.05102	-0.051	-0.03149			3486.74	-0.02975	-0.02678	-0.03269	-0.04263	-0.04883	-0.05578			3486.74	0.00751	0.01017	0.01342	0.01275	0.066	0.02218			3486.74	-0.00833	-0.01693	-0.02433	0.00426	-0.02171	-0.01739
										3484.81	0.000790839	-0.00356	-0.0028	-0.05066	-0.05068	-0.03118			3484.81	-0.02951	-0.02656	-0.03252	-0.0425	-0.04875	-0.05587			3484.81	0.00781	0.01046	0.0138	0.01301	0.06623	0.02206			3484.81	-0.00809	-0.01658	-0.02409	0.00435	-0.02139	-0.017
										3482.89	0.000804857	-0.00326	-0.00257	-0.05034	-0.05032	-0.03083			3482.89	-0.0293	-0.02637	-0.03238	-0.0424	-0.04869	-0.05595			3482.89	0.00807	0.01075	0.01419	0.01328	0.06643	0.02193			3482.89	-0.00793	-0.01627	-0.02393	0.00439	-0.02111	-0.01667
										3480.96	0.000881868	-0.00283	-0.00226	-0.05005	-0.04988	-0.03042			3480.96	-0.0291	-0.02619	-0.03223	-0.0423	-0.04863	-0.05608			3480.96	0.00834	0.01108	0.01463	0.01358	0.06663	0.02183			3480.96	-0.00781	-0.01597	-0.02381	0.00447	-0.02084	-0.01633
										3479.03	0.00103	-0.00236	-0.00201	-0.04976	-0.04937	-0.03			3479.03	-0.02893	-0.02604	-0.03212	-0.04222	-0.04858	-0.05628			3479.03	0.00862	0.01145	0.01511	0.01391	0.06689	0.02182			3479.03	-0.0077	-0.01569	-0.0237	0.0046	-0.02058	-0.01599
										3477.1	0.00119	-0.00191	-0.0018	-0.04948	-0.0488	-0.02967			3477.1	-0.02882	-0.02594	-0.03204	-0.04216	-0.04855	-0.0565			3477.1	0.00887	0.01179	0.01557	0.01421	0.06715	0.02188			3477.1	-0.00755	-0.01539	-0.02355	0.00476	-0.02031	-0.01564
										3475.17	0.00126	-0.00152	-0.00156	-0.04926	-0.04817	-0.02948			3475.17	-0.02863	-0.02577	-0.03191	-0.04206	-0.04849	-0.05669			3475.17	0.00909	0.01209	0.01595	0.01448	0.06735	0.02193			3475.17	-0.00734	-0.01504	-0.02334	0.00494	-0.01999	-0.01527
										3473.24	0.00119	-0.00117	-0.0013	-0.04912	-0.0476	-0.0294			3473.24	-0.02833	-0.0255	-0.0317	-0.04192	-0.0484	-0.05685			3473.24	0.00928	0.01235	0.0163	0.01471	0.06751	0.02192			3473.24	-0.00708	-0.01468	-0.02308	0.00513	-0.01967	-0.01487
										3471.32	0.00111	-0.000835247	-0.00107	-0.04897	-0.04714	-0.02938			3471.32	-0.02813	-0.02532	-0.03156	-0.04181	-0.04834	-0.05703			3471.32	0.00941	0.01258	0.01661	0.01492	0.06762	0.02182			3471.32	-0.00688	-0.01436	-0.02288	0.00529	-0.01938	-0.01447
										3469.39	0.0011	-0.000494522	-0.000883952	-0.04874	-0.04677	-0.0294			3469.39	-0.02801	-0.02521	-0.03147	-0.04176	-0.0483	-0.05728			3469.39	0.00945	0.01276	0.01684	0.01508	0.06767	0.02169			3469.39	-0.00674	-0.01409	-0.02274	0.00539	-0.01913	-0.01414
										3467.46	0.00106	-0.000193056	-0.000776208	-0.04844	-0.04645	-0.0295			3467.46	-0.02769	-0.02492	-0.03125	-0.04159	-0.04821	-0.05746			3467.46	0.00942	0.01284	0.01695	0.01515	0.06767	0.02156			3467.46	-0.0066	-0.01384	-0.0226	0.00545	-0.0189	-0.01384
										3465.53	0.000891784	4.54566e-05	-0.000727229	-0.04812	-0.04616	-0.02969			3465.53	-0.02704	-0.02433	-0.03079	-0.04127	-0.04801	-0.05748			3465.53	0.00941	0.01286	0.01697	0.01517	0.06764	0.02141			3465.53	-0.00644	-0.01352	-0.02244	0.00553	-0.01861	-0.01355
										3463.6	0.000590722	0.000279084	-0.000664933	-0.0478	-0.04584	-0.02992			3463.6	-0.02628	-0.02365	-0.03026	-0.04089	-0.04778	-0.05751			3463.6	0.00949	0.01288	0.017	0.01519	0.06765	0.02126			3463.6	-0.00626	-0.01316	-0.02226	0.00563	-0.01828	-0.01327
										3461.67	0.000234534	0.000496882	-0.000614976	-0.04746	-0.04551	-0.03009			3461.67	-0.02566	-0.0231	-0.02983	-0.04058	-0.0476	-0.0576			3461.67	0.00962	0.01295	0.01709	0.01525	0.06777	0.02115			3461.67	-0.00611	-0.01283	-0.02211	0.00574	-0.01798	-0.01302
										3459.74	-0.000127454	0.000635417	-0.000661515	-0.04716	-0.04529	-0.03026			3459.74	-0.02516	-0.02265	-0.02948	-0.04033	-0.04745	-0.05766			3459.74	0.00974	0.0131	0.01729	0.01539	0.06801	0.02108			3459.74	-0.00598	-0.01253	-0.02198	0.0059	-0.01771	-0.01276
										3457.82	-0.00045548	0.000730836	-0.000759582	-0.04695	-0.04525	-0.03056			3457.82	-0.02463	-0.02217	-0.02911	-0.04007	-0.04729	-0.0578			3457.82	0.00984	0.01335	0.01763	0.01562	0.06832	0.02106			3457.82	-0.00581	-0.01225	-0.02181	0.00612	-0.01746	-0.01242
										3455.89	-0.000688554	0.000864505	-0.000818466	-0.04677	-0.04528	-0.03098			3455.89	-0.02403	-0.02163	-0.02868	-0.03976	-0.04711	-0.05807			3455.89	0.00997	0.01364	0.01801	0.01588	0.06863	0.0211			3455.89	-0.00554	-0.01192	-0.02154	0.00632	-0.01716	-0.012
										3453.96	-0.000838393	0.00103	-0.000854923	-0.04655	-0.04522	-0.0314			3453.96	-0.02337	-0.02104	-0.02823	-0.03944	-0.04691	-0.05824			3453.96	0.01017	0.01389	0.01834	0.0161	0.06887	0.02114			3453.96	-0.00522	-0.01154	-0.02122	0.00647	-0.01682	-0.01152
										3452.03	-0.000951825	0.00113	-0.000944351	-0.04632	-0.04496	-0.03174			3452.03	-0.02275	-0.02048	-0.02779	-0.03913	-0.04673	-0.05824			3452.03	0.01044	0.01414	0.01866	0.01632	0.06908	0.02121			3452.03	-0.00494	-0.01118	-0.02094	0.00657	-0.01648	-0.01103
										3450.1	-0.00102	0.00112	-0.00112	-0.04611	-0.04454	-0.03198			3450.1	-0.02225	-0.02002	-0.02744	-0.03887	-0.04657	-0.05817			3450.1	0.01075	0.01445	0.01907	0.0166	0.06926	0.02136			3450.1	-0.00471	-0.01087	-0.02071	0.00662	-0.0162	-0.01057
										3448.17	-0.00104	0.00105	-0.00132	-0.04588	-0.04399	-0.03212			3448.17	-0.02188	-0.01969	-0.02718	-0.03869	-0.04646	-0.05803			3448.17	0.01106	0.01482	0.01956	0.01694	0.0694	0.02154			3448.17	-0.00448	-0.01062	-0.02048	0.00664	-0.01597	-0.01017
										3446.24	-0.00107	0.00104	-0.00143	-0.04556	-0.04334	-0.03215			3446.24	-0.02167	-0.0195	-0.02704	-0.03859	-0.0464	-0.05779			3446.24	0.01132	0.0152	0.02007	0.01728	0.06949	0.02169			3446.24	-0.00425	-0.01037	-0.02025	0.00665	-0.01574	-0.00982
										3444.32	-0.0011	0.00111	-0.00144	-0.04513	-0.04263	-0.03204			3444.32	-0.02159	-0.01943	-0.02698	-0.03855	-0.04638	-0.05757			3444.32	0.01154	0.01558	0.02056	0.01762	0.06958	0.02177			3444.32	-0.00401	-0.01008	-0.02001	0.00672	-0.01548	-0.00948
										3442.39	-0.00107	0.00115	-0.00137	-0.0447	-0.04185	-0.03183			3442.39	-0.02145	-0.01931	-0.02688	-0.03848	-0.04634	-0.05749			3442.39	0.01174	0.01593	0.02103	0.01794	0.06973	0.02181			3442.39	-0.00375	-0.00978	-0.01975	0.00685	-0.01521	-0.00913
										3440.46	-0.000932595	0.0011	-0.00114	-0.04442	-0.04097	-0.03167			3440.46	-0.02109	-0.01898	-0.02663	-0.03829	-0.04623	-0.05756			3440.46	0.01193	0.01629	0.0215	0.01826	0.06994	0.02184			3440.46	-0.00353	-0.00951	-0.01953	0.00696	-0.01497	-0.0088
										3438.53	-0.000762345	0.00101	-0.000846912	-0.04425	-0.04007	-0.03164			3438.53	-0.02043	-0.01839	-0.02617	-0.03797	-0.04603	-0.05775			3438.53	0.01209	0.01668	0.02201	0.01861	0.07012	0.02185			3438.53	-0.00333	-0.00926	-0.01933	0.00705	-0.01474	-0.00849
										3436.6	-0.000625693	0.00091087	-0.000710868	-0.0441	-0.03933	-0.03172			3436.6	-0.01948	-0.01754	-0.0255	-0.03749	-0.04575	-0.05805			3436.6	0.01223	0.01711	0.02259	0.019	0.07022	0.02186			3436.6	-0.00308	-0.00901	-0.01908	0.00717	-0.01451	-0.00819
										3434.67	-0.000552898	0.000741811	-0.000831251	-0.04392	-0.03895	-0.03179			3434.67	-0.01842	-0.01658	-0.02476	-0.03696	-0.04543	-0.05839			3434.67	0.01238	0.01761	0.02324	0.01945	0.07032	0.02188			3434.67	-0.00276	-0.00876	-0.01876	0.00729	-0.01428	-0.0079
										3432.75	-0.000518924	0.00047809	-0.00111	-0.04378	-0.03889	-0.03188			3432.75	-0.0174	-0.01566	-0.02404	-0.03645	-0.04512	-0.05869			3432.75	0.01258	0.01812	0.02392	0.01991	0.07048	0.02187			3432.75	-0.00241	-0.00852	-0.01841	0.00736	-0.01406	-0.00762
										3430.82	-0.00050174	0.000147787	-0.00143	-0.04379	-0.03885	-0.03196			3430.82	-0.01623	-0.01461	-0.02323	-0.03587	-0.04477	-0.05895			3430.82	0.01284	0.01861	0.02456	0.02035	0.07069	0.02183			3430.82	-0.0021	-0.00829	-0.0181	0.00738	-0.01385	-0.00731
										3428.89	-0.000589363	-0.000203387	-0.00169	-0.04386	-0.03875	-0.03196			3428.89	-0.01489	-0.0134	-0.02229	-0.0352	-0.04437	-0.05905			3428.89	0.01315	0.01908	0.02519	0.02077	0.07096	0.02181			3428.89	-0.00187	-0.00805	-0.01787	0.00737	-0.01364	-0.007
										3426.96	-0.000810295	-0.00051242	-0.00183	-0.04384	-0.03871	-0.03188			3426.96	-0.01359	-0.01223	-0.02138	-0.03455	-0.04398	-0.05897			3426.96	0.01345	0.01955	0.02581	0.02119	0.07127	0.02183			3426.96	-0.00171	-0.00783	-0.01771	0.00734	-0.01344	-0.00671
										3425.03	-0.000994167	-0.000688398	-0.0018	-0.04368	-0.03873	-0.03177			3425.03	-0.01238	-0.01114	-0.02053	-0.03394	-0.04361	-0.05894			3425.03	0.01368	0.01997	0.02636	0.02157	0.07157	0.02185			3425.03	-0.00154	-0.0076	-0.01754	0.00732	-0.01323	-0.00646
										3423.1	-0.00106	-0.000710733	-0.00163	-0.04347	-0.03871	-0.03168			3423.1	-0.01117	-0.01005	-0.01968	-0.03333	-0.04325	-0.05914			3423.1	0.01383	0.02031	0.02681	0.02188	0.07181	0.02181			3423.1	-0.00136	-0.00738	-0.01736	0.00729	-0.01303	-0.00625
										3421.17	-0.00109	-0.000703525	-0.00141	-0.04323	-0.03863	-0.03162			3421.17	-0.00995	-0.00895	-0.01883	-0.03272	-0.04288	-0.05953			3421.17	0.01392	0.0206	0.02719	0.02214	0.07201	0.02175			3421.17	-0.00121	-0.00716	-0.01721	0.00725	-0.01283	-0.00607
										3419.25	-0.00112	-0.000745053	-0.00121	-0.04294	-0.03853	-0.0316			3419.25	-0.00879	-0.00791	-0.01802	-0.03215	-0.04254	-0.05999			3419.25	0.01403	0.0209	0.02758	0.02241	0.07221	0.02168			3419.25	-0.00104	-0.00694	-0.01704	0.00722	-0.01263	-0.00585
										3417.32	-0.0011	-0.000842546	-0.00104	-0.04265	-0.03842	-0.0316			3417.32	-0.00771	-0.00694	-0.01726	-0.0316	-0.04221	-0.0604			3417.32	0.01415	0.02124	0.02804	0.02272	0.07243	0.02162			3417.32	-0.000778865	-0.00668	-0.01678	0.00723	-0.0124	-0.00552
										3415.39	-0.00115	-0.00108	-0.000938438	-0.04242	-0.03828	-0.03161			3415.39	-0.00667	-0.006	-0.01653	-0.03108	-0.0419	-0.06061			3415.39	0.01428	0.0216	0.02851	0.02304	0.07263	0.02157			3415.39	-0.000449081	-0.00638	-0.01645	0.00725	-0.01212	-0.0051
										3413.46	-0.00141	-0.00147	-0.000853277	-0.04219	-0.03811	-0.03165			3413.46	-0.00588	-0.00529	-0.01598	-0.03069	-0.04166	-0.06065			3413.46	0.01446	0.02193	0.02895	0.02334	0.07282	0.02155			3413.46	-0.000138887	-0.00607	-0.01614	0.00728	-0.01184	-0.00468
										3411.53	-0.00182	-0.00181	-0.00068898	-0.04195	-0.03796	-0.0317			3411.53	-0.00551	-0.00496	-0.01572	-0.03051	-0.04155	-0.06068			3411.53	0.01475	0.0223	0.02944	0.02367	0.07306	0.02162			3411.53	6.69261e-05	-0.00581	-0.01593	0.00725	-0.0116	-0.00433
										3409.6	-0.00224	-0.00189	-0.000399702	-0.04183	-0.03793	-0.03165			3409.6	-0.00535	-0.00482	-0.01561	-0.03043	-0.04151	-0.06077			3409.6	0.01507	0.02274	0.03002	0.02407	0.07333	0.02176			3409.6	0.000162405	-0.00562	-0.01584	0.00714	-0.01143	-0.00405
										3407.67	-0.00257	-0.00169	-6.68493e-05	-0.04183	-0.03795	-0.03141			3407.67	-0.00523	-0.00471	-0.01553	-0.03036	-0.04147	-0.06074			3407.67	0.01536	0.02316	0.03057	0.02445	0.07355	0.02186			3407.67	0.000233218	-0.00541	-0.01577	0.00704	-0.01124	-0.00381
										3405.75	-0.00276	-0.0014	0.000226194	-0.04182	-0.03788	-0.03093			3405.75	-0.00514	-0.00463	-0.01546	-0.03032	-0.04144	-0.06062			3405.75	0.01558	0.02348	0.03099	0.02473	0.07372	0.02191			3405.75	0.000337654	-0.00516	-0.01566	0.00705	-0.01101	-0.00355
										3403.82	-0.00289	-0.00117	0.000501659	-0.04178	-0.03771	-0.03035			3403.82	-0.0051	-0.00459	-0.01544	-0.0303	-0.04143	-0.06055			3403.82	0.01572	0.02367	0.03125	0.0249	0.07386	0.02196			3403.82	0.000424178	-0.0049	-0.01558	0.00716	-0.01077	-0.00331
										3401.89	-0.00309	-0.00109	0.000749453	-0.04178	-0.03755	-0.02993			3401.89	-0.00504	-0.00454	-0.01539	-0.03027	-0.04141	-0.06057			3401.89	0.01578	0.02377	0.03138	0.025	0.07396	0.02199			3401.89	0.000456009	-0.00463	-0.01554	0.00726	-0.01053	-0.00309
										3399.96	-0.00339	-0.0012	0.000917118	-0.04178	-0.03748	-0.02978			3399.96	-0.00494	-0.00444	-0.01532	-0.03022	-0.04138	-0.06064			3399.96	0.01579	0.02385	0.03148	0.02507	0.074	0.02196			3399.96	0.000473461	-0.00436	-0.01553	0.00732	-0.01028	-0.00287
										3398.03	-0.00375	-0.0014	0.00102	-0.04174	-0.03749	-0.02981			3398.03	-0.00491	-0.00442	-0.0153	-0.03021	-0.04137	-0.06077			3398.03	0.01577	0.02398	0.03165	0.02518	0.07402	0.02183			3398.03	0.000501517	-0.00408	-0.0155	0.00738	-0.01003	-0.00261
										3396.1	-0.00403	-0.00158	0.00112	-0.04169	-0.03753	-0.02984			3396.1	-0.00493	-0.00444	-0.01532	-0.03022	-0.04138	-0.0609			3396.1	0.01573	0.02415	0.03188	0.02533	0.07409	0.02167			3396.1	0.000514768	-0.00383	-0.01549	0.00742	-0.00981	-0.00235
										3394.18	-0.00415	-0.0017	0.00127	-0.04157	-0.03749	-0.02977			3394.18	-0.00471	-0.00424	-0.01516	-0.03011	-0.04131	-0.06089			3394.18	0.01567	0.02428	0.03206	0.02546	0.07421	0.02157			3394.18	0.000475388	-0.00362	-0.01552	0.00739	-0.00961	-0.00216
										3392.25	-0.00411	-0.00176	0.0014	-0.04133	-0.03732	-0.02965			3392.25	-0.00423	-0.00381	-0.01483	-0.02987	-0.04117	-0.06068			3392.25	0.01562	0.02433	0.03211	0.02549	0.07432	0.02156			3392.25	0.000398205	-0.0034	-0.0156	0.00732	-0.00941	-0.00202
										3390.32	-0.00409	-0.00182	0.0014	-0.04106	-0.03716	-0.0296			3390.32	-0.0038	-0.00342	-0.01453	-0.02965	-0.04104	-0.06031			3390.32	0.01556	0.02428	0.03205	0.02545	0.07436	0.02153			3390.32	0.00035628	-0.0031	-0.01564	0.00734	-0.00914	-0.00183
										3388.39	-0.0042	-0.00184	0.0013	-0.04086	-0.03711	-0.02958			3388.39	-0.00358	-0.00322	-0.01437	-0.02954	-0.04097	-0.05996			3388.39	0.01547	0.0242	0.03194	0.02538	0.07434	0.02137			3388.39	0.0003847	-0.0027	-0.01562	0.00749	-0.00878	-0.00156
										3386.46	-0.00436	-0.00184	0.00121	-0.04073	-0.03708	-0.02949			3386.46	-0.00354	-0.00319	-0.01435	-0.02952	-0.04096	-0.05976			3386.46	0.01535	0.02414	0.03187	0.02533	0.07435	0.02113			3386.46	0.000433213	-0.00229	-0.01557	0.00767	-0.0084	-0.00123
										3384.53	-0.00445	-0.00192	0.00115	-0.04063	-0.03698	-0.0293			3384.53	-0.0037	-0.00333	-0.01445	-0.0296	-0.04101	-0.05975			3384.53	0.01524	0.02415	0.03188	0.02534	0.07443	0.02092			3384.53	0.000455202	-0.00195	-0.01554	0.00781	-0.0081	-0.000913999
										3382.6	-0.00446	-0.00214	0.00107	-0.04063	-0.03685	-0.02911			3382.6	-0.00392	-0.00353	-0.01461	-0.02971	-0.04108	-0.05989			3382.6	0.01517	0.02423	0.03199	0.02541	0.07454	0.02078			3382.6	0.000477917	-0.00169	-0.01552	0.00791	-0.00785	-0.000591609
										3380.68	-0.00436	-0.00242	0.000961925	-0.04064	-0.03674	-0.02894			3380.68	-0.00396	-0.00356	-0.01463	-0.02973	-0.04109	-0.06016			3380.68	0.01519	0.02436	0.03215	0.02552	0.07463	0.02069			3380.68	0.000528659	-0.00145	-0.01547	0.00799	-0.00763	-0.000250774
										3378.75	-0.00407	-0.00257	0.000857285	-0.04052	-0.03653	-0.02872			3378.75	-0.00354	-0.00319	-0.01434	-0.02952	-0.04096	-0.0604			3378.75	0.01535	0.02451	0.03236	0.02566	0.07471	0.02065			3378.75	0.000575172	-0.00121	-0.01542	0.00802	-0.00742	5.79579e-05
										3376.82	-0.00363	-0.00253	0.00082221	-0.04029	-0.03617	-0.0284			3376.82	-0.00276	-0.00248	-0.0138	-0.02913	-0.04073	-0.06043			3376.82	0.01556	0.02471	0.03262	0.02584	0.07478	0.02066			3376.82	0.000577046	-0.000990944	-0.01542	0.00805	-0.00722	0.000297058
										3374.89	-0.00316	-0.00236	0.000884289	-0.03997	-0.03569	-0.02802			3374.89	-0.00214	-0.00193	-0.01337	-0.02882	-0.04054	-0.06028			3374.89	0.01569	0.02492	0.03289	0.02603	0.07483	0.02068			3374.89	0.00054445	-0.000825678	-0.01546	0.00809	-0.00707	0.000494565
										3372.96	-0.0027	-0.00214	0.00108	-0.03963	-0.0351	-0.0276			3372.96	-0.00194	-0.00175	-0.01323	-0.02872	-0.04048	-0.06016			3372.96	0.01567	0.02507	0.03309	0.02616	0.07482	0.02064			3372.96	0.000533466	-0.000701723	-0.01547	0.00814	-0.00696	0.000687465
										3371.03	-0.00227	-0.00186	0.00139	-0.03935	-0.03435	-0.0272			3371.03	-0.00199	-0.00179	-0.01326	-0.02874	-0.0405	-0.06002			3371.03	0.0156	0.02511	0.03315	0.0262	0.0748	0.0205			3371.03	0.000573623	-0.000577549	-0.01543	0.00821	-0.00685	0.00087962
										3369.1	-0.00191	-0.00156	0.00165	-0.03915	-0.03358	-0.02691			3369.1	-0.00222	-0.002	-0.01342	-0.02886	-0.04057	-0.05975			3369.1	0.01555	0.02512	0.03316	0.02621	0.07481	0.02033			3369.1	0.000635819	-0.000452987	-0.01536	0.0083	-0.00673	0.00106
										3367.18	-0.00153	-0.00133	0.00171	-0.03904	-0.03294	-0.02675			3367.18	-0.00256	-0.0023	-0.01365	-0.02903	-0.04067	-0.05945			3367.18	0.01548	0.02518	0.03324	0.02626	0.07483	0.02017			3367.18	0.000663178	-0.000372224	-0.01534	0.00836	-0.00666	0.00119
										3365.25	-0.00116	-0.00124	0.00146	-0.03904	-0.03251	-0.02672			3365.25	-0.00277	-0.0025	-0.01381	-0.02914	-0.04073	-0.05934			3365.25	0.01538	0.02529	0.03339	0.02636	0.07484	0.02001			3365.25	0.000627587	-0.000351865	-0.01537	0.00834	-0.00664	0.00129
										3363.32	-0.000900601	-0.00127	0.000923296	-0.03914	-0.03233	-0.02687			3363.32	-0.00264	-0.00238	-0.01371	-0.02907	-0.04069	-0.05948			3363.32	0.01532	0.02544	0.03358	0.0265	0.07481	0.01986			3363.32	0.000594535	-0.000339485	-0.01541	0.00826	-0.00663	0.00136
										3361.39	-0.000792451	-0.00131	0.000142825	-0.03931	-0.03234	-0.02723			3361.39	-0.00206	-0.00185	-0.0133	-0.02878	-0.04052	-0.05976			3361.39	0.01537	0.02563	0.03383	0.02667	0.07478	0.01977			3361.39	0.000657656	-0.000288214	-0.01534	0.00819	-0.00658	0.00146
										3359.46	-0.000773247	-0.00125	-0.000722712	-0.03956	-0.03249	-0.02764			3359.46	-0.00113	-0.00101	-0.01265	-0.02831	-0.04024	-0.06012			3359.46	0.01555	0.02585	0.03412	0.02687	0.07483	0.01975			3359.46	0.000823965	-0.000216355	-0.01518	0.00815	-0.00652	0.00158
										3357.53	-0.000769099	-0.00105	-0.00134	-0.03982	-0.03266	-0.02795			3357.53	-1.40369e-05	-1.26332e-05	-0.01187	-0.02776	-0.0399	-0.06047			3357.53	0.01578	0.02606	0.0344	0.02705	0.07497	0.01975			3357.53	0.00102	-0.000173052	-0.01498	0.00809	-0.00648	0.00171
										3355.6	-0.000760627	-0.000686437	-0.00151	-0.04002	-0.03274	-0.02809			3355.6	0.00109	0.000982124	-0.0111	-0.0272	-0.03957	-0.06063			3355.6	0.01597	0.02624	0.03464	0.02722	0.07518	0.01973			3355.6	0.00118	-0.000155802	-0.01482	0.00799	-0.00646	0.00186
										3353.68	-0.000817665	-0.00028808	-0.00142	-0.04018	-0.03277	-0.02823			3353.68	0.00188	0.00169	-0.01055	-0.02681	-0.03934	-0.06059			3353.68	0.01611	0.02643	0.03489	0.02739	0.07539	0.0197			3353.68	0.00128	-0.000104968	-0.01472	0.00792	-0.00642	0.00206
										3351.75	-0.000978879	-3.8469e-05	-0.00143	-0.04041	-0.03287	-0.02851			3351.75	0.00214	0.00193	-0.01036	-0.02668	-0.03926	-0.06054			3351.75	0.01618	0.02665	0.03517	0.02758	0.07557	0.01965			3351.75	0.00137	-2.00487e-05	-0.01463	0.0079	-0.00634	0.00224
										3349.82	-0.00112	7.23814e-05	-0.00162	-0.04071	-0.03306	-0.02887			3349.82	0.00197	0.00177	-0.01049	-0.02677	-0.03931	-0.06059			3349.82	0.01617	0.02684	0.03543	0.02776	0.0757	0.0196			3349.82	0.00146	5.52693e-05	-0.01454	0.00789	-0.00627	0.00236
										3347.89	-0.00111	0.000186356	-0.00188	-0.04107	-0.03324	-0.02922			3347.89	0.00163	0.00147	-0.01072	-0.02693	-0.03941	-0.06069			3347.89	0.01611	0.02699	0.03563	0.02789	0.07578	0.01955			3347.89	0.00158	0.000139169	-0.01442	0.00789	-0.00619	0.00246
										3345.96	-0.00101	0.000314347	-0.00207	-0.04134	-0.03331	-0.02953			3345.96	0.00141	0.00127	-0.01088	-0.02705	-0.03948	-0.06074			3345.96	0.01605	0.02712	0.0358	0.02801	0.07583	0.01957			3345.96	0.00169	0.000254061	-0.01431	0.00787	-0.00609	0.00258
										3344.03	-0.00103	0.00033251	-0.00219	-0.04146	-0.03328	-0.02979			3344.03	0.00153	0.00138	-0.01079	-0.02698	-0.03944	-0.06078			3344.03	0.01608	0.0273	0.03603	0.02817	0.07591	0.01966			3344.03	0.00179	0.000382934	-0.01421	0.00783	-0.00597	0.00273
										3342.11	-0.00119	0.000256571	-0.00224	-0.04144	-0.03313	-0.0299			3342.11	0.00216	0.00195	-0.01035	-0.02667	-0.03925	-0.06086			3342.11	0.0162	0.02752	0.03633	0.02837	0.07605	0.01975			3342.11	0.00189	0.000524762	-0.01411	0.0078	-0.00584	0.00293
										3340.18	-0.00139	0.000206871	-0.00229	-0.04139	-0.03287	-0.02983			3340.18	0.00306	0.00275	-0.00973	-0.02622	-0.03898	-0.06085			3340.18	0.01636	0.02776	0.03664	0.02858	0.07624	0.01983			3340.18	0.00203	0.000699651	-0.01397	0.00779	-0.00568	0.00317
										3338.25	-0.00163	0.000194009	-0.00241	-0.04142	-0.03263	-0.02974			3338.25	0.00373	0.00336	-0.00925	-0.02588	-0.03878	-0.06072			3338.25	0.01656	0.028	0.03695	0.0288	0.07642	0.01993			3338.25	0.00215	0.000894053	-0.01385	0.00779	-0.00551	0.00339
										3336.32	-0.0019	0.000196794	-0.00257	-0.04156	-0.03257	-0.02976			3336.32	0.00406	0.00366	-0.00902	-0.02572	-0.03868	-0.06061			3336.32	0.0168	0.02821	0.03724	0.02899	0.07657	0.02003			3336.32	0.00219	0.00106	-0.01381	0.00776	-0.00536	0.00355
										3334.39	-0.00212	0.000217622	-0.00266	-0.04176	-0.03271	-0.02976			3334.39	0.00418	0.00376	-0.00894	-0.02566	-0.03865	-0.06049			3334.39	0.01701	0.02834	0.03741	0.02911	0.07671	0.02008			3334.39	0.00219	0.00118	-0.01381	0.00767	-0.00525	0.00368
										3332.46	-0.00216	0.000213583	-0.00264	-0.04193	-0.03287	-0.02962			3332.46	0.00423	0.0038	-0.00891	-0.02564	-0.03863	-0.06026			3332.46	0.01714	0.02837	0.03745	0.02914	0.07682	0.0201			3332.46	0.00219	0.00126	-0.01381	0.00758	-0.00518	0.0038
										3330.53	-0.00206	0.000160141	-0.00255	-0.04198	-0.0329	-0.02935			3330.53	0.00434	0.00391	-0.00883	-0.02558	-0.0386	-0.05991			3330.53	0.01723	0.02834	0.03741	0.02911	0.0769	0.02009			3330.53	0.00221	0.00131	-0.01379	0.00753	-0.00513	0.0039
										3328.61	-0.0019	0.000105092	-0.00242	-0.04187	-0.0328	-0.02911			3328.61	0.0046	0.00414	-0.00864	-0.02545	-0.03852	-0.05954			3328.61	0.01728	0.02827	0.03732	0.02905	0.07693	0.02004			3328.61	0.00226	0.00136	-0.01374	0.00753	-0.00508	0.00398
										3326.68	-0.00172	6.56071e-05	-0.00234	-0.04171	-0.03272	-0.02905			3326.68	0.005	0.0045	-0.00836	-0.02525	-0.0384	-0.05927			3326.68	0.0173	0.02824	0.03727	0.02901	0.07692	0.01998			3326.68	0.00231	0.00143	-0.01369	0.00753	-0.00502	0.00404
										3324.75	-0.00152	1.21428e-06	-0.00239	-0.04151	-0.03272	-0.02912			3324.75	0.00553	0.00498	-0.00799	-0.02498	-0.03824	-0.05916			3324.75	0.01739	0.02831	0.03736	0.02908	0.07694	0.01998			3324.75	0.00236	0.00152	-0.01364	0.00753	-0.00494	0.00415
										3322.82	-0.00144	-8.17549e-05	-0.00256	-0.04119	-0.03276	-0.0291			3322.82	0.00617	0.00555	-0.00755	-0.02466	-0.03805	-0.05916			3322.82	0.01753	0.0285	0.03762	0.02925	0.07701	0.02004			3322.82	0.00246	0.00164	-0.01354	0.00754	-0.00483	0.00432
										3320.89	-0.00151	-0.000167	-0.00273	-0.04088	-0.03279	-0.02887			3320.89	0.00672	0.00605	-0.00716	-0.02439	-0.03788	-0.0592			3320.89	0.01766	0.02874	0.03793	0.02946	0.07709	0.02012			3320.89	0.00259	0.0018	-0.01341	0.00757	-0.00469	0.0045
										3318.96	-0.00159	-0.000283472	-0.0028	-0.0407	-0.03279	-0.02854			3318.96	0.00691	0.00622	-0.00703	-0.0243	-0.03783	-0.05926			3318.96	0.01778	0.0289	0.03815	0.02961	0.07715	0.02018			3318.96	0.00268	0.00198	-0.01332	0.00756	-0.00452	0.00463
										3317.03	-0.00158	-0.000416791	-0.00279	-0.04052	-0.03272	-0.02821			3317.03	0.00652	0.00587	-0.0073	-0.02449	-0.03794	-0.05924			3317.03	0.0179	0.02896	0.03823	0.02967	0.07715	0.02023			3317.03	0.00269	0.00214	-0.01331	0.00753	-0.00438	0.0047
										3315.11	-0.00156	-0.000547869	-0.00279	-0.04021	-0.03262	-0.02798			3315.11	0.00566	0.0051	-0.0079	-0.02492	-0.0382	-0.05914			3315.11	0.01801	0.02897	0.03824	0.02967	0.07712	0.02026			3315.11	0.00268	0.00229	-0.01332	0.00758	-0.00424	0.00478
										3313.18	-0.00162	-0.000728748	-0.00285	-0.03989	-0.03254	-0.02786			3313.18	0.00478	0.00431	-0.00852	-0.02536	-0.03846	-0.05908			3313.18	0.0181	0.02898	0.03826	0.02968	0.07703	0.02022			3313.18	0.00274	0.00247	-0.01326	0.00774	-0.00408	0.00491
										3311.25	-0.00164	-0.000970458	-0.00293	-0.03968	-0.03246	-0.02775			3311.25	0.00422	0.0038	-0.00891	-0.02564	-0.03863	-0.05911			3311.25	0.01821	0.02902	0.03831	0.02972	0.07694	0.02012			3311.25	0.00286	0.00262	-0.01314	0.00793	-0.00394	0.00505
										3309.32	-0.00142	-0.00121	-0.00289	-0.0395	-0.03225	-0.02752			3309.32	0.00397	0.00357	-0.00909	-0.02577	-0.03871	-0.05912			3309.32	0.01836	0.02909	0.0384	0.02978	0.07691	0.02004			3309.32	0.00298	0.00269	-0.01302	0.00807	-0.00387	0.00517
										3307.39	-0.00099399	-0.00143	-0.00273	-0.03929	-0.03191	-0.02718			3307.39	0.00394	0.00355	-0.00911	-0.02578	-0.03872	-0.05911			3307.39	0.01853	0.02915	0.03847	0.02983	0.07693	0.02004			3307.39	0.00307	0.00272	-0.01293	0.00816	-0.00385	0.00527
										3305.46	-0.00063314	-0.00162	-0.00257	-0.0391	-0.03165	-0.02683			3305.46	0.00422	0.00379	-0.00891	-0.02564	-0.03864	-0.05925			3305.46	0.01869	0.02921	0.03856	0.02989	0.07693	0.02008			3305.46	0.00311	0.00274	-0.01289	0.00824	-0.00383	0.00535
										3303.54	-0.00039601	-0.00162	-0.00234	-0.03888	-0.03152	-0.02648			3303.54	0.00479	0.00431	-0.00851	-0.02535	-0.03846	-0.05953			3303.54	0.01883	0.02933	0.03872	0.03	0.07693	0.02011			3303.54	0.00312	0.00275	-0.01288	0.00827	-0.00382	0.0054
										3301.61	-0.000170392	-0.00133	-0.0019	-0.03858	-0.0314	-0.02614			3301.61	0.00538	0.00484	-0.0081	-0.02506	-0.03829	-0.05984			3301.61	0.01888	0.02946	0.03889	0.03012	0.07693	0.02012			3301.61	0.00314	0.00277	-0.01286	0.00828	-0.0038	0.0054
										3299.68	3.01261e-05	-0.000986102	-0.00137	-0.03828	-0.03128	-0.02589			3299.68	0.00587	0.00529	-0.00775	-0.02481	-0.03814	-0.06015			3299.68	0.01884	0.02952	0.03896	0.03016	0.07689	0.02008			3299.68	0.00319	0.00282	-0.01281	0.00831	-0.00376	0.00542
										3297.75	0.000165398	-0.000831972	-0.001	-0.03807	-0.03122	-0.0258			3297.75	0.00647	0.00582	-0.00733	-0.02451	-0.03796	-0.06045			3297.75	0.01875	0.02948	0.03892	0.03013	0.07685	0.01997			3297.75	0.00326	0.00288	-0.01274	0.00839	-0.00371	0.00549
										3295.82	0.000320829	-0.000784688	-0.000790217	-0.03791	-0.03118	-0.02586			3295.82	0.0071	0.00639	-0.0069	-0.0242	-0.03777	-0.06066			3295.82	0.01872	0.02939	0.0388	0.03006	0.07682	0.01982			3295.82	0.00333	0.00294	-0.01267	0.00848	-0.00365	0.00556
										3293.89	0.000540881	-0.00067061	-0.000704359	-0.03776	-0.03115	-0.02604			3293.89	0.00753	0.00678	-0.0066	-0.02399	-0.03764	-0.06078			3293.89	0.01878	0.02931	0.0387	0.02998	0.07681	0.01973			3293.89	0.00335	0.00301	-0.01265	0.00853	-0.00359	0.00557
										3291.96	0.000754162	-0.00050981	-0.000837873	-0.03766	-0.03123	-0.02636			3291.96	0.00775	0.00697	-0.00644	-0.02388	-0.03758	-0.06091			3291.96	0.01889	0.02929	0.03866	0.02996	0.07683	0.01969			3291.96	0.0033	0.00304	-0.0127	0.00852	-0.00356	0.00554
										3290.04	0.00087419	-0.000433212	-0.00116	-0.03765	-0.0315	-0.02676			3290.04	0.00777	0.00699	-0.00643	-0.02387	-0.03757	-0.06105			3290.04	0.019	0.02932	0.0387	0.02999	0.0769	0.01968			3290.04	0.0032	0.003	-0.0128	0.00845	-0.0036	0.00553
										3288.11	0.000852475	-0.000493358	-0.00144	-0.03759	-0.03183	-0.02705			3288.11	0.00759	0.00683	-0.00655	-0.02396	-0.03762	-0.06115			3288.11	0.01911	0.02937	0.03877	0.03003	0.07703	0.01968			3288.11	0.00311	0.00291	-0.01289	0.00833	-0.00367	0.00552
										3286.18	0.000701701	-0.000594162	-0.00145	-0.03743	-0.03206	-0.02719			3286.18	0.00741	0.00667	-0.00668	-0.02404	-0.03768	-0.0612			3286.18	0.01927	0.02942	0.03884	0.03008	0.07722	0.01974			3286.18	0.00306	0.00282	-0.01294	0.0082	-0.00375	0.00549
										3284.25	0.00043063	-0.000643824	-0.00124	-0.03739	-0.03221	-0.02727			3284.25	0.0074	0.00666	-0.00668	-0.02405	-0.03768	-0.06122			3284.25	0.01947	0.02946	0.03889	0.03012	0.07748	0.01981			3284.25	0.00303	0.00276	-0.01297	0.00812	-0.00381	0.00548
										3282.32	3.77098e-05	-0.000698858	-0.00108	-0.03769	-0.0324	-0.02739			3282.32	0.0074	0.00666	-0.00669	-0.02405	-0.03768	-0.06122			3282.32	0.01961	0.02944	0.03886	0.0301	0.07774	0.0198			3282.32	0.00301	0.00274	-0.01299	0.00808	-0.00383	0.00553
										3280.39	-0.00036889	-0.000837988	-0.00104	-0.03814	-0.03264	-0.02755			3280.39	0.00718	0.00646	-0.00684	-0.02416	-0.03775	-0.06123			3280.39	0.01961	0.02938	0.03879	0.03005	0.07792	0.0197			3280.39	0.00299	0.00274	-0.01301	0.00806	-0.00382	0.00562
										3278.46	-0.000666116	-0.0011	-0.00112	-0.03845	-0.03285	-0.02768			3278.46	0.00672	0.00605	-0.00716	-0.02439	-0.03788	-0.06119			3278.46	0.01951	0.02932	0.03871	0.02999	0.07804	0.01957			3278.46	0.00294	0.00277	-0.01306	0.00802	-0.0038	0.00569
										3276.54	-0.000816451	-0.00149	-0.00128	-0.03862	-0.03302	-0.02778			3276.54	0.00616	0.00554	-0.00756	-0.02467	-0.03805	-0.06112			3276.54	0.01935	0.02923	0.03858	0.0299	0.07813	0.01944			3276.54	0.00288	0.00279	-0.01312	0.00795	-0.00379	0.00572
										3274.61	-0.000822007	-0.00187	-0.00148	-0.03877	-0.0332	-0.02782			3274.61	0.00571	0.00514	-0.00787	-0.02489	-0.03819	-0.06109			3274.61	0.0192	0.02912	0.03844	0.02981	0.07819	0.01931			3274.61	0.0028	0.0028	-0.0132	0.00786	-0.00377	0.00569
										3272.68	-0.000782623	-0.00208	-0.00166	-0.03893	-0.03346	-0.02777			3272.68	0.00548	0.00493	-0.00803	-0.02501	-0.03826	-0.06109			3272.68	0.0191	0.02907	0.03838	0.02976	0.07825	0.01922			3272.68	0.00271	0.00285	-0.01329	0.00775	-0.00373	0.00565
										3270.75	-0.000812238	-0.00211	-0.00183	-0.03904	-0.03375	-0.02772			3270.75	0.00535	0.00482	-0.00812	-0.02507	-0.03829	-0.06104			3270.75	0.01907	0.02905	0.03834	0.02974	0.07833	0.01919			3270.75	0.00264	0.00292	-0.01336	0.00762	-0.00366	0.00561
										3268.82	-0.000853217	-0.00214	-0.00197	-0.03912	-0.03398	-0.02775			3268.82	0.00534	0.00481	-0.00812	-0.02508	-0.0383	-0.06087			3268.82	0.01911	0.02897	0.03825	0.02968	0.07847	0.01918			3268.82	0.00254	0.00298	-0.01346	0.00747	-0.00361	0.00556
										3266.89	-0.00079791	-0.00224	-0.00207	-0.03919	-0.03415	-0.0278			3266.89	0.00547	0.00492	-0.00804	-0.02502	-0.03826	-0.06065			3266.89	0.01917	0.02886	0.03809	0.02957	0.07863	0.0191			3266.89	0.00242	0.00301	-0.01358	0.00735	-0.00359	0.00554
										3264.96	-0.00066397	-0.00237	-0.00214	-0.03926	-0.03429	-0.02781			3264.96	0.0055	0.00495	-0.00802	-0.025	-0.03825	-0.06054			3264.96	0.01923	0.02877	0.03798	0.0295	0.0788	0.01898			3264.96	0.0023	0.00303	-0.0137	0.00733	-0.00357	0.00558
										3263.04	-0.000565501	-0.00247	-0.0022	-0.03936	-0.03437	-0.02785			3263.04	0.00526	0.00473	-0.00818	-0.02512	-0.03832	-0.06061			3263.04	0.01935	0.02876	0.03796	0.02948	0.079	0.01889			3263.04	0.00223	0.00306	-0.01377	0.00737	-0.00354	0.00565
										3261.11	-0.000563973	-0.0026	-0.00228	-0.03955	-0.03444	-0.02802			3261.11	0.0049	0.00441	-0.00844	-0.0253	-0.03843	-0.06081			3261.11	0.01949	0.02876	0.03796	0.02948	0.07918	0.01883			3261.11	0.00214	0.00307	-0.01386	0.00738	-0.00353	0.00568
										3259.18	-0.000569265	-0.00284	-0.00232	-0.0397	-0.0346	-0.02828			3259.18	0.00453	0.00407	-0.0087	-0.02549	-0.03854	-0.061			3259.18	0.01955	0.0287	0.03789	0.02943	0.07933	0.01874			3259.18	0.00202	0.00303	-0.01398	0.00732	-0.00357	0.00567
										3257.25	-0.000451367	-0.00312	-0.00229	-0.03962	-0.03485	-0.02844			3257.25	0.00411	0.0037	-0.00899	-0.02569	-0.03867	-0.06117			3257.25	0.01955	0.02862	0.03777	0.02936	0.07944	0.01861			3257.25	0.00193	0.00298	-0.01407	0.00723	-0.00362	0.00566
										3255.32	-0.000204074	-0.00329	-0.00223	-0.03928	-0.03497	-0.02848			3255.32	0.00377	0.0034	-0.00922	-0.02586	-0.03877	-0.06136			3255.32	0.01957	0.02855	0.03769	0.02929	0.07954	0.01847			3255.32	0.00188	0.00292	-0.01412	0.00717	-0.00367	0.00566
										3253.39	7.98263e-05	-0.00326	-0.00215	-0.03886	-0.03486	-0.02846			3253.39	0.0037	0.00333	-0.00928	-0.0259	-0.03879	-0.06159			3253.39	0.01964	0.02853	0.03767	0.02928	0.07964	0.01833			3253.39	0.00183	0.00286	-0.01417	0.00711	-0.00372	0.00567
										3251.47	0.000359642	-0.00297	-0.0021	-0.0385	-0.03465	-0.02847			3251.47	0.00374	0.00337	-0.00925	-0.02588	-0.03878	-0.06177			3251.47	0.01974	0.0286	0.03775	0.02934	0.07975	0.01823			3251.47	0.00176	0.00281	-0.01424	0.00705	-0.00376	0.00568
										3249.54	0.00064065	-0.00255	-0.00208	-0.03818	-0.03447	-0.02847			3249.54	0.00368	0.00331	-0.00929	-0.02591	-0.0388	-0.06185			3249.54	0.01984	0.02872	0.03791	0.02945	0.07985	0.01821			3249.54	0.00166	0.00278	-0.01434	0.00701	-0.00379	0.00569
										3247.61	0.000840939	-0.00221	-0.00207	-0.03785	-0.03423	-0.02839			3247.61	0.00375	0.00337	-0.00924	-0.02588	-0.03878	-0.06183			3247.61	0.01993	0.02885	0.03808	0.02956	0.07991	0.01824			3247.61	0.00154	0.00274	-0.01446	0.00697	-0.00383	0.0057
										3245.68	0.000866434	-0.00203	-0.00212	-0.03769	-0.03396	-0.02833			3245.68	0.00429	0.00386	-0.00886	-0.0256	-0.03861	-0.06182			3245.68	0.02001	0.02895	0.03821	0.02965	0.07993	0.01829			3245.68	0.00141	0.00272	-0.01459	0.00689	-0.00385	0.00568
										3243.75	0.000820754	-0.00192	-0.00225	-0.03789	-0.03383	-0.02837			3243.75	0.00515	0.00463	-0.00826	-0.02518	-0.03836	-0.06186			3243.75	0.02012	0.02903	0.03832	0.02972	0.07993	0.01832			3243.75	0.00126	0.00269	-0.01474	0.00679	-0.00387	0.0056
										3241.82	0.000933546	-0.00176	-0.00231	-0.03828	-0.03383	-0.02852			3241.82	0.00597	0.00538	-0.00768	-0.02476	-0.03811	-0.06188			3241.82	0.02027	0.02912	0.03844	0.02981	0.07993	0.01833			3241.82	0.00111	0.00264	-0.01489	0.00673	-0.00392	0.00551
										3239.89	0.00124	-0.00149	-0.00222	-0.03851	-0.03374	-0.02865			3239.89	0.00657	0.00591	-0.00727	-0.02447	-0.03793	-0.06179			3239.89	0.02038	0.02922	0.03857	0.0299	0.07998	0.01832			3239.89	0.00101	0.00257	-0.01499	0.00674	-0.00399	0.00544
										3237.97	0.00151	-0.00123	-0.0021	-0.03854	-0.03351	-0.02876			3237.97	0.00686	0.00617	-0.00707	-0.02432	-0.03784	-0.06164			3237.97	0.02046	0.02926	0.03863	0.02994	0.08004	0.01827			3237.97	0.000997394	0.00251	-0.015	0.00682	-0.00404	0.00541
										3236.04	0.00161	-0.00114	-0.00216	-0.0386	-0.03332	-0.02894			3236.04	0.00694	0.00625	-0.00701	-0.02428	-0.03782	-0.06145			3236.04	0.02055	0.02925	0.0386	0.02992	0.08005	0.01818			3236.04	0.00102	0.00247	-0.01498	0.00691	-0.00408	0.0054
										3234.11	0.00164	-0.00114	-0.00238	-0.03881	-0.03325	-0.02914			3234.11	0.00708	0.00637	-0.00691	-0.02421	-0.03778	-0.06124			3234.11	0.02066	0.02922	0.03856	0.02989	0.07998	0.01806			3234.11	0.00104	0.00245	-0.01496	0.00697	-0.0041	0.0054
										3232.18	0.00162	-0.00114	-0.00261	-0.03905	-0.03325	-0.02924			3232.18	0.00738	0.00664	-0.0067	-0.02406	-0.03769	-0.06099			3232.18	0.02077	0.02922	0.03857	0.0299	0.0799	0.01796			3232.18	0.00101	0.00244	-0.01499	0.00697	-0.0041	0.00537
										3230.25	0.00139	-0.00119	-0.00277	-0.03928	-0.03333	-0.02932			3230.25	0.00764	0.00688	-0.00652	-0.02393	-0.03761	-0.06075			3230.25	0.02083	0.02925	0.03862	0.02993	0.07986	0.01791			3230.25	0.000907739	0.00243	-0.01509	0.00691	-0.00411	0.00531
										3228.32	0.000959094	-0.0012	-0.00282	-0.03953	-0.03354	-0.02946			3228.32	0.00762	0.00685	-0.00653	-0.02394	-0.03762	-0.06058			3228.32	0.02084	0.02932	0.03871	0.02999	0.07986	0.01785			3228.32	0.000756994	0.00239	-0.01524	0.00683	-0.00415	0.00521
										3226.39	0.000570272	-0.00106	-0.0028	-0.03978	-0.03385	-0.02964			3226.39	0.0073	0.00657	-0.00675	-0.0241	-0.03771	-0.06047			3226.39	0.02082	0.02938	0.03878	0.03004	0.07989	0.01774			3226.39	0.000645822	0.00234	-0.01535	0.00679	-0.00419	0.0051
										3224.47	0.000336854	-0.000837252	-0.00284	-0.04	-0.03422	-0.02982			3224.47	0.00694	0.00624	-0.00701	-0.02428	-0.03782	-0.06037			3224.47	0.02083	0.02938	0.03878	0.03004	0.07992	0.01764			3224.47	0.000611637	0.00232	-0.01539	0.00681	-0.00421	0.00502
										3222.54	0.000216717	-0.000664116	-0.00304	-0.04022	-0.0346	-0.03003			3222.54	0.00665	0.00599	-0.00721	-0.02442	-0.0379	-0.06028			3222.54	0.02089	0.02934	0.03873	0.03001	0.07995	0.01759			3222.54	0.000582545	0.00231	-0.01542	0.00685	-0.00422	0.00495
										3220.61	0.00018516	-0.000521969	-0.00335	-0.04041	-0.03485	-0.0303			3220.61	0.00632	0.00569	-0.00744	-0.02459	-0.038	-0.06028			3220.61	0.02096	0.02931	0.03868	0.02997	0.07997	0.01759			3220.61	0.0004993	0.00226	-0.0155	0.00683	-0.00427	0.00485
										3218.68	0.000199484	-0.000365746	-0.00362	-0.04058	-0.03491	-0.03062			3218.68	0.00588	0.00529	-0.00775	-0.02481	-0.03814	-0.06048			3218.68	0.02096	0.02923	0.03858	0.02991	0.07997	0.01762			3218.68	0.000393314	0.00217	-0.01561	0.00674	-0.00435	0.00472
										3216.75	0.000190229	-0.000205603	-0.00381	-0.0407	-0.03485	-0.03091			3216.75	0.00551	0.00496	-0.00801	-0.02499	-0.03825	-0.06092			3216.75	0.02091	0.02909	0.0384	0.02978	0.07997	0.01768			3216.75	0.000298996	0.00205	-0.0157	0.00661	-0.00446	0.00459
										3214.82	7.9421e-05	-7.49356e-05	-0.00397	-0.0408	-0.03479	-0.03107			3214.82	0.00526	0.00473	-0.00819	-0.02512	-0.03832	-0.06144			3214.82	0.02088	0.02892	0.03817	0.02963	0.08002	0.01777			3214.82	0.000217277	0.00189	-0.01578	0.00654	-0.0046	0.00449
										3212.9	-0.00021171	9.10162e-07	-0.00407	-0.04089	-0.03475	-0.03104			3212.9	0.00491	0.00442	-0.00843	-0.0253	-0.03843	-0.06183			3212.9	0.02087	0.02873	0.03793	0.02946	0.0801	0.01786			3212.9	0.000137791	0.00171	-0.01586	0.00651	-0.00476	0.00439
										3210.97	-0.000671309	6.80161e-05	-0.00403	-0.04098	-0.03472	-0.03086			3210.97	0.00441	0.00397	-0.00878	-0.02554	-0.03858	-0.06203			3210.97	0.02082	0.0285	0.03762	0.02925	0.08014	0.01788			3210.97	5.62346e-05	0.00156	-0.01594	0.0065	-0.0049	0.00425
										3209.04	-0.00125	0.000110394	-0.00397	-0.04122	-0.03475	-0.03075			3209.04	0.00399	0.00359	-0.00907	-0.02576	-0.0387	-0.06212			3209.04	0.02069	0.02817	0.03719	0.02896	0.08011	0.01779			3209.04	-1.12391e-05	0.00145	-0.01601	0.00648	-0.005	0.0041
										3207.11	-0.00188	-4.95266e-06	-0.00414	-0.04176	-0.03496	-0.0309			3207.11	0.00372	0.00335	-0.00926	-0.02589	-0.03878	-0.06222			3207.11	0.02054	0.0278	0.0367	0.02862	0.08004	0.01763			3207.11	-5.4073e-05	0.00137	-0.01605	0.00646	-0.00507	0.00399
										3205.18	-0.00243	-0.000256539	-0.00459	-0.04247	-0.03533	-0.03119			3205.18	0.00342	0.00308	-0.00947	-0.02604	-0.03887	-0.06235			3205.18	0.02037	0.02744	0.03623	0.0283	0.07994	0.01749			3205.18	-8.39064e-05	0.0013	-0.01608	0.00642	-0.00514	0.0039
										3203.25	-0.00279	-0.000456081	-0.00511	-0.043	-0.03565	-0.03138			3203.25	0.00292	0.00263	-0.00982	-0.02629	-0.03902	-0.06243			3203.25	0.02012	0.0271	0.03577	0.02799	0.07979	0.01733			3203.25	-0.000140552	0.00117	-0.01614	0.00633	-0.00526	0.00375
										3201.32	-0.003	-0.000536357	-0.0055	-0.04324	-0.03587	-0.03141			3201.32	0.00221	0.00199	-0.01032	-0.02664	-0.03924	-0.06249			3201.32	0.01985	0.02676	0.03532	0.02768	0.0796	0.01715			3201.32	-0.00024327	0.00097648	-0.01624	0.0062	-0.00543	0.00354
										3199.4	-0.00315	-0.000550447	-0.00568	-0.0434	-0.03608	-0.03148			3199.4	0.00134	0.00121	-0.01092	-0.02708	-0.0395	-0.0625			3199.4	0.01962	0.02643	0.03488	0.02739	0.0794	0.01696			3199.4	-0.000360581	0.000765251	-0.01636	0.00611	-0.00562	0.00331
										3197.47	-0.00322	-0.000496331	-0.00573	-0.04355	-0.03636	-0.0317			3197.47	0.000394883	0.000355394	-0.01159	-0.02755	-0.03978	-0.06248			3197.47	0.01945	0.02613	0.03449	0.02712	0.07924	0.01679			3197.47	-0.000481551	0.00057444	-0.01648	0.00606	-0.0058	0.0031
										3195.54	-0.00328	-0.000422049	-0.0057	-0.04359	-0.03667	-0.03199			3195.54	-0.000384528	-0.000346075	-0.01213	-0.02794	-0.04002	-0.06244			3195.54	0.01935	0.02587	0.03415	0.02689	0.07915	0.01668			3195.54	-0.000623892	0.0003893	-0.01662	0.00601	-0.00597	0.00291
										3193.61	-0.00333	-0.000493981	-0.00558	-0.04357	-0.03692	-0.03226			3193.61	-0.000911341	-0.000820207	-0.0125	-0.02821	-0.04017	-0.06236			3193.61	0.01929	0.02563	0.03383	0.02667	0.07914	0.01667			3193.61	-0.000769291	0.00017811	-0.01677	0.00593	-0.00616	0.00274
										3191.68	-0.00326	-0.000744029	-0.0053	-0.04365	-0.03716	-0.03253			3191.68	-0.00158	-0.00142	-0.01297	-0.02854	-0.04037	-0.06217			3191.68	0.01925	0.02538	0.03351	0.02645	0.07916	0.01666			3191.68	-0.000879198	-4.75541e-05	-0.01688	0.00587	-0.00636	0.00261
										3189.75	-0.00308	-0.00101	-0.00487	-0.04379	-0.03741	-0.03277			3189.75	-0.00251	-0.00226	-0.01363	-0.02901	-0.04065	-0.06181			3189.75	0.01922	0.02518	0.03323	0.02626	0.07921	0.01659			3189.75	-0.000950468	-0.000254646	-0.01695	0.00588	-0.00655	0.00253
										3187.82	-0.00291	-0.00119	-0.00441	-0.04394	-0.03757	-0.0329			3187.82	-0.0033	-0.00297	-0.01417	-0.0294	-0.04089	-0.06133			3187.82	0.01923	0.02503	0.03304	0.02613	0.0793	0.01654			3187.82	-0.00101	-0.000431503	-0.01701	0.0059	-0.00671	0.00244
										3185.9	-0.00278	-0.00137	-0.00395	-0.04408	-0.0376	-0.03295			3185.9	-0.00376	-0.00338	-0.0145	-0.02963	-0.04103	-0.06092			3185.9	0.01925	0.02488	0.03284	0.02599	0.07941	0.01651			3185.9	-0.00109	-0.000590824	-0.01709	0.00588	-0.00686	0.00231
										3183.97	-0.00258	-0.00159	-0.0035	-0.04418	-0.03765	-0.03308			3183.97	-0.00418	-0.00376	-0.01479	-0.02984	-0.04115	-0.06066			3183.97	0.01921	0.02468	0.03258	0.02581	0.07947	0.01645			3183.97	-0.00122	-0.000755049	-0.01722	0.00578	-0.00701	0.00213
										3182.04	-0.00231	-0.00172	-0.00314	-0.04412	-0.03777	-0.03326			3182.04	-0.0047	-0.00423	-0.01516	-0.0301	-0.04131	-0.06051			3182.04	0.01912	0.02446	0.03229	0.02562	0.07948	0.01633			3182.04	-0.0014	-0.000922215	-0.0174	0.00566	-0.00716	0.00198
										3180.11	-0.00208	-0.00171	-0.00292	-0.04397	-0.03787	-0.03342			3180.11	-0.00527	-0.00474	-0.01555	-0.03038	-0.04148	-0.06045			3180.11	0.01907	0.02426	0.03203	0.02544	0.07948	0.0162			3180.11	-0.00156	-0.00109	-0.01756	0.00556	-0.00731	0.00185
										3178.18	-0.00195	-0.0017	-0.00281	-0.04398	-0.03787	-0.03358			3178.18	-0.0057	-0.00513	-0.01585	-0.0306	-0.04161	-0.06043			3178.18	0.01909	0.02409	0.0318	0.02528	0.07951	0.01611			3178.18	-0.00175	-0.00131	-0.01775	0.00546	-0.00751	0.00171
										3176.25	-0.00187	-0.00175	-0.00272	-0.04424	-0.03785	-0.0338			3176.25	-0.00574	-0.00517	-0.01588	-0.03062	-0.04162	-0.06037			3176.25	0.01912	0.02396	0.03163	0.02517	0.07956	0.01607			3176.25	-0.00198	-0.00158	-0.01798	0.00532	-0.00776	0.00153
										3174.33	-0.00179	-0.00187	-0.00267	-0.04454	-0.03797	-0.03406			3174.33	-0.00541	-0.00487	-0.01565	-0.03045	-0.04152	-0.06024			3174.33	0.01911	0.02386	0.03149	0.02507	0.07962	0.01608			3174.33	-0.00221	-0.00182	-0.01821	0.00519	-0.00798	0.00133
										3172.4	-0.00173	-0.00204	-0.00267	-0.04476	-0.03821	-0.03426			3172.4	-0.00507	-0.00456	-0.01541	-0.03028	-0.04142	-0.06011			3172.4	0.01907	0.02372	0.03131	0.02495	0.07963	0.01607			3172.4	-0.00238	-0.002	-0.01838	0.00508	-0.00813	0.00114
										3170.47	-0.00174	-0.00224	-0.00273	-0.04503	-0.03848	-0.03444			3170.47	-0.00495	-0.00446	-0.01533	-0.03023	-0.04139	-0.06003			3170.47	0.01905	0.02357	0.03112	0.02482	0.07963	0.01603			3170.47	-0.00252	-0.00213	-0.01852	0.005	-0.00826	0.000967421
										3168.54	-0.00185	-0.00242	-0.00283	-0.04551	-0.03887	-0.03466			3168.54	-0.00495	-0.00445	-0.01533	-0.03022	-0.04138	-0.05998			3168.54	0.01912	0.02348	0.03099	0.02473	0.07968	0.01599			3168.54	-0.00266	-0.00229	-0.01866	0.00489	-0.0084	0.000781169
										3166.61	-0.00197	-0.00254	-0.00288	-0.04603	-0.03938	-0.03491			3166.61	-0.00486	-0.00437	-0.01526	-0.03018	-0.04136	-0.05998			3166.61	0.01921	0.02345	0.03095	0.0247	0.07978	0.01595			3166.61	-0.00281	-0.00246	-0.01881	0.00478	-0.00856	0.000584325
										3164.68	-0.00192	-0.00259	-0.00279	-0.04632	-0.03979	-0.03512			3164.68	-0.00461	-0.00415	-0.01509	-0.03006	-0.04128	-0.06002			3164.68	0.01927	0.02344	0.03094	0.02469	0.0799	0.0159			3164.68	-0.00295	-0.00262	-0.01895	0.0047	-0.0087	0.000407719
										3162.75	-0.00181	-0.00267	-0.00265	-0.04639	-0.04002	-0.03528			3162.75	-0.00435	-0.00391	-0.01491	-0.02992	-0.0412	-0.0601			3162.75	0.01932	0.02341	0.0309	0.02467	0.08003	0.01584			3162.75	-0.00305	-0.00275	-0.01905	0.00462	-0.00882	0.00026575
										3160.83	-0.00192	-0.00284	-0.0027	-0.0465	-0.04026	-0.0355			3160.83	-0.00432	-0.00389	-0.01489	-0.02991	-0.0412	-0.06015			3160.83	0.01943	0.02334	0.03081	0.02461	0.08015	0.0158			3160.83	-0.00314	-0.00286	-0.01914	0.00451	-0.00892	0.000125622
										3158.9	-0.00224	-0.00305	-0.003	-0.04679	-0.04066	-0.03578			3158.9	-0.00458	-0.00412	-0.01507	-0.03004	-0.04127	-0.06017			3158.9	0.0196	0.02325	0.03069	0.02453	0.08021	0.01575			3158.9	-0.00327	-0.00299	-0.01927	0.00438	-0.00903	-5.29638e-05
										3156.97	-0.00252	-0.00316	-0.00337	-0.04719	-0.04112	-0.03606			3156.97	-0.00493	-0.00443	-0.01531	-0.03021	-0.04138	-0.06018			3156.97	0.01975	0.02317	0.03058	0.02445	0.08023	0.01567			3156.97	-0.00341	-0.00313	-0.01941	0.00423	-0.00916	-0.000265164
										3155.04	-0.00273	-0.00318	-0.0037	-0.04764	-0.0416	-0.03631			3155.04	-0.00534	-0.0048	-0.0156	-0.03042	-0.0415	-0.06022			3155.04	0.01987	0.02305	0.03043	0.02434	0.08032	0.01561			3155.04	-0.00356	-0.0033	-0.01956	0.00409	-0.00932	-0.000481381
										3153.11	-0.00288	-0.00316	-0.00396	-0.0481	-0.04206	-0.03657			3153.11	-0.00592	-0.00532	-0.01601	-0.03071	-0.04167	-0.0603			3153.11	0.01999	0.02289	0.03022	0.0242	0.0805	0.0156			3153.11	-0.00367	-0.00349	-0.01967	0.00399	-0.0095	-0.000676598
										3151.18	-0.00286	-0.00305	-0.00414	-0.0485	-0.04244	-0.03677			3151.18	-0.00652	-0.00587	-0.01643	-0.03101	-0.04186	-0.06035			3151.18	0.02009	0.0227	0.02996	0.02403	0.08066	0.01562			3151.18	-0.00375	-0.0037	-0.01975	0.00394	-0.00968	-0.000848339
										3149.25	-0.00263	-0.00289	-0.00423	-0.0488	-0.04273	-0.03683			3149.25	-0.0069	-0.00621	-0.0167	-0.0312	-0.04197	-0.06041			3149.25	0.02018	0.02247	0.02966	0.02382	0.08069	0.01568			3149.25	-0.00381	-0.00391	-0.01981	0.00392	-0.00987	-0.00102
										3147.33	-0.00226	-0.00272	-0.00427	-0.049	-0.04296	-0.03673			3147.33	-0.00717	-0.00645	-0.01688	-0.03133	-0.04205	-0.06051			3147.33	0.02024	0.02223	0.02935	0.02361	0.08064	0.01576			3147.33	-0.00388	-0.00412	-0.01988	0.00388	-0.01006	-0.00122
										3145.4	-0.00191	-0.00254	-0.00427	-0.04917	-0.04313	-0.03657			3145.4	-0.00747	-0.00672	-0.01709	-0.03148	-0.04214	-0.06062			3145.4	0.02026	0.022	0.02904	0.0234	0.08058	0.01584			3145.4	-0.00398	-0.00435	-0.01999	0.00373	-0.01026	-0.00145
										3143.47	-0.00168	-0.00237	-0.00425	-0.04941	-0.04325	-0.03644			3143.47	-0.00782	-0.00703	-0.01734	-0.03166	-0.04224	-0.06076			3143.47	0.02024	0.02177	0.02874	0.0232	0.08056	0.01588			3143.47	-0.00415	-0.00459	-0.02012	0.00357	-0.01044	-0.00168
										3141.54	-0.00162	-0.00232	-0.00424	-0.04975	-0.04338	-0.03637			3141.54	-0.00832	-0.00748	-0.01769	-0.03191	-0.04239	-0.0609			3141.54	0.0202	0.02153	0.02841	0.02297	0.08055	0.01589			3141.54	-0.0043	-0.00482	-0.02024	0.00346	-0.01061	-0.00189
										3139.61	-0.00173	-0.00235	-0.00429	-0.05013	-0.04355	-0.03632			3139.61	-0.00895	-0.00805	-0.01813	-0.03222	-0.04258	-0.061			3139.61	0.02018	0.02127	0.02808	0.02274	0.08054	0.01592			3139.61	-0.00447	-0.00505	-0.02038	0.00341	-0.01081	-0.00208
										3137.68	-0.00194	-0.00237	-0.00436	-0.05053	-0.04373	-0.03626			3137.68	-0.00953	-0.00858	-0.01854	-0.03251	-0.04276	-0.06106			3137.68	0.02022	0.02104	0.02778	0.02254	0.08053	0.01594			3137.68	-0.00464	-0.00527	-0.02055	0.0034	-0.01102	-0.00229
										3135.75	-0.00211	-0.00242	-0.00435	-0.05093	-0.0439	-0.03615			3135.75	-0.01013	-0.00912	-0.01896	-0.03282	-0.04294	-0.06112			3135.75	0.02025	0.02085	0.02752	0.02236	0.08053	0.01595			3135.75	-0.0048	-0.00547	-0.02072	0.00338	-0.01124	-0.0025
										3133.83	-0.00217	-0.00253	-0.00426	-0.05125	-0.04407	-0.03604			3133.83	-0.01088	-0.0098	-0.01948	-0.03319	-0.04317	-0.06123			3133.83	0.02025	0.02063	0.02723	0.02217	0.08051	0.01594			3133.83	-0.00496	-0.00569	-0.0209	0.00335	-0.01145	-0.00271
										3131.9	-0.00218	-0.00269	-0.00424	-0.05151	-0.04428	-0.03601			3131.9	-0.01171	-0.01054	-0.02006	-0.03361	-0.04341	-0.06137			3131.9	0.0202	0.0204	0.02692	0.02196	0.08046	0.01592			3131.9	-0.00511	-0.00596	-0.0211	0.00329	-0.01169	-0.00293
										3129.97	-0.00218	-0.00286	-0.00439	-0.05175	-0.04453	-0.03605			3129.97	-0.01253	-0.01128	-0.02064	-0.03402	-0.04366	-0.06148			3129.97	0.02016	0.0202	0.02666	0.02178	0.08042	0.01593			3129.97	-0.00526	-0.00623	-0.02129	0.00324	-0.01195	-0.00316
										3128.04	-0.00211	-0.00299	-0.00458	-0.05191	-0.04472	-0.03602			3128.04	-0.01329	-0.01196	-0.02117	-0.0344	-0.04389	-0.06155			3128.04	0.02012	0.02002	0.02642	0.02162	0.08038	0.01591			3128.04	-0.00541	-0.0065	-0.02146	0.00322	-0.01221	-0.0034
										3126.11	-0.00194	-0.00303	-0.00463	-0.05184	-0.04476	-0.0359			3126.11	-0.01385	-0.01247	-0.02156	-0.03468	-0.04406	-0.06155			3126.11	0.02005	0.01985	0.0262	0.02146	0.08032	0.01587			3126.11	-0.00555	-0.00675	-0.0216	0.00324	-0.01246	-0.00365
										3124.18	-0.00172	-0.00299	-0.00445	-0.05157	-0.04476	-0.03578			3124.18	-0.01416	-0.01275	-0.02178	-0.03483	-0.04415	-0.06152			3124.18	0.02002	0.01971	0.02607	0.02127	0.08028	0.01589			3124.18	-0.00566	-0.00699	-0.02171	0.0033	-0.01268	-0.00387
										3122.26	-0.00148	-0.00295	-0.00411	-0.05121	-0.04479	-0.03567			3122.26	-0.01439	-0.01295	-0.02194	-0.03494	-0.04422	-0.06146			3122.26	0.02003	0.01959	0.02597	0.02112	0.08031	0.01602			3122.26	-0.00571	-0.00717	-0.02179	0.00344	-0.01286	-0.00405
										3120.33	-0.0012	-0.00301	-0.00376	-0.05084	-0.04481	-0.03552			3120.33	-0.0146	-0.01314	-0.02208	-0.03505	-0.04428	-0.06136			3120.33	0.02005	0.01949	0.0259	0.02101	0.08039	0.01619			3120.33	-0.00578	-0.00733	-0.02186	0.00362	-0.01302	-0.0042
										3118.4	-0.00098286	-0.00315	-0.00353	-0.05059	-0.04478	-0.03531			3118.4	-0.01467	-0.0132	-0.02213	-0.03508	-0.0443	-0.06127			3118.4	0.02008	0.01943	0.02589	0.02096	0.08047	0.01637			3118.4	-0.00588	-0.00747	-0.02192	0.00378	-0.01316	-0.00434
										3116.47	-0.000868697	-0.00325	-0.00338	-0.05057	-0.04478	-0.03502			3116.47	-0.01453	-0.01307	-0.02203	-0.03501	-0.04426	-0.06127			3116.47	0.02011	0.01938	0.02591	0.02093	0.08052	0.01652			3116.47	-0.00594	-0.0076	-0.02197	0.00392	-0.01331	-0.00449
										3114.54	-0.00077289	-0.00322	-0.00316	-0.05072	-0.04489	-0.03468			3114.54	-0.01419	-0.01277	-0.0218	-0.03484	-0.04416	-0.06127			3114.54	0.02015	0.01933	0.02588	0.02089	0.08054	0.01662			3114.54	-0.00598	-0.0077	-0.02202	0.00404	-0.01345	-0.00464
										3112.61	-0.000633919	-0.00311	-0.00289	-0.05084	-0.04502	-0.03431			3112.61	-0.01374	-0.01237	-0.02148	-0.03462	-0.04402	-0.06117			3112.61	0.02019	0.01927	0.02583	0.02088	0.08056	0.0167			3112.61	-0.00603	-0.00777	-0.0221	0.00419	-0.01359	-0.00482
										3110.68	-0.000501516	-0.00307	-0.00265	-0.05083	-0.04503	-0.03395			3110.68	-0.01325	-0.01193	-0.02114	-0.03438	-0.04388	-0.06098			3110.68	0.0202	0.01925	0.02578	0.02092	0.08057	0.0168			3110.68	-0.00606	-0.00781	-0.02221	0.00437	-0.01372	-0.00501
										3108.76	-0.000469463	-0.00315	-0.00252	-0.05073	-0.04496	-0.03374			3108.76	-0.01272	-0.01145	-0.02077	-0.03411	-0.04372	-0.06076			3108.76	0.02014	0.01927	0.02572	0.02095	0.08056	0.0169			3108.76	-0.00608	-0.00783	-0.0223	0.00455	-0.01383	-0.00517
										3106.83	-0.000573993	-0.00325	-0.00251	-0.05069	-0.04497	-0.03373			3106.83	-0.01202	-0.01056	-0.01993	-0.03382	-0.04352	-0.06057			3106.83	0.02004	0.0193	0.02565	0.02099	0.08053	0.017			3106.83	-0.00606	-0.00784	-0.02237	0.00475	-0.01394	-0.00529
										3104.9	-0.000779797	-0.0033	-0.00264	-0.05077	-0.04513	-0.03379			3104.9	-0.01162	-0.01005	-0.01952	-0.03369	-0.04345	-0.06052			3104.9	0.01995	0.01935	0.0256	0.02106	0.08049	0.01711			3104.9	-0.00604	-0.00785	-0.02241	0.00496	-0.01406	-0.0054
										3102.97	-0.000984108	-0.00338	-0.00269	-0.05091	-0.04532	-0.03378			3102.97	-0.01149	-0.00991	-0.01948	-0.03365	-0.04346	-0.06049			3102.97	0.01989	0.01942	0.02554	0.02118	0.08048	0.01729			3102.97	-0.00599	-0.00785	-0.02242	0.00517	-0.0142	-0.00554
										3101.04	-0.00108	-0.00345	-0.00248	-0.05098	-0.04543	-0.03363			3101.04	-0.01149	-0.01003	-0.01966	-0.03362	-0.04351	-0.06041			3101.04	0.01981	0.01953	0.0255	0.02134	0.08051	0.01752			3101.04	-0.00592	-0.00781	-0.0224	0.00541	-0.01434	-0.00567
										3099.11	-0.0011	-0.00339	-0.00205	-0.0508	-0.04541	-0.03331			3099.11	-0.01155	-0.01034	-0.02003	-0.03362	-0.04363	-0.06038			3099.11	0.01973	0.01968	0.02549	0.02154	0.08057	0.0178			3099.11	-0.00581	-0.0077	-0.02237	0.00571	-0.01444	-0.00576
										3097.18	-0.00111	-0.00314	-0.00153	-0.0504	-0.0453	-0.03276			3097.18	-0.01159	-0.01075	-0.02052	-0.03359	-0.04371	-0.06054			3097.18	0.01967	0.01989	0.02554	0.02175	0.08065	0.01812			3097.18	-0.00563	-0.00753	-0.02229	0.00607	-0.01447	-0.0058
										3095.26	-0.00115	-0.00272	-0.00101	-0.04999	-0.04514	-0.03205			3095.26	-0.01159	-0.01118	-0.02101	-0.03347	-0.04367	-0.06078			3095.26	0.01966	0.02012	0.02562	0.022	0.08072	0.01845			3095.26	-0.00538	-0.00731	-0.02217	0.00647	-0.01447	-0.00582
										3093.33	-0.00124	-0.00228	-0.000567486	-0.04971	-0.04494	-0.0313			3093.33	-0.0117	-0.01174	-0.02157	-0.03332	-0.04354	-0.06098			3093.33	0.01967	0.02037	0.02573	0.02227	0.0808	0.01879			3093.33	-0.00512	-0.00711	-0.02204	0.00687	-0.01448	-0.00587
										3091.4	-0.0014	-0.00188	-0.000217205	-0.04953	-0.04474	-0.03063			3091.4	-0.01196	-0.01249	-0.02224	-0.03321	-0.04334	-0.06109			3091.4	0.01971	0.02064	0.02587	0.02259	0.08095	0.01921			3091.4	-0.00485	-0.00692	-0.02191	0.00732	-0.0145	-0.00592
										3089.47	-0.00152	-0.00145	3.88647e-05	-0.04933	-0.04455	-0.03007			3089.47	-0.01215	-0.01326	-0.0229	-0.03307	-0.04298	-0.06101			3089.47	0.01977	0.02092	0.02601	0.02295	0.08115	0.01969			3089.47	-0.00452	-0.00667	-0.02172	0.00786	-0.01446	-0.00593
										3087.54	-0.00153	-0.000936775	0.000232339	-0.0491	-0.04438	-0.02953			3087.54	-0.01211	-0.01387	-0.02339	-0.03281	-0.04243	-0.06074			3087.54	0.01986	0.0212	0.02612	0.02328	0.08138	0.02017			3087.54	-0.00414	-0.00637	-0.02147	0.00847	-0.01437	-0.00587
										3085.61	-0.00154	-0.000399352	0.000401421	-0.04888	-0.04422	-0.02897			3085.61	-0.01192	-0.01432	-0.02372	-0.03241	-0.04176	-0.06034			3085.61	0.01998	0.02142	0.02615	0.02355	0.08162	0.02063			3085.61	-0.00373	-0.00604	-0.02117	0.00913	-0.01424	-0.00576
										3083.69	-0.00163	0.00012231	0.00057732	-0.0487	-0.04403	-0.0284			3083.69	-0.01173	-0.01472	-0.02397	-0.0319	-0.04101	-0.05977			3083.69	0.02006	0.0216	0.02611	0.02378	0.08184	0.02107			3083.69	-0.00333	-0.00569	-0.02085	0.0098	-0.01411	-0.00564
										3081.76	-0.00172	0.00066211	0.000828486	-0.04855	-0.04377	-0.02786			3081.76	-0.01161	-0.01512	-0.02414	-0.03134	-0.04014	-0.05902			3081.76	0.02013	0.02175	0.02606	0.02403	0.08203	0.02153			3081.76	-0.00294	-0.00534	-0.02055	0.01048	-0.01401	-0.00555
										3079.83	-0.00174	0.0012	0.00118	-0.04836	-0.04344	-0.02729			3079.83	-0.01159	-0.01551	-0.02423	-0.0308	-0.0392	-0.05819			3079.83	0.02022	0.02196	0.02606	0.02433	0.08227	0.02204			3079.83	-0.00255	-0.00499	-0.02024	0.01119	-0.01391	-0.00542
										3077.9	-0.00176	0.00164	0.00156	-0.0481	-0.04311	-0.02665			3077.9	-0.01164	-0.01593	-0.02431	-0.03035	-0.03835	-0.05732			3077.9	0.02037	0.02224	0.02614	0.02471	0.0826	0.02265			3077.9	-0.0021	-0.00462	-0.01987	0.01195	-0.0138	-0.00524
										3075.97	-0.00176	0.00196	0.00201	-0.04775	-0.04277	-0.02593			3075.97	-0.01175	-0.01638	-0.02439	-0.02999	-0.03759	-0.05638			3075.97	0.02052	0.02259	0.0263	0.02515	0.08294	0.02333			3075.97	-0.00161	-0.00425	-0.01947	0.01273	-0.01364	-0.00504
										3074.04	-0.00166	0.00225	0.00265	-0.04735	-0.04234	-0.02511			3074.04	-0.01185	-0.01674	-0.02438	-0.02964	-0.03685	-0.05534			3074.04	0.02064	0.02295	0.02651	0.02564	0.08321	0.02406			3074.04	-0.0011	-0.00387	-0.01906	0.01352	-0.01346	-0.00484
										3072.11	-0.00153	0.00254	0.00343	-0.04696	-0.04188	-0.02427			3072.11	-0.0119	-0.01681	-0.02413	-0.02922	-0.03608	-0.05431			3072.11	0.02073	0.0233	0.02674	0.02613	0.08344	0.0248			3072.11	-0.000600862	-0.00346	-0.01867	0.01428	-0.01326	-0.00463
										3070.19	-0.00149	0.00288	0.00415	-0.04662	-0.04149	-0.0235			3070.19	-0.01185	-0.01649	-0.02358	-0.02879	-0.0353	-0.05341			3070.19	0.02087	0.02368	0.02701	0.02666	0.08375	0.02558			3070.19	-0.000122599	-0.00302	-0.01826	0.01504	-0.01303	-0.0044
										3068.26	-0.00151	0.00327	0.00479	-0.04633	-0.04105	-0.02275			3068.26	-0.0117	-0.01583	-0.02274	-0.02843	-0.03453	-0.05261			3068.26	0.0211	0.02414	0.02739	0.02727	0.08421	0.02643			3068.26	0.00035641	-0.00256	-0.01779	0.01589	-0.01275	-0.00414
										3066.33	-0.00151	0.00371	0.00548	-0.04601	-0.04042	-0.02195			3066.33	-0.01173	-0.01558	-0.02238	-0.02817	-0.03386	-0.05175			3066.33	0.0214	0.02467	0.02788	0.02796	0.08479	0.02736			3066.33	0.000880444	-0.00204	-0.01723	0.01693	-0.01242	-0.00383
										3064.4	-0.00141	0.00417	0.00628	-0.04561	-0.03965	-0.02108			3064.4	-0.01172	-0.01531	-0.02195	-0.02779	-0.03318	-0.05066			3064.4	0.02173	0.02522	0.0284	0.02868	0.08541	0.02834			3064.4	0.00149	-0.00151	-0.01663	0.01804	-0.01209	-0.0035
										3062.47	-0.00122	0.00463	0.00713	-0.04511	-0.03891	-0.02014			3062.47	-0.01172	-0.01506	-0.02148	-0.02732	-0.03259	-0.04952			3062.47	0.02207	0.02577	0.02895	0.0294	0.08605	0.02939			3062.47	0.00212	-0.000967999	-0.01603	0.01914	-0.01176	-0.00315
										3060.54	-0.00093149	0.0051	0.00807	-0.0445	-0.03821	-0.01907			3060.54	-0.01176	-0.0148	-0.02103	-0.02675	-0.03208	-0.04849			3060.54	0.02244	0.02635	0.02955	0.03013	0.08674	0.03052			3060.54	0.00276	-0.000443833	-0.01543	0.02022	-0.01141	-0.00278
										3058.61	-0.000629426	0.00556	0.00909	-0.04378	-0.03748	-0.01789			3058.61	-0.01179	-0.0145	-0.02056	-0.02607	-0.03148	-0.04761			3058.61	0.0228	0.02695	0.03019	0.03086	0.0875	0.0317			3058.61	0.0034	6.55735e-05	-0.01478	0.02135	-0.01105	-0.00236
										3056.69	-0.000456926	0.00597	0.01011	-0.04308	-0.03678	-0.01678			3056.69	-0.01189	-0.01418	-0.02007	-0.02544	-0.03074	-0.04683			3056.69	0.02314	0.02752	0.03082	0.03157	0.08828	0.03287			3056.69	0.00402	0.000560724	-0.0141	0.0225	-0.01069	-0.00194
										3054.76	-0.000421286	0.00626	0.01103	-0.04243	-0.03613	-0.01581			3054.76	-0.01207	-0.01386	-0.01961	-0.0249	-0.02993	-0.04606			3054.76	0.02345	0.02804	0.03143	0.03224	0.08901	0.03396			3054.76	0.00466	0.00108	-0.01339	0.02368	-0.01031	-0.0015
										3052.83	-0.000409126	0.00652	0.01185	-0.04174	-0.03542	-0.01487			3052.83	-0.01216	-0.01349	-0.01909	-0.02431	-0.02898	-0.04513			3052.83	0.02379	0.02854	0.03208	0.03291	0.08971	0.03499			3052.83	0.00536	0.00166	-0.01261	0.02494	-0.00989	-0.00102
										3050.9	-0.000331242	0.00688	0.01261	-0.04094	-0.03459	-0.01391			3050.9	-0.01209	-0.01302	-0.01843	-0.02352	-0.02792	-0.04393			3050.9	0.02413	0.02903	0.03278	0.03361	0.09043	0.03603			3050.9	0.00608	0.00228	-0.01178	0.02626	-0.00943	-0.000529666
										3048.97	-0.000216026	0.00736	0.01336	-0.04003	-0.03374	-0.01294			3048.97	-0.01205	-0.01253	-0.01771	-0.02263	-0.02681	-0.04262			3048.97	0.02447	0.02954	0.03355	0.03437	0.0912	0.03716			3048.97	0.00682	0.00291	-0.01095	0.02762	-0.00898	-2.85843e-05
										3047.04	-0.000195066	0.00782	0.01416	-0.03909	-0.03295	-0.0119			3047.04	-0.01209	-0.01204	-0.01701	-0.02162	-0.02569	-0.04125			3047.04	0.02485	0.03009	0.03439	0.03518	0.09208	0.0384			3047.04	0.00759	0.00357	-0.01009	0.02908	-0.00851	0.000508524
										3045.12	-0.000328095	0.00814	0.01496	-0.03823	-0.03215	-0.01078			3045.12	-0.01212	-0.01155	-0.01631	-0.02048	-0.02444	-0.03977			3045.12	0.02523	0.03068	0.03527	0.03608	0.09307	0.0397			3045.12	0.00837	0.00428	-0.00919	0.03062	-0.00803	0.00108
										3043.19	-0.000521015	0.00841	0.01574	-0.03746	-0.03125	-0.00958			3043.19	-0.01216	-0.01113	-0.01558	-0.01933	-0.02308	-0.03828			3043.19	0.02563	0.03135	0.03621	0.03704	0.09409	0.04102			3043.19	0.00913	0.00501	-0.00826	0.0322	-0.00752	0.00168
										3041.26	-0.00064271	0.00885	0.01659	-0.03668	-0.03025	-0.00827			3041.26	-0.01224	-0.01088	-0.0149	-0.0183	-0.02184	-0.03694			3041.26	0.02607	0.0321	0.03722	0.03806	0.09515	0.04243			3041.26	0.00994	0.00576	-0.00727	0.03381	-0.007	0.00231
										3039.33	-0.000622103	0.00954	0.01758	-0.03582	-0.02923	-0.00687			3039.33	-0.01229	-0.01076	-0.01429	-0.01737	-0.02078	-0.03577			3039.33	0.02655	0.03292	0.03832	0.03916	0.09624	0.04392			3039.33	0.0108	0.00655	-0.00621	0.03547	-0.00645	0.00295
										3037.4	-0.000470098	0.01036	0.01864	-0.03482	-0.02816	-0.00546			3037.4	-0.01227	-0.01067	-0.01372	-0.0165	-0.0198	-0.03474			3037.4	0.02702	0.03376	0.03943	0.0403	0.09738	0.04547			3037.4	0.0117	0.00738	-0.00509	0.03716	-0.00587	0.00363
										3035.47	-0.000231985	0.01111	0.01967	-0.03369	-0.02697	-0.00414			3035.47	-0.01224	-0.01051	-0.0132	-0.01571	-0.01889	-0.03392			3035.47	0.02743	0.03456	0.04047	0.04139	0.09851	0.04699			3035.47	0.01262	0.0082	-0.00396	0.03886	-0.00527	0.00432
										3033.54	3.41586e-05	0.01175	0.02067	-0.03254	-0.02565	-0.00293			3033.54	-0.01227	-0.01026	-0.01268	-0.01503	-0.01806	-0.03326			3033.54	0.02776	0.03533	0.04141	0.0424	0.09961	0.04843			3033.54	0.01353	0.009	-0.00286	0.04052	-0.00469	0.005
										3031.62	0.00024394	0.01234	0.02168	-0.03141	-0.02426	-0.00173			3031.62	-0.01229	-0.00997	-0.01211	-0.01448	-0.0173	-0.03264			3031.62	0.02808	0.03607	0.04228	0.04335	0.10068	0.04981			3031.62	0.01442	0.0098	-0.00179	0.04213	-0.00411	0.00568
										3029.69	0.000377752	0.01298	0.02272	-0.03022	-0.02285	-0.000441503			3029.69	-0.01229	-0.00969	-0.0115	-0.014	-0.01654	-0.0319			3029.69	0.02846	0.03685	0.04318	0.04433	0.10175	0.05123			3029.69	0.01529	0.0106	-0.000726871	0.04373	-0.00354	0.00637
										3027.76	0.000502061	0.01372	0.02393	-0.02889	-0.02138	0.000978259			3027.76	-0.0123	-0.00941	-0.01084	-0.01338	-0.01572	-0.03092			3027.76	0.02891	0.0377	0.04415	0.04539	0.10286	0.05272			3027.76	0.01615	0.01139	0.000326125	0.04534	-0.00299	0.00706
										3025.83	0.00066074	0.01456	0.02531	-0.02751	-0.01985	0.00259			3025.83	-0.01231	-0.00908	-0.0101	-0.01253	-0.01484	-0.02975			3025.83	0.02937	0.03857	0.04515	0.04649	0.104	0.05423			3025.83	0.01702	0.01217	0.00136	0.04694	-0.00246	0.00775
										3023.9	0.000843759	0.01538	0.02658	-0.0262	-0.01834	0.00435			3023.9	-0.0122	-0.00869	-0.00928	-0.01146	-0.01385	-0.02844			3023.9	0.02979	0.03941	0.04612	0.04758	0.10514	0.05571			3023.9	0.0179	0.01294	0.00237	0.04851	-0.00193	0.00846
										3021.97	0.00101	0.01615	0.02749	-0.02497	-0.01699	0.00606			3021.97	-0.01196	-0.00822	-0.00833	-0.01028	-0.01274	-0.027			3021.97	0.03019	0.04021	0.04706	0.04858	0.10626	0.05712			3021.97	0.01874	0.01366	0.00334	0.04999	-0.00144	0.00913
										3020.04	0.00112	0.01692	0.02819	-0.02373	-0.01576	0.00771			3020.04	-0.0117	-0.00771	-0.00729	-0.00908	-0.01147	-0.02535			3020.04	0.03063	0.041	0.04802	0.04954	0.10741	0.05856			3020.04	0.01957	0.01434	0.00431	0.05141	-0.000993937	0.0097
										3018.12	0.00121	0.01777	0.029	-0.02238	-0.01446	0.0094			3018.12	-0.01149	-0.00716	-0.00619	-0.00792	-0.01003	-0.02347			3018.12	0.03118	0.0419	0.04909	0.05064	0.10871	0.06019			3018.12	0.0205	0.01505	0.00537	0.05289	-0.000569757	0.0102
										3016.19	0.00133	0.01869	0.02992	-0.02094	-0.013	0.01112			3016.19	-0.01133	-0.00657	-0.00507	-0.00673	-0.00853	-0.02143			3016.19	0.03184	0.04295	0.05032	0.05191	0.11023	0.06209			3016.19	0.02151	0.0158	0.0065	0.05443	-0.000145518	0.01068
										3014.26	0.00149	0.01968	0.03084	-0.01945	-0.01144	0.01275			3014.26	-0.01122	-0.00592	-0.00393	-0.00542	-0.00706	-0.01932			3014.26	0.03252	0.04408	0.05159	0.05326	0.11188	0.06409			3014.26	0.02244	0.01652	0.00758	0.05591	0.000230302	0.01112
										3012.33	0.00171	0.02069	0.03182	-0.01789	-0.00981	0.01434			3012.33	-0.01121	-0.00528	-0.00289	-0.00413	-0.00567	-0.01719			3012.33	0.03315	0.04522	0.05285	0.05462	0.11353	0.06603			3012.33	0.02317	0.01718	0.00857	0.05724	0.000491972	0.01146
										3010.4	0.00198	0.02169	0.03306	-0.0162	-0.00803	0.01612			3010.4	-0.01131	-0.00467	-0.00198	-0.00295	-0.00426	-0.01499			3010.4	0.03375	0.04639	0.05416	0.05603	0.11518	0.06797			3010.4	0.02377	0.01781	0.00949	0.05852	0.000657124	0.01174
										3008.47	0.00216	0.02268	0.0346	-0.01445	-0.00613	0.01812			3008.47	-0.01133	-0.00403	-0.00101	-0.00171	-0.00264	-0.01261			3008.47	0.03438	0.04765	0.05554	0.05754	0.11688	0.07001			3008.47	0.02434	0.01839	0.01039	0.0598	0.000779772	0.012
										3006.54	0.00224	0.02366	0.03632	-0.01272	-0.00418	0.02021			3006.54	-0.01115	-0.00338	0.000164328	-0.000316057	-0.000803669	-0.01009			3006.54	0.03506	0.04897	0.05697	0.05915	0.11863	0.07213			3006.54	0.02489	0.01893	0.01124	0.06107	0.000855929	0.01222
										3004.62	0.00234	0.02468	0.03824	-0.01093	-0.00219	0.02235			3004.62	-0.01088	-0.00277	0.00146	0.00117	0.00106	-0.00769			3004.62	0.03582	0.05037	0.05846	0.06083	0.12046	0.07433			3004.62	0.02541	0.01947	0.0121	0.06236	0.000899616	0.01241
										3002.69	0.00247	0.02583	0.04034	-0.00891	-9.44304e-05	0.02463			3002.69	-0.01064	-0.00215	0.00269	0.00269	0.00284	-0.0055			3002.69	0.03669	0.05188	0.06007	0.06267	0.12244	0.07667			3002.69	0.02599	0.02003	0.01304	0.06374	0.000976923	0.01264
										3000.76	0.00268	0.02713	0.04255	-0.00675	0.00207	0.02701			3000.76	-0.01049	-0.00149	0.0037	0.00417	0.00452	-0.00344			3000.76	0.03764	0.05347	0.06179	0.06467	0.12453	0.07912			3000.76	0.02666	0.02061	0.01404	0.06519	0.00112	0.01292
										2998.83	0.00308	0.02858	0.04475	-0.00458	0.00429	0.02943			2998.83	-0.01052	-0.00084943	0.00455	0.00562	0.0061	-0.00158			2998.83	0.03863	0.05507	0.06358	0.0667	0.12662	0.08159			2998.83	0.02739	0.02119	0.01506	0.06669	0.00132	0.01326
										2996.9	0.00361	0.03012	0.04686	-0.00252	0.00651	0.03179			2996.9	-0.01071	-0.000255883	0.00545	0.00707	0.00766	-1.38722e-05			2996.9	0.03962	0.05662	0.06537	0.06869	0.12866	0.08403			2996.9	0.02817	0.02182	0.01609	0.06827	0.00157	0.01366
										2994.97	0.00412	0.03166	0.04882	-0.000594457	0.00863	0.03406			2994.97	-0.01089	0.000341911	0.00649	0.00852	0.00931	0.0014			2994.97	0.04057	0.05809	0.06711	0.07062	0.13069	0.08644			2994.97	0.02904	0.02253	0.01721	0.07003	0.00191	0.01417
										2993.05	0.00454	0.03309	0.0507	0.00125	0.01063	0.03638			2993.05	-0.01097	0.000942936	0.00758	0.00999	0.01095	0.00285			2993.05	0.04152	0.05953	0.06882	0.07249	0.13277	0.08887			2993.05	0.03001	0.02335	0.01847	0.07198	0.00235	0.01481
										2991.12	0.0049	0.03443	0.05259	0.00312	0.01252	0.03883			2991.12	-0.01113	0.00148	0.00864	0.01151	0.01248	0.00436			2991.12	0.04245	0.06095	0.0705	0.07432	0.13486	0.09131			2991.12	0.03112	0.02427	0.01986	0.0741	0.00293	0.01558
										2989.19	0.00525	0.03573	0.05449	0.00502	0.01436	0.04134			2989.19	-0.01142	0.00194	0.00971	0.0131	0.01397	0.00592			2989.19	0.04334	0.06234	0.07209	0.07606	0.13689	0.09366			2989.19	0.03239	0.02527	0.02138	0.07639	0.00369	0.0165
										2987.26	0.00562	0.03695	0.05637	0.00689	0.01624	0.04386			2987.26	-0.01161	0.0024	0.01087	0.01466	0.01544	0.00759			2987.26	0.04416	0.06364	0.07357	0.0777	0.13881	0.0959			2987.26	0.03376	0.02631	0.02301	0.07884	0.00458	0.01761
										2985.33	0.00595	0.03804	0.0582	0.00874	0.01821	0.04638			2985.33	-0.01161	0.00288	0.01208	0.01605	0.01668	0.00938			2985.33	0.0449	0.06485	0.07496	0.07927	0.14065	0.09802			2985.33	0.03517	0.02736	0.0247	0.0814	0.00559	0.01889
										2983.4	0.00622	0.03901	0.05997	0.01055	0.02021	0.04881			2983.4	-0.01167	0.0033	0.01318	0.01719	0.01755	0.01106			2983.4	0.04559	0.06599	0.07629	0.08077	0.14241	0.1			2983.4	0.03661	0.02845	0.02643	0.08405	0.00669	0.0203
										2981.47	0.00643	0.03991	0.06166	0.01227	0.02213	0.05107			2981.47	-0.01181	0.00363	0.01412	0.01815	0.01836	0.01262			2981.47	0.04626	0.06703	0.07753	0.08221	0.14405	0.1018			2981.47	0.03809	0.0296	0.02819	0.08675	0.00787	0.02177
										2979.55	0.0066	0.04066	0.06316	0.01384	0.02386	0.0531			2979.55	-0.01185	0.00395	0.0149	0.01901	0.01936	0.01406			2979.55	0.0469	0.06795	0.07868	0.08353	0.1455	0.10339			2979.55	0.03957	0.03077	0.02995	0.08945	0.00909	0.02329
										2977.62	0.00668	0.04124	0.0644	0.01531	0.02538	0.05495			2977.62	-0.01178	0.00428	0.01555	0.01974	0.02044	0.01536			2977.62	0.0475	0.06876	0.07976	0.08469	0.14684	0.10481			2977.62	0.04102	0.03197	0.0317	0.09213	0.01036	0.02485
										2975.69	0.00672	0.04181	0.06547	0.01676	0.02683	0.05671			2975.69	-0.01166	0.00457	0.01615	0.02035	0.02149	0.01669			2975.69	0.04806	0.06953	0.08081	0.08576	0.14818	0.10613			2975.69	0.04244	0.03319	0.03341	0.09474	0.01165	0.02643
										2973.76	0.00676	0.04239	0.06649	0.01817	0.02824	0.05833			2973.76	-0.01145	0.00488	0.01668	0.02087	0.02257	0.01829			2973.76	0.04858	0.07032	0.08185	0.08682	0.14956	0.10748			2973.76	0.0438	0.03439	0.03507	0.09726	0.01291	0.02798
										2971.83	0.00678	0.04278	0.06745	0.01944	0.02953	0.05985			2971.83	-0.01112	0.00526	0.01717	0.02133	0.02378	0.02011			2971.83	0.04912	0.07119	0.0829	0.08793	0.15099	0.10889			2971.83	0.04511	0.03554	0.03666	0.09972	0.01415	0.02947
										2969.9	0.00676	0.04295	0.0682	0.02051	0.03069	0.06131			2969.9	-0.01065	0.00571	0.01778	0.02185	0.02524	0.02205			2969.9	0.04964	0.07207	0.08396	0.08901	0.15238	0.11026			2969.9	0.04637	0.03663	0.03817	0.10208	0.01533	0.03089
										2967.97	0.00673	0.04308	0.06867	0.02137	0.03173	0.06264			2967.97	-0.01016	0.00623	0.01848	0.02254	0.02671	0.02397			2967.97	0.05011	0.07285	0.0849	0.08993	0.1536	0.11143			2967.97	0.0475	0.0376	0.03953	0.10419	0.01644	0.0322
										2966.05	0.00672	0.04329	0.06895	0.02202	0.03253	0.06365			2966.05	-0.00977	0.00684	0.01902	0.02332	0.0279	0.02569			2966.05	0.0505	0.07346	0.08562	0.09065	0.15457	0.11233			2966.05	0.04844	0.03841	0.04069	0.10591	0.01742	0.03333
										2964.12	0.00672	0.0435	0.06909	0.02241	0.03296	0.06423			2964.12	-0.00953	0.00751	0.0193	0.02397	0.02881	0.02703			2964.12	0.05076	0.07387	0.08607	0.09115	0.15521	0.1129			2964.12	0.04917	0.03905	0.04163	0.10722	0.01826	0.03424
										2962.19	0.00671	0.04357	0.069	0.02249	0.03306	0.06439			2962.19	-0.00945	0.00807	0.01939	0.02439	0.02947	0.02786			2962.19	0.05089	0.07403	0.08625	0.09139	0.15555	0.11307			2962.19	0.04974	0.03952	0.04234	0.10815	0.01895	0.03494
										2960.26	0.00668	0.04346	0.06867	0.02236	0.03299	0.06421			2960.26	-0.00954	0.00842	0.01943	0.02469	0.02984	0.02807			2960.26	0.05094	0.07402	0.08623	0.09144	0.15568	0.11299			2960.26	0.05021	0.03988	0.04284	0.10881	0.01956	0.03549
										2958.33	0.0066	0.04326	0.06822	0.02213	0.03282	0.06387			2958.33	-0.00974	0.00853	0.01942	0.02483	0.02991	0.02771			2958.33	0.05094	0.07394	0.08612	0.09137	0.15572	0.11281			2958.33	0.0506	0.04018	0.04321	0.10932	0.02008	0.03599
										2956.4	0.00652	0.04307	0.06781	0.0219	0.03264	0.06356			2956.4	-0.00998	0.00836	0.01919	0.02475	0.02963	0.02692			2956.4	0.05091	0.07384	0.08599	0.09125	0.15571	0.11263			2956.4	0.05094	0.04047	0.04352	0.10979	0.02052	0.03648
										2954.48	0.00647	0.04289	0.06743	0.02176	0.03247	0.06337			2954.48	-0.01023	0.00798	0.01876	0.0246	0.02894	0.02593			2954.48	0.05086	0.07376	0.08587	0.09112	0.15567	0.11244			2954.48	0.05124	0.04073	0.04378	0.11019	0.02089	0.03695
										2952.55	0.00649	0.04262	0.067	0.02166	0.03222	0.0632			2952.55	-0.01057	0.00745	0.01826	0.02436	0.02789	0.02476			2952.55	0.05081	0.0737	0.08577	0.091	0.15557	0.11224			2952.55	0.05146	0.04089	0.04394	0.11044	0.02118	0.03732
										2950.62	0.00662	0.04222	0.06647	0.02136	0.03186	0.06295			2950.62	-0.0109	0.00688	0.01773	0.02384	0.02652	0.02339			2950.62	0.05074	0.0736	0.08566	0.09086	0.15537	0.11196			2950.62	0.05155	0.04093	0.04394	0.11042	0.02136	0.03752
										2948.69	0.00678	0.04165	0.06568	0.02071	0.03137	0.0625			2948.69	-0.01104	0.00639	0.01716	0.023	0.02489	0.02188			2948.69	0.05063	0.07342	0.08547	0.09061	0.15508	0.11158			2948.69	0.05149	0.04081	0.04375	0.1101	0.02139	0.03753
										2946.76	0.00687	0.04095	0.06457	0.01988	0.03073	0.06175			2946.76	-0.01099	0.006	0.01651	0.02196	0.02302	0.02015			2946.76	0.05048	0.0732	0.08523	0.09025	0.15476	0.11114			2946.76	0.05125	0.04056	0.04339	0.10949	0.02125	0.03733
										2944.83	0.00684	0.04025	0.06341	0.01912	0.02998	0.06074			2944.83	-0.01087	0.00561	0.01568	0.02081	0.02107	0.01801			2944.83	0.05032	0.07301	0.08497	0.08984	0.15445	0.11072			2944.83	0.05087	0.04023	0.04288	0.10869	0.02096	0.0369
										2942.9	0.00673	0.03965	0.06256	0.01854	0.02926	0.05971			2942.9	-0.01066	0.00518	0.01474	0.01961	0.01938	0.01565			2942.9	0.05019	0.07284	0.08469	0.08946	0.15413	0.11035			2942.9	0.0504	0.03983	0.04225	0.10771	0.02053	0.03626
										2940.98	0.00662	0.03919	0.06202	0.01795	0.02856	0.05872			2940.98	-0.01041	0.00475	0.01385	0.01843	0.01799	0.01347			2940.98	0.05008	0.07268	0.08438	0.08911	0.15381	0.11			2940.98	0.04977	0.03931	0.04144	0.10645	0.01993	0.03545
										2939.05	0.00649	0.03878	0.06154	0.01714	0.02773	0.05757			2939.05	-0.01029	0.00427	0.01313	0.01742	0.01673	0.01162			2939.05	0.04991	0.07247	0.084	0.08873	0.15343	0.10953			2939.05	0.04883	0.03859	0.04035	0.1048	0.0191	0.03442
										2937.12	0.00627	0.03829	0.06102	0.01615	0.02667	0.05619			2937.12	-0.01028	0.0038	0.01263	0.01665	0.01569	0.01022			2937.12	0.04964	0.07214	0.08352	0.08825	0.1529	0.10885			2937.12	0.04759	0.03766	0.03899	0.10282	0.018	0.03317
										2935.19	0.00607	0.03776	0.06063	0.01511	0.02547	0.05476			2935.19	-0.01025	0.00349	0.01229	0.01605	0.01499	0.00927			2935.19	0.04932	0.07172	0.08296	0.0877	0.15222	0.10799			2935.19	0.04615	0.03659	0.03741	0.10064	0.0167	0.03171
										2933.26	0.00595	0.03736	0.06046	0.01404	0.02422	0.05335			2933.26	-0.01022	0.00332	0.01204	0.01551	0.01462	0.00858			2933.26	0.04899	0.07125	0.08235	0.08711	0.15146	0.10706			2933.26	0.04463	0.0354	0.03566	0.09828	0.01528	0.03012
										2931.33	0.00593	0.03712	0.06037	0.01293	0.02291	0.05192			2931.33	-0.01019	0.0032	0.01195	0.01508	0.01445	0.00809			2931.33	0.04865	0.07072	0.08165	0.08645	0.15062	0.10604			2931.33	0.04304	0.03412	0.03376	0.0957	0.01376	0.0284
										2929.4	0.00602	0.0369	0.06018	0.01181	0.02154	0.05038			2929.4	-0.01013	0.00318	0.01194	0.01474	0.01415	0.00776			2929.4	0.04832	0.07011	0.08089	0.08573	0.1497	0.10492			2929.4	0.04137	0.0328	0.03178	0.09297	0.01218	0.02657
										2927.48	0.00614	0.03658	0.05974	0.01066	0.02008	0.04875			2927.48	-0.01012	0.00323	0.01179	0.01429	0.01351	0.00732			2927.48	0.048	0.06944	0.0801	0.08497	0.14872	0.10377			2927.48	0.03974	0.03148	0.0298	0.09018	0.01057	0.02468
										2925.55	0.00617	0.03616	0.05896	0.00936	0.01845	0.04698			2925.55	-0.01015	0.00316	0.01142	0.01356	0.01263	0.00642			2925.55	0.04762	0.0687	0.07926	0.08414	0.14767	0.10257			2925.55	0.03816	0.03016	0.02779	0.08734	0.00895	0.02278
										2923.62	0.00612	0.03565	0.0579	0.00783	0.01667	0.04506			2923.62	-0.01018	0.00292	0.01085	0.01261	0.0116	0.00507			2923.62	0.04714	0.06786	0.07831	0.08315	0.14647	0.10125			2923.62	0.03662	0.02885	0.02572	0.0845	0.00733	0.0209
										2921.69	0.00606	0.035	0.05666	0.0061	0.01477	0.04301			2921.69	-0.01023	0.00256	0.01008	0.01157	0.01051	0.00362			2921.69	0.04653	0.06684	0.0772	0.08193	0.14509	0.09973			2921.69	0.03508	0.02754	0.02358	0.08167	0.00572	0.01901
										2919.76	0.00596	0.03424	0.05533	0.00421	0.01271	0.04087			2919.76	-0.01027	0.00215	0.00922	0.01055	0.00939	0.00232			2919.76	0.04583	0.06564	0.07594	0.08052	0.14357	0.09805			2919.76	0.03357	0.02626	0.02145	0.07891	0.00415	0.01712
										2917.83	0.00583	0.03336	0.05406	0.00224	0.01055	0.03879			2917.83	-0.01023	0.00169	0.00837	0.00959	0.00828	0.00121			2917.83	0.04506	0.06434	0.07455	0.079	0.14199	0.0963			2917.83	0.03211	0.02503	0.01939	0.07624	0.00262	0.01528
										2915.9	0.00567	0.0324	0.05281	0.000216051	0.00833	0.03679			2915.9	-0.01	0.00123	0.00749	0.00863	0.00714	0.000234172			2915.9	0.04423	0.06299	0.07306	0.07739	0.14035	0.09448			2915.9	0.0307	0.02383	0.01739	0.07362	0.00114	0.01351
										2913.98	0.0055	0.0314	0.05143	-0.00182	0.00605	0.03478			2913.98	-0.00959	0.000781942	0.00658	0.0075	0.00599	-0.000764985			2913.98	0.04334	0.0616	0.07147	0.07572	0.13866	0.09259			2913.98	0.02933	0.02263	0.01544	0.07106	-0.000271983	0.01182
										2912.05	0.00537	0.03048	0.04992	-0.00385	0.00383	0.03276			2912.05	-0.00909	0.000352488	0.00563	0.00616	0.00486	-0.0019			2912.05	0.04242	0.06019	0.0698	0.07403	0.13695	0.09066			2912.05	0.02803	0.02145	0.01357	0.06864	-0.0016	0.01026
										2910.12	0.00525	0.02965	0.04838	-0.00585	0.00173	0.03078			2910.12	-0.0086	-5.19631e-05	0.00466	0.00477	0.00385	-0.00319			2910.12	0.0415	0.05876	0.06815	0.07237	0.1353	0.08876			2910.12	0.02676	0.02034	0.01177	0.06634	-0.00286	0.00882
										2908.19	0.00508	0.02882	0.04683	-0.00783	-0.000372765	0.02874			2908.19	-0.00813	-0.000445479	0.00365	0.00338	0.00288	-0.00471			2908.19	0.0406	0.05735	0.06662	0.07078	0.13375	0.08693			2908.19	0.02552	0.0193	0.01	0.06409	-0.00409	0.00744
										2906.26	0.00485	0.02795	0.0453	-0.00978	-0.00253	0.02664			2906.26	-0.00771	-0.000869112	0.00258	0.00197	0.0019	-0.00635			2906.26	0.03974	0.05602	0.06519	0.06926	0.13226	0.0852			2906.26	0.02432	0.01831	0.00825	0.0619	-0.00529	0.00609
										2904.33	0.00461	0.02714	0.04389	-0.01162	-0.00467	0.02466			2904.33	-0.0074	-0.00135	0.00152	0.000565892	0.000948998	-0.00784			2904.33	0.03895	0.05478	0.06385	0.06779	0.13083	0.08353			2904.33	0.02316	0.01738	0.00658	0.05982	-0.00645	0.00482
										2902.41	0.00442	0.02645	0.04266	-0.01322	-0.0067	0.02298			2902.41	-0.00724	-0.0019	0.000573962	-0.000706938	7.55713e-05	-0.0091			2902.41	0.03822	0.05368	0.06262	0.06637	0.12951	0.08195			2902.41	0.02205	0.01654	0.00502	0.05791	-0.00755	0.00362
										2900.48	0.00432	0.02586	0.0416	-0.01458	-0.00849	0.02167			2900.48	-0.00718	-0.00248	-0.000213359	-0.00177	-0.000693267	-0.01027			2900.48	0.03758	0.05275	0.06154	0.0651	0.12837	0.08056			2900.48	0.02103	0.01578	0.00359	0.05617	-0.00858	0.00247
										2898.55	0.00434	0.02532	0.04069	-0.01576	-0.01	0.02059			2898.55	-0.00713	-0.00295	-0.000815536	-0.00265	-0.00127	-0.01137			2898.55	0.03701	0.05201	0.06064	0.06407	0.12742	0.07945			2898.55	0.02016	0.01507	0.00231	0.05463	-0.00954	0.00138
										2896.62	0.00443	0.02473	0.03991	-0.0169	-0.0113	0.01963			2896.62	-0.00702	-0.00326	-0.00132	-0.00344	-0.00168	-0.01234			2896.62	0.03655	0.05147	0.05994	0.06329	0.12666	0.07866			2896.62	0.01947	0.01445	0.00124	0.05341	-0.0104	0.000415243
										2894.69	0.00447	0.02418	0.03923	-0.01801	-0.01246	0.01885			2894.69	-0.0069	-0.00352	-0.00181	-0.00418	-0.00201	-0.01303			2894.69	0.0362	0.05107	0.05941	0.06273	0.12612	0.07811			2894.69	0.01898	0.01398	0.000431696	0.05257	-0.0111	-0.000350822
										2892.76	0.00444	0.0239	0.03864	-0.01901	-0.01348	0.01838			2892.76	-0.0068	-0.0037	-0.00225	-0.00476	-0.00232	-0.01333			2892.76	0.03594	0.05072	0.059	0.06227	0.12576	0.07774			2892.76	0.01875	0.01371	-9.07566e-05	0.05212	-0.01156	-0.000874693
										2890.83	0.00442	0.02389	0.03823	-0.0199	-0.01435	0.01811			2890.83	-0.00673	-0.00372	-0.00263	-0.00515	-0.0026	-0.01337			2890.83	0.03572	0.05035	0.05865	0.06185	0.12549	0.07749			2890.83	0.01881	0.01368	-0.000322904	0.05204	-0.01175	-0.00113
										2888.91	0.00441	0.0239	0.03791	-0.02076	-0.01517	0.01778			2888.91	-0.00672	-0.00366	-0.00299	-0.00542	-0.00277	-0.01336			2888.91	0.03547	0.04994	0.05827	0.06141	0.12521	0.0773			2888.91	0.01918	0.01389	-0.000257474	0.05236	-0.01165	-0.0011
										2886.98	0.00438	0.02373	0.03746	-0.02164	-0.01597	0.01732			2886.98	-0.0068	-0.00367	-0.00327	-0.0056	-0.00278	-0.01337			2886.98	0.03514	0.04948	0.05782	0.06092	0.12484	0.07704			2886.98	0.01982	0.01432	6.7256e-05	0.05301	-0.01126	-0.000825444
										2885.05	0.00435	0.02342	0.03689	-0.02245	-0.01667	0.01679			2885.05	-0.00696	-0.00373	-0.00342	-0.00559	-0.00264	-0.01326			2885.05	0.03475	0.04895	0.0573	0.06036	0.12441	0.07671			2885.05	0.0207	0.01493	0.000592747	0.05395	-0.01061	-0.000288051
										2883.12	0.00431	0.02319	0.03644	-0.023	-0.01714	0.01643			2883.12	-0.00718	-0.00367	-0.00343	-0.00536	-0.00235	-0.01278			2883.12	0.03439	0.04846	0.05681	0.05981	0.12403	0.07648			2883.12	0.02178	0.01574	0.00138	0.05522	-0.00969	0.00058025
										2881.19	0.00432	0.02318	0.03637	-0.02311	-0.0172	0.01657			2881.19	-0.00749	-0.00355	-0.00335	-0.00498	-0.00198	-0.012			2881.19	0.03414	0.04818	0.05656	0.05946	0.12385	0.07657			2881.19	0.0231	0.01682	0.00259	0.05705	-0.00847	0.00188
										2879.26	0.00444	0.02332	0.03669	-0.02277	-0.01679	0.01726			2879.26	-0.00791	-0.00357	-0.00324	-0.00456	-0.0016	-0.01128			2879.26	0.03404	0.04816	0.05659	0.05943	0.12392	0.07697			2879.26	0.02471	0.01815	0.00425	0.0595	-0.00692	0.00357
										2877.33	0.00459	0.02348	0.03712	-0.02217	-0.01606	0.01815			2877.33	-0.00832	-0.00367	-0.00296	-0.00402	-0.00103	-0.01062			2877.33	0.03405	0.04832	0.05679	0.05963	0.12411	0.07753			2877.33	0.02652	0.01961	0.00614	0.06228	-0.00511	0.00549
										2875.41	0.00473	0.02359	0.03746	-0.02157	-0.01522	0.01896			2875.41	-0.00859	-0.00354	-0.00233	-0.00313	0.000100158	-0.00956			2875.41	0.03413	0.0486	0.05706	0.05992	0.12431	0.0781			2875.41	0.02839	0.02112	0.00813	0.06512	-0.00315	0.00753
										2873.48	0.00486	0.0237	0.03773	-0.02109	-0.0143	0.01965			2873.48	-0.00876	-0.00304	-0.00133	-0.00172	0.00205	-0.00762			2873.48	0.03426	0.04891	0.05736	0.06021	0.12447	0.07858			2873.48	0.03022	0.02259	0.01013	0.06789	-0.00112	0.00963
										2871.55	0.00499	0.02384	0.03795	-0.02062	-0.01338	0.02028			2871.55	-0.00887	-0.00226	-3.95718e-06	0.000193011	0.00479	-0.00469			2871.55	0.03442	0.04921	0.05765	0.06048	0.12456	0.07894			2871.55	0.03196	0.02396	0.01209	0.07046	0.000900824	0.01174
										2869.62	0.00512	0.02405	0.03819	-0.02002	-0.01251	0.02081			2869.62	-0.00879	-0.00124	0.00159	0.00242	0.00809	-0.000989728			2869.62	0.03466	0.04953	0.05793	0.06077	0.12461	0.07919			2869.62	0.03355	0.02524	0.01396	0.07282	0.00288	0.01379
										2867.69	0.00528	0.02428	0.03849	-0.01934	-0.01169	0.02117			2867.69	-0.00841	-4.21559e-05	0.00337	0.0047	0.01163	0.0031			2867.69	0.03496	0.04987	0.05822	0.0611	0.12462	0.0793			2867.69	0.035	0.0264	0.01572	0.07496	0.0048	0.01578
										2865.76	0.00542	0.02452	0.03881	-0.01874	-0.01093	0.02137			2865.76	-0.00783	0.00113	0.00511	0.00676	0.01506	0.00709			2865.76	0.03531	0.05022	0.05853	0.06143	0.12458	0.07928			2865.76	0.03628	0.02741	0.01731	0.07682	0.0066	0.01767
										2863.84	0.00544	0.02475	0.03907	-0.01827	-0.01027	0.02147			2863.84	-0.00719	0.00219	0.00671	0.00849	0.01816	0.0106			2863.84	0.03567	0.05057	0.05886	0.06176	0.12453	0.07917			2863.84	0.03735	0.02821	0.01872	0.07835	0.00823	0.01945
										2861.91	0.00535	0.02489	0.03922	-0.01781	-0.0097	0.02146			2861.91	-0.0066	0.00324	0.00829	0.01008	0.02084	0.01356			2861.91	0.03601	0.05091	0.05922	0.06211	0.12445	0.07901			2861.91	0.03824	0.02887	0.01997	0.07962	0.00971	0.02109
										2859.98	0.0053	0.02488	0.03928	-0.01731	-0.00917	0.02139			2859.98	-0.00609	0.00422	0.00974	0.01152	0.02297	0.01598			2859.98	0.0363	0.05119	0.05953	0.06242	0.12429	0.07873			2859.98	0.03895	0.02943	0.02107	0.08065	0.01107	0.02256
										2858.05	0.0054	0.02484	0.03929	-0.01683	-0.00862	0.0213			2858.05	-0.00563	0.00498	0.01078	0.01258	0.0244	0.01785			2858.05	0.03656	0.05142	0.05975	0.06265	0.12402	0.07832			2858.05	0.03949	0.02988	0.02201	0.08141	0.01228	0.02383
										2856.12	0.00555	0.02476	0.03925	-0.01648	-0.0081	0.02117			2856.12	-0.00527	0.00548	0.0113	0.01309	0.02498	0.01902			2856.12	0.03676	0.0516	0.05991	0.06281	0.12369	0.07782			2856.12	0.03986	0.03022	0.02278	0.0819	0.01333	0.02489
										2854.19	0.00558	0.02446	0.03908	-0.01634	-0.00774	0.02089			2854.19	-0.00505	0.00572	0.01133	0.01307	0.02466	0.01917			2854.19	0.03695	0.05172	0.06002	0.06292	0.12333	0.07728			2854.19	0.0401	0.03046	0.0234	0.08217	0.01421	0.02577
										2852.26	0.00551	0.02394	0.03865	-0.01645	-0.00767	0.02043			2852.26	-0.0049	0.00566	0.0109	0.01251	0.02349	0.0181			2852.26	0.03711	0.05178	0.06003	0.06294	0.12292	0.07671			2852.26	0.04021	0.03057	0.02383	0.08221	0.0149	0.02644
										2850.34	0.0054	0.02336	0.03806	-0.01672	-0.00788	0.01978			2850.34	-0.00481	0.00526	0.01005	0.01139	0.02155	0.01586			2850.34	0.03721	0.05173	0.05992	0.06282	0.12245	0.07605			2850.34	0.04017	0.03052	0.024	0.08194	0.01533	0.02686
										2848.41	0.00524	0.02283	0.03747	-0.0171	-0.0082	0.01897			2848.41	-0.00489	0.00454	0.00884	0.00978	0.01884	0.0126			2848.41	0.03719	0.05155	0.05967	0.06255	0.12188	0.07531			2848.41	0.03989	0.03029	0.02387	0.08136	0.01548	0.02701
										2846.48	0.00503	0.02233	0.03691	-0.01761	-0.00861	0.01801			2846.48	-0.00512	0.00361	0.00729	0.00782	0.01546	0.00857			2846.48	0.03707	0.05122	0.05929	0.06218	0.12124	0.07452			2846.48	0.03939	0.0299	0.02347	0.08047	0.01538	0.02687
										2844.55	0.00482	0.02178	0.03627	-0.0183	-0.00926	0.01693			2844.55	-0.0054	0.00251	0.00542	0.00552	0.01158	0.00408			2844.55	0.0369	0.05078	0.05881	0.06171	0.12054	0.07362			2844.55	0.03867	0.02931	0.02281	0.07923	0.01503	0.02644
										2842.62	0.00465	0.0212	0.03552	-0.01918	-0.01023	0.01578			2842.62	-0.00576	0.00115	0.00331	0.00293	0.00739	-0.000773488			2842.62	0.03665	0.05024	0.05824	0.06113	0.11978	0.07263			2842.62	0.03776	0.02857	0.0219	0.07766	0.01443	0.02573
										2840.69	0.00451	0.02064	0.0347	-0.02024	-0.01141	0.01454			2840.69	-0.00619	-0.000389382	0.00123	0.000346516	0.00323	-0.00576			2840.69	0.03629	0.04961	0.05756	0.06044	0.11899	0.07159			2840.69	0.03668	0.02771	0.02077	0.07582	0.01359	0.0248
										2838.76	0.00439	0.02004	0.03371	-0.02144	-0.01282	0.0131			2838.76	-0.00658	-0.00175	-0.000552622	-0.00185	-0.000360243	-0.01018			2838.76	0.03584	0.04893	0.05677	0.05965	0.11821	0.07053			2838.76	0.03545	0.02671	0.0194	0.07372	0.01252	0.02366
										2836.84	0.00425	0.01939	0.03255	-0.02273	-0.01444	0.01152			2836.84	-0.00682	-0.00263	-0.00194	-0.00344	-0.00296	-0.01338			2836.84	0.03536	0.04823	0.05594	0.05882	0.11744	0.06949			2836.84	0.03408	0.02558	0.01781	0.07138	0.01123	0.0223
										2834.91	0.00409	0.01884	0.03138	-0.02404	-0.0162	0.00991			2834.91	-0.00692	-0.00306	-0.00298	-0.00442	-0.00455	-0.01525			2834.91	0.0349	0.0475	0.05512	0.05798	0.11669	0.06847			2834.91	0.03257	0.02437	0.01603	0.06883	0.00977	0.02073
										2832.98	0.00392	0.01842	0.03028	-0.02536	-0.01806	0.0083			2832.98	-0.00696	-0.00324	-0.00368	-0.005	-0.00536	-0.01615			2832.98	0.03442	0.04674	0.05429	0.05714	0.11593	0.06744			2832.98	0.03092	0.02306	0.01408	0.06609	0.00813	0.01894
										2831.05	0.00372	0.018	0.02925	-0.0267	-0.01995	0.00669			2831.05	-0.00691	-0.0033	-0.00409	-0.00544	-0.0056	-0.01651			2831.05	0.03388	0.04594	0.05343	0.05626	0.1151	0.06637			2831.05	0.02914	0.02163	0.01194	0.0632	0.00632	0.01697
										2829.12	0.00349	0.01754	0.02834	-0.02805	-0.02185	0.00515			2829.12	-0.0067	-0.00334	-0.00431	-0.00588	-0.0055	-0.01662			2829.12	0.03332	0.04513	0.05251	0.05533	0.11421	0.06526			2829.12	0.02727	0.02013	0.00968	0.06023	0.00436	0.01488
										2827.19	0.00323	0.01704	0.02753	-0.0294	-0.02382	0.00372			2827.19	-0.00639	-0.00335	-0.00446	-0.00628	-0.00518	-0.01654			2827.19	0.03277	0.04435	0.05158	0.05437	0.11331	0.06414			2827.19	0.02538	0.01861	0.00737	0.05723	0.00233	0.01268
										2825.27	0.00295	0.01644	0.02673	-0.03086	-0.02587	0.00232			2825.27	-0.00608	-0.00329	-0.00452	-0.00653	-0.00468	-0.0162			2825.27	0.03222	0.04358	0.05064	0.05339	0.11244	0.06307			2825.27	0.02352	0.01711	0.00508	0.05426	0.000258431	0.01041
										2823.34	0.00265	0.01568	0.02585	-0.03248	-0.02791	0.000837901			2823.34	-0.00586	-0.00322	-0.00451	-0.00661	-0.0042	-0.01568			2823.34	0.03164	0.0428	0.04972	0.0524	0.1116	0.06208			2823.34	0.02171	0.01559	0.0028	0.05134	-0.00183	0.00811
										2821.41	0.00231	0.01482	0.02488	-0.03428	-0.02992	-0.000778734			2821.41	-0.00574	-0.00324	-0.00464	-0.00679	-0.004	-0.01526			2821.41	0.03104	0.04196	0.04879	0.05137	0.11079	0.06113			2821.41	0.01998	0.01411	0.000553929	0.0485	-0.00389	0.00586
										2819.48	0.00195	0.01403	0.02389	-0.0362	-0.03194	-0.00244			2819.48	-0.00563	-0.00341	-0.00508	-0.0073	-0.00418	-0.01521			2819.48	0.03041	0.04105	0.04782	0.05031	0.10998	0.06017			2819.48	0.01834	0.01275	-0.00162	0.04582	-0.00583	0.00371
										2817.55	0.00164	0.01338	0.02296	-0.03813	-0.03391	-0.00402			2817.55	-0.00552	-0.0037	-0.00579	-0.00812	-0.00476	-0.01568			2817.55	0.02974	0.04003	0.04677	0.04916	0.10912	0.05911			2817.55	0.01685	0.01152	-0.00371	0.04331	-0.00765	0.00164
										2815.62	0.00144	0.0128	0.02205	-0.04006	-0.03591	-0.00558			2815.62	-0.00543	-0.00414	-0.00675	-0.00923	-0.00575	-0.01676			2815.62	0.029	0.03884	0.04556	0.04783	0.1081	0.05791			2815.62	0.01549	0.01038	-0.00576	0.04087	-0.00938	-0.00034697
										2813.69	0.00127	0.01208	0.02095	-0.04209	-0.03811	-0.00741			2813.69	-0.00537	-0.00475	-0.00791	-0.0106	-0.00711	-0.01836			2813.69	0.02814	0.03749	0.04415	0.04629	0.10682	0.05647			2813.69	0.0142	0.00927	-0.00783	0.03838	-0.01105	-0.00229
										2811.77	0.000998879	0.0111	0.01957	-0.04426	-0.04056	-0.00966			2811.77	-0.00533	-0.00546	-0.00921	-0.01219	-0.00874	-0.02034			2811.77	0.02718	0.03602	0.04253	0.04456	0.10528	0.05476			2811.77	0.01288	0.00814	-0.00994	0.03578	-0.01268	-0.00423
										2809.84	0.000608509	0.00999	0.018	-0.0465	-0.04316	-0.01211			2809.84	-0.00535	-0.00622	-0.01061	-0.0139	-0.01061	-0.02258			2809.84	0.02616	0.0345	0.04077	0.04274	0.10356	0.05286			2809.84	0.01151	0.007	-0.01205	0.03311	-0.01425	-0.00614
										2807.91	0.00019929	0.00899	0.01654	-0.04859	-0.04565	-0.01437			2807.91	-0.00541	-0.00705	-0.01209	-0.01565	-0.01269	-0.02499			2807.91	0.02518	0.03303	0.03903	0.04095	0.10182	0.05095			2807.91	0.01015	0.00589	-0.01406	0.03057	-0.01573	-0.00794
										2805.98	-0.000127732	0.00822	0.01533	-0.05036	-0.04781	-0.01623			2805.98	-0.0055	-0.008	-0.01364	-0.01748	-0.015	-0.02756			2805.98	0.02435	0.03174	0.03753	0.03937	0.10024	0.04926			2805.98	0.00892	0.00492	-0.01582	0.02835	-0.01706	-0.00953
										2804.05	-0.000375043	0.00762	0.01428	-0.05183	-0.04955	-0.01771			2804.05	-0.00564	-0.00906	-0.0152	-0.01937	-0.01742	-0.03032			2804.05	0.02367	0.03068	0.03631	0.03809	0.09886	0.04784			2804.05	0.00785	0.00409	-0.01731	0.0265	-0.01824	-0.0109
										2802.12	-0.000574245	0.00706	0.0132	-0.05324	-0.05107	-0.01909			2802.12	-0.00586	-0.01013	-0.01666	-0.02117	-0.01979	-0.03313			2802.12	0.02305	0.02972	0.0352	0.03691	0.09754	0.04647			2802.12	0.00685	0.00328	-0.01871	0.02473	-0.01933	-0.01218
										2800.19	-0.000744858	0.00639	0.01199	-0.05478	-0.05263	-0.0206			2800.19	-0.00613	-0.01106	-0.01799	-0.02278	-0.02199	-0.03583			2800.19	0.02242	0.02875	0.03405	0.03568	0.0961	0.04491			2800.19	0.00579	0.00238	-0.02023	0.02275	-0.02042	-0.01349
										2798.27	-0.000887699	0.00554	0.01067	-0.05642	-0.05425	-0.02226			2798.27	-0.00645	-0.01185	-0.01923	-0.02421	-0.02405	-0.03837			2798.27	0.0218	0.02778	0.03285	0.03437	0.09455	0.04315			2798.27	0.00461	0.00139	-0.02183	0.02055	-0.02155	-0.01482
										2796.34	-0.000997452	0.00465	0.00932	-0.05799	-0.05584	-0.02393			2796.34	-0.00685	-0.01254	-0.02038	-0.02552	-0.026	-0.04075			2796.34	0.02123	0.02681	0.03169	0.03308	0.09294	0.04131			2796.34	0.00333	0.000318628	-0.02346	0.01825	-0.02267	-0.01614
										2794.41	-0.00112	0.00384	0.00796	-0.05945	-0.05739	-0.02561			2794.41	-0.00731	-0.01319	-0.02142	-0.02677	-0.02777	-0.04301			2794.41	0.02072	0.02587	0.03061	0.03183	0.09133	0.03947			2794.41	0.00202	-0.000791994	-0.02506	0.01594	-0.02377	-0.01744
										2792.48	-0.00129	0.00311	0.00656	-0.06085	-0.05893	-0.02739			2792.48	-0.00775	-0.01381	-0.02234	-0.02797	-0.02927	-0.04506			2792.48	0.02025	0.025	0.02962	0.03065	0.08981	0.03769			2792.48	0.00073078	-0.00187	-0.02661	0.01372	-0.02479	-0.01867
										2790.55	-0.00152	0.00241	0.00514	-0.06225	-0.06042	-0.02914			2790.55	-0.00809	-0.01439	-0.02316	-0.02906	-0.0305	-0.04682			2790.55	0.01984	0.02423	0.02873	0.02958	0.0884	0.03601			2790.55	-0.000490458	-0.00287	-0.02805	0.01167	-0.02572	-0.01979
										2788.62	-0.00184	0.00176	0.00375	-0.0636	-0.06185	-0.03069			2788.62	-0.00836	-0.01489	-0.02392	-0.03003	-0.03154	-0.04827			2788.62	0.01944	0.02355	0.02792	0.02863	0.08707	0.03448			2788.62	-0.00164	-0.0038	-0.02935	0.00978	-0.02658	-0.0208
										2786.69	-0.00228	0.00111	0.00248	-0.06485	-0.06319	-0.03207			2786.69	-0.00857	-0.01531	-0.0246	-0.03093	-0.03251	-0.04955			2786.69	0.01904	0.02295	0.02716	0.02779	0.0858	0.03308			2786.69	-0.00273	-0.00466	-0.03052	0.00804	-0.02738	-0.02172
										2784.77	-0.00269	0.000459911	0.00138	-0.06597	-0.06436	-0.03332			2784.77	-0.00875	-0.01567	-0.0252	-0.03175	-0.03346	-0.05071			2784.77	0.01868	0.02238	0.02646	0.02703	0.08462	0.03179			2784.77	-0.00374	-0.00542	-0.03155	0.0065	-0.02811	-0.02257
										2782.84	-0.00293	-0.000135308	0.000473602	-0.06694	-0.06531	-0.03438			2782.84	-0.00886	-0.01596	-0.02574	-0.03247	-0.03432	-0.05176			2782.84	0.01834	0.02186	0.02583	0.02635	0.08357	0.03062			2782.84	-0.0046	-0.00609	-0.03244	0.00516	-0.02877	-0.02334
										2780.91	-0.00301	-0.000621329	-0.000280276	-0.06779	-0.06617	-0.03523			2780.91	-0.00894	-0.01621	-0.02623	-0.03308	-0.03505	-0.05272			2780.91	0.01803	0.02141	0.02528	0.02574	0.08265	0.02957			2780.91	-0.00535	-0.00669	-0.03324	0.00393	-0.02937	-0.02403
										2778.98	-0.00306	-0.00104	-0.000916511	-0.06857	-0.06703	-0.03597			2778.98	-0.00904	-0.01645	-0.02668	-0.0336	-0.03571	-0.05358			2778.98	0.01773	0.02099	0.02477	0.02518	0.08182	0.02866			2778.98	-0.00605	-0.00724	-0.03397	0.00283	-0.02995	-0.02466
										2777.05	-0.00314	-0.00142	-0.00149	-0.06927	-0.06787	-0.03662			2777.05	-0.00921	-0.0167	-0.02712	-0.03408	-0.03636	-0.05436			2777.05	0.01746	0.02059	0.0243	0.02467	0.08105	0.02789			2777.05	-0.00667	-0.00773	-0.03466	0.00182	-0.03048	-0.02523
										2775.12	-0.00319	-0.00169	-0.00199	-0.06983	-0.06858	-0.03714			2775.12	-0.00941	-0.01693	-0.02753	-0.03456	-0.03695	-0.05511			2775.12	0.01719	0.0202	0.02387	0.02421	0.08036	0.02727			2775.12	-0.0072	-0.00815	-0.03527	0.00093703	-0.03094	-0.02575
										2773.2	-0.00324	-0.00187	-0.00236	-0.07029	-0.06911	-0.03758			2773.2	-0.00957	-0.0171	-0.02789	-0.03499	-0.03741	-0.05578			2773.2	0.01692	0.01982	0.02346	0.02379	0.07975	0.02676			2773.2	-0.00764	-0.00851	-0.03579	0.000189737	-0.03135	-0.02622
										2771.27	-0.00337	-0.00208	-0.00267	-0.07075	-0.06959	-0.03807			2771.27	-0.00965	-0.01723	-0.02823	-0.03533	-0.03773	-0.05632			2771.27	0.01665	0.01945	0.02308	0.0234	0.07922	0.02635			2771.27	-0.00804	-0.00882	-0.03623	-0.000438524	-0.03172	-0.02665
										2769.34	-0.00351	-0.00235	-0.00296	-0.07121	-0.07012	-0.03856			2769.34	-0.00967	-0.01734	-0.02857	-0.03559	-0.03798	-0.05678			2769.34	0.01639	0.01913	0.02273	0.02303	0.07875	0.026			2769.34	-0.00839	-0.00908	-0.03663	-0.000986525	-0.03205	-0.02706
										2767.41	-0.00356	-0.00257	-0.00315	-0.07162	-0.0707	-0.03897			2767.41	-0.00967	-0.01747	-0.02888	-0.03581	-0.03825	-0.05722			2767.41	0.01615	0.01883	0.02242	0.02267	0.07832	0.02566			2767.41	-0.00868	-0.00929	-0.03698	-0.00147	-0.03234	-0.02745
										2765.48	-0.0035	-0.00272	-0.00319	-0.07194	-0.07123	-0.0393			2765.48	-0.00972	-0.01764	-0.02918	-0.03608	-0.0386	-0.05764			2765.48	0.0159	0.01854	0.02212	0.02233	0.07794	0.02534			2765.48	-0.0089	-0.00947	-0.03731	-0.00187	-0.03262	-0.02781
										2763.55	-0.00342	-0.00285	-0.00323	-0.07225	-0.07176	-0.03964			2763.55	-0.00983	-0.01786	-0.02948	-0.03639	-0.03897	-0.05802			2763.55	0.01567	0.01828	0.02185	0.02199	0.07761	0.02508			2763.55	-0.00908	-0.00964	-0.03763	-0.00223	-0.0329	-0.02815
										2761.62	-0.00342	-0.00303	-0.00337	-0.07259	-0.07233	-0.03999			2761.62	-0.00994	-0.01807	-0.02972	-0.03668	-0.03927	-0.05829			2761.62	0.01545	0.01805	0.0216	0.02168	0.07733	0.02489			2761.62	-0.00923	-0.0098	-0.03793	-0.00254	-0.03319	-0.02849
										2759.7	-0.00345	-0.00318	-0.00355	-0.07293	-0.07289	-0.04031			2759.7	-0.01004	-0.01819	-0.02988	-0.03691	-0.03949	-0.05845			2759.7	0.01526	0.01781	0.02135	0.02141	0.07703	0.02473			2759.7	-0.00936	-0.00995	-0.03822	-0.00283	-0.03348	-0.02882
										2757.77	-0.00345	-0.00323	-0.0037	-0.07319	-0.07342	-0.04057			2757.77	-0.01009	-0.01826	-0.02999	-0.0371	-0.03969	-0.05851			2757.77	0.01507	0.01756	0.02106	0.02116	0.07672	0.02458			2757.77	-0.0095	-0.01007	-0.0385	-0.00309	-0.03374	-0.02915
										2755.84	-0.00346	-0.00327	-0.00386	-0.07337	-0.07389	-0.04079			2755.84	-0.0101	-0.0183	-0.03004	-0.0373	-0.03983	-0.05849			2755.84	0.01489	0.01731	0.02073	0.0209	0.07643	0.02443			2755.84	-0.0096	-0.01019	-0.03877	-0.00332	-0.03398	-0.02947
										2753.91	-0.00353	-0.00332	-0.00401	-0.0735	-0.07425	-0.04101			2753.91	-0.01008	-0.01837	-0.03006	-0.0375	-0.03991	-0.05839			2753.91	0.0147	0.01707	0.0204	0.02063	0.07617	0.02429			2753.91	-0.00966	-0.01031	-0.03902	-0.00348	-0.03419	-0.02976
										2751.98	-0.00361	-0.0033	-0.00402	-0.0736	-0.07447	-0.04118			2751.98	-0.01003	-0.01848	-0.03008	-0.03769	-0.03994	-0.05826			2751.98	0.01453	0.01686	0.02011	0.02037	0.07595	0.02419			2751.98	-0.00968	-0.01041	-0.03924	-0.00358	-0.03438	-0.03002
										2750.05	-0.00365	-0.00322	-0.00392	-0.07373	-0.07463	-0.04128			2750.05	-0.00998	-0.01859	-0.03011	-0.03788	-0.04001	-0.05815			2750.05	0.01438	0.01667	0.01987	0.02013	0.07575	0.02412			2750.05	-0.00966	-0.0105	-0.03944	-0.00368	-0.03457	-0.03027
										2748.12	-0.00364	-0.00311	-0.00379	-0.07385	-0.07474	-0.0414			2748.12	-0.00988	-0.01867	-0.03014	-0.03808	-0.04009	-0.05806			2748.12	0.01425	0.01649	0.01965	0.0199	0.07557	0.02405			2748.12	-0.00965	-0.0106	-0.03965	-0.00377	-0.03475	-0.03051
										2746.2	-0.00358	-0.003	-0.00369	-0.07395	-0.07481	-0.04154			2746.2	-0.00973	-0.01871	-0.03016	-0.0382	-0.04009	-0.05794			2746.2	0.01415	0.01631	0.01946	0.01969	0.07541	0.02399			2746.2	-0.00964	-0.01069	-0.03986	-0.00385	-0.03492	-0.03074
										2744.27	-0.0035	-0.00288	-0.00361	-0.07405	-0.07486	-0.04164			2744.27	-0.00958	-0.0187	-0.03017	-0.03822	-0.03997	-0.05779			2744.27	0.01406	0.01612	0.01929	0.0195	0.07526	0.02395			2744.27	-0.00962	-0.01075	-0.04005	-0.00388	-0.03507	-0.03098
										2742.34	-0.00339	-0.00277	-0.00349	-0.07417	-0.07489	-0.04166			2742.34	-0.00948	-0.01865	-0.03016	-0.03818	-0.03984	-0.05764			2742.34	0.01395	0.01595	0.01913	0.01932	0.07511	0.02389			2742.34	-0.00956	-0.01076	-0.04022	-0.00387	-0.03521	-0.0312
										2740.41	-0.00325	-0.00267	-0.00332	-0.07423	-0.07489	-0.0416			2740.41	-0.00944	-0.01858	-0.03016	-0.03811	-0.03975	-0.05756			2740.41	0.01384	0.01579	0.01896	0.01914	0.07497	0.02384			2740.41	-0.00948	-0.01076	-0.04039	-0.00384	-0.03537	-0.03141
										2738.48	-0.00312	-0.00256	-0.00318	-0.07421	-0.07493	-0.04153			2738.48	-0.00941	-0.01846	-0.03015	-0.03803	-0.03964	-0.05754			2738.48	0.01374	0.01565	0.01879	0.01896	0.07485	0.02379			2738.48	-0.00943	-0.01078	-0.04059	-0.00385	-0.03554	-0.03162
										2736.55	-0.00303	-0.00244	-0.00314	-0.07421	-0.07505	-0.04151			2736.55	-0.0094	-0.01834	-0.03018	-0.03797	-0.03948	-0.05755			2736.55	0.01363	0.01551	0.0186	0.01878	0.07473	0.02375			2736.55	-0.00939	-0.01081	-0.04081	-0.00388	-0.03572	-0.03186
										2734.63	-0.003	-0.00236	-0.00317	-0.07428	-0.0752	-0.04151			2734.63	-0.0094	-0.01827	-0.03024	-0.03793	-0.03931	-0.05754			2734.63	0.01351	0.01537	0.01841	0.01861	0.0746	0.02372			2734.63	-0.00935	-0.01084	-0.04101	-0.00391	-0.03588	-0.03209
										2732.7	-0.00296	-0.00228	-0.00319	-0.07434	-0.07536	-0.04145			2732.7	-0.00938	-0.01825	-0.03032	-0.0379	-0.03914	-0.0575			2732.7	0.01338	0.01522	0.01822	0.01844	0.07448	0.02369			2732.7	-0.0093	-0.01084	-0.0412	-0.00393	-0.03605	-0.0323
										2730.77	-0.00286	-0.00217	-0.00315	-0.0744	-0.07552	-0.04136			2730.77	-0.00936	-0.01823	-0.03038	-0.03785	-0.03898	-0.05744			2730.77	0.01326	0.01507	0.01805	0.01827	0.07438	0.02365			2730.77	-0.00925	-0.01083	-0.04138	-0.00394	-0.03624	-0.0325
										2728.84	-0.00275	-0.00212	-0.00311	-0.07451	-0.07569	-0.04132			2728.84	-0.00937	-0.01822	-0.03043	-0.03781	-0.03888	-0.05738			2728.84	0.01316	0.0149	0.01789	0.01808	0.07429	0.02362			2728.84	-0.00919	-0.01083	-0.04157	-0.00395	-0.03644	-0.0327
										2726.91	-0.0027	-0.00227	-0.00317	-0.07473	-0.0759	-0.04135			2726.91	-0.00942	-0.01823	-0.03046	-0.03783	-0.03882	-0.05728			2726.91	0.01306	0.01473	0.01772	0.01788	0.07419	0.02361			2726.91	-0.00914	-0.01083	-0.04174	-0.00396	-0.03663	-0.0329
										2724.98	-0.00274	-0.00258	-0.00335	-0.07505	-0.07623	-0.04145			2724.98	-0.00945	-0.01819	-0.03044	-0.03787	-0.03871	-0.05712			2724.98	0.01295	0.01457	0.01755	0.01767	0.07408	0.02362			2724.98	-0.00909	-0.01085	-0.04191	-0.00396	-0.0368	-0.03308
										2723.05	-0.00285	-0.00293	-0.00358	-0.0754	-0.07668	-0.04161			2723.05	-0.00941	-0.01808	-0.03035	-0.03786	-0.03855	-0.05692			2723.05	0.01282	0.01441	0.01739	0.01746	0.07397	0.0236			2723.05	-0.0091	-0.01087	-0.0421	-0.00397	-0.03697	-0.03327
										2721.13	-0.00296	-0.00317	-0.00385	-0.07569	-0.07715	-0.04181			2721.13	-0.00939	-0.01799	-0.03028	-0.03786	-0.03849	-0.05673			2721.13	0.01268	0.01424	0.01725	0.01725	0.07388	0.02358			2721.13	-0.00914	-0.0109	-0.0423	-0.004	-0.03716	-0.03348
										2719.2	-0.00301	-0.00325	-0.00408	-0.07591	-0.07761	-0.04198			2719.2	-0.00942	-0.01798	-0.03027	-0.03794	-0.03857	-0.05661			2719.2	0.01256	0.01408	0.01711	0.01706	0.07379	0.02356			2719.2	-0.00917	-0.01094	-0.04249	-0.00403	-0.03736	-0.03369
										2717.27	-0.00296	-0.00322	-0.00426	-0.07614	-0.07808	-0.04214			2717.27	-0.00948	-0.01802	-0.03029	-0.03808	-0.03866	-0.05653			2717.27	0.01245	0.01394	0.01697	0.01689	0.07371	0.02355			2717.27	-0.00918	-0.01099	-0.04268	-0.00407	-0.03754	-0.0339
										2715.34	-0.00286	-0.00319	-0.00445	-0.0764	-0.07856	-0.04233			2715.34	-0.0095	-0.01808	-0.03033	-0.03817	-0.03863	-0.05645			2715.34	0.01235	0.01382	0.01682	0.01673	0.07363	0.02354			2715.34	-0.00919	-0.01102	-0.04285	-0.00411	-0.0377	-0.03409
										2713.41	-0.00282	-0.00321	-0.00467	-0.07667	-0.07901	-0.04256			2713.41	-0.00947	-0.01811	-0.03039	-0.0382	-0.03851	-0.05632			2713.41	0.01224	0.0137	0.01668	0.01659	0.07356	0.02353			2713.41	-0.0092	-0.01105	-0.04301	-0.00417	-0.03786	-0.03426
										2711.48	-0.00292	-0.00334	-0.00486	-0.07695	-0.07941	-0.04281			2711.48	-0.00936	-0.01814	-0.03043	-0.03822	-0.03834	-0.05615			2711.48	0.01211	0.01358	0.01653	0.01647	0.07349	0.02352			2711.48	-0.00924	-0.01109	-0.04317	-0.00425	-0.03804	-0.03445
										2709.55	-0.00303	-0.00357	-0.00498	-0.07719	-0.07977	-0.04305			2709.55	-0.00917	-0.01816	-0.03042	-0.03825	-0.03811	-0.05596			2709.55	0.01195	0.01344	0.01637	0.01632	0.0734	0.02349			2709.55	-0.00929	-0.01116	-0.04335	-0.00436	-0.03825	-0.03465
										2707.63	-0.00302	-0.00379	-0.00505	-0.07735	-0.08007	-0.0432			2707.63	-0.00895	-0.01815	-0.03039	-0.03824	-0.03789	-0.05582			2707.63	0.01181	0.0133	0.01622	0.01617	0.07333	0.02346			2707.63	-0.00934	-0.01124	-0.04353	-0.00447	-0.03845	-0.03485
										2705.7	-0.00292	-0.00394	-0.00517	-0.07749	-0.0804	-0.04326			2705.7	-0.00875	-0.0181	-0.03034	-0.03821	-0.03773	-0.05575			2705.7	0.0117	0.01319	0.0161	0.01604	0.07327	0.02345			2705.7	-0.00941	-0.01132	-0.04372	-0.00461	-0.03863	-0.03505
										2703.77	-0.0028	-0.00403	-0.0053	-0.07763	-0.08079	-0.04334			2703.77	-0.00858	-0.01803	-0.0303	-0.03817	-0.03765	-0.05572			2703.77	0.0116	0.01308	0.01601	0.01593	0.07322	0.02347			2703.77	-0.00952	-0.01138	-0.04391	-0.00478	-0.0388	-0.03525
										2701.84	-0.00272	-0.00411	-0.00536	-0.07779	-0.08114	-0.04348			2701.84	-0.00846	-0.01797	-0.03028	-0.03813	-0.03761	-0.05568			2701.84	0.0115	0.01297	0.01592	0.01582	0.07317	0.0235			2701.84	-0.00965	-0.01144	-0.04411	-0.00492	-0.03897	-0.03544
										2699.91	-0.00271	-0.00425	-0.00535	-0.07791	-0.08138	-0.04362			2699.91	-0.00842	-0.01795	-0.03031	-0.03814	-0.03762	-0.05563			2699.91	0.01141	0.01286	0.01582	0.01572	0.07311	0.02353			2699.91	-0.00974	-0.0115	-0.0443	-0.00504	-0.03913	-0.03563
										2697.98	-0.00274	-0.00445	-0.00526	-0.07799	-0.08154	-0.04374			2697.98	-0.00845	-0.01799	-0.0304	-0.03824	-0.03767	-0.05567			2697.98	0.01132	0.01275	0.01571	0.01562	0.07305	0.02355			2697.98	-0.00983	-0.01156	-0.04447	-0.00515	-0.03928	-0.03582
										2696.05	-0.00272	-0.00467	-0.00511	-0.07807	-0.0817	-0.04389			2696.05	-0.00852	-0.0181	-0.03055	-0.03842	-0.03777	-0.05584			2696.05	0.01125	0.01266	0.01562	0.01553	0.07301	0.02355			2696.05	-0.00993	-0.01162	-0.04462	-0.00524	-0.03944	-0.03602
										2694.13	-0.00265	-0.00491	-0.00499	-0.0782	-0.0819	-0.04406			2694.13	-0.00856	-0.01822	-0.03067	-0.03862	-0.03787	-0.0561			2694.13	0.01119	0.0126	0.01557	0.01545	0.07299	0.02357			2694.13	-0.01006	-0.0117	-0.04478	-0.00535	-0.03963	-0.03624
										2692.2	-0.00259	-0.00519	-0.00492	-0.07838	-0.08211	-0.04422			2692.2	-0.00856	-0.01834	-0.03077	-0.03878	-0.03797	-0.05642			2692.2	0.01113	0.01255	0.01554	0.01537	0.07299	0.0236			2692.2	-0.01021	-0.01179	-0.04495	-0.00547	-0.03984	-0.03649
										2690.27	-0.00252	-0.00546	-0.00484	-0.07858	-0.08226	-0.04441			2690.27	-0.00852	-0.01844	-0.03089	-0.03894	-0.03811	-0.05674			2690.27	0.01105	0.01249	0.01551	0.01531	0.07298	0.02362			2690.27	-0.01035	-0.01187	-0.04512	-0.0056	-0.04005	-0.03673
										2688.34	-0.00244	-0.00566	-0.0048	-0.07877	-0.08238	-0.04466			2688.34	-0.00851	-0.01852	-0.03103	-0.03913	-0.03829	-0.05705			2688.34	0.01098	0.01241	0.01548	0.01525	0.07298	0.02364			2688.34	-0.01047	-0.01194	-0.0453	-0.00571	-0.04024	-0.03695
										2686.41	-0.00235	-0.00583	-0.00486	-0.07893	-0.08249	-0.04489			2686.41	-0.00855	-0.01856	-0.03117	-0.03935	-0.03848	-0.05734			2686.41	0.01091	0.01233	0.01544	0.0152	0.07296	0.02364			2686.41	-0.01057	-0.01201	-0.04548	-0.00581	-0.04042	-0.03716
										2684.48	-0.00224	-0.00595	-0.00498	-0.07904	-0.08254	-0.04503			2684.48	-0.00863	-0.0186	-0.03131	-0.03957	-0.0387	-0.05761			2684.48	0.01086	0.01226	0.01537	0.01516	0.07292	0.02365			2684.48	-0.01067	-0.01207	-0.04564	-0.00591	-0.04057	-0.03736
										2682.56	-0.0021	-0.00598	-0.00507	-0.07912	-0.08252	-0.04509			2682.56	-0.00875	-0.01867	-0.03147	-0.03979	-0.03899	-0.05786			2682.56	0.01083	0.01219	0.01529	0.01513	0.07288	0.02367			2682.56	-0.01076	-0.01214	-0.0458	-0.00602	-0.04072	-0.03755
										2680.63	-0.00197	-0.00596	-0.00512	-0.07913	-0.08245	-0.0451			2680.63	-0.00885	-0.01876	-0.03163	-0.04001	-0.03927	-0.05805			2680.63	0.01081	0.01213	0.0152	0.01511	0.07287	0.0237			2680.63	-0.01084	-0.01221	-0.04595	-0.00613	-0.04086	-0.03775
										2678.7	-0.00188	-0.00592	-0.00512	-0.07911	-0.08236	-0.04513			2678.7	-0.00885	-0.01881	-0.03176	-0.04014	-0.03943	-0.05815			2678.7	0.01079	0.01207	0.01513	0.01508	0.07288	0.02373			2678.7	-0.01092	-0.01229	-0.04612	-0.00623	-0.04099	-0.03794
										2676.77	-0.00182	-0.00581	-0.00504	-0.07912	-0.08224	-0.04519			2676.77	-0.00879	-0.0188	-0.03184	-0.04016	-0.03948	-0.05813			2676.77	0.01076	0.012	0.01506	0.01505	0.07288	0.02375			2676.77	-0.01099	-0.01235	-0.04627	-0.00632	-0.04112	-0.03811
										2674.84	-0.00178	-0.00566	-0.00492	-0.07917	-0.08214	-0.04528			2674.84	-0.00868	-0.01877	-0.03188	-0.04013	-0.03947	-0.05805			2674.84	0.0107	0.01194	0.01499	0.01502	0.07288	0.02379			2674.84	-0.01108	-0.01241	-0.04641	-0.0064	-0.04124	-0.03827
										2672.91	-0.0018	-0.00558	-0.00484	-0.07923	-0.08209	-0.04535			2672.91	-0.00853	-0.01876	-0.03191	-0.04012	-0.03942	-0.05795			2672.91	0.01065	0.01188	0.01493	0.01498	0.07287	0.02383			2672.91	-0.01117	-0.01247	-0.04654	-0.00648	-0.04136	-0.03843
										2670.98	-0.00184	-0.00557	-0.0048	-0.07929	-0.08203	-0.04537			2670.98	-0.00842	-0.01876	-0.0319	-0.04013	-0.03935	-0.05786			2670.98	0.01061	0.01183	0.01489	0.01493	0.07286	0.02386			2670.98	-0.01126	-0.01252	-0.04666	-0.00656	-0.04147	-0.03859
										2669.06	-0.00185	-0.00553	-0.00474	-0.07932	-0.08193	-0.04533			2669.06	-0.00835	-0.01876	-0.03186	-0.04015	-0.03927	-0.05776			2669.06	0.01057	0.01178	0.01486	0.01489	0.07285	0.0239			2669.06	-0.01134	-0.01256	-0.04677	-0.00662	-0.04157	-0.03876
										2667.13	-0.00182	-0.00541	-0.00463	-0.07934	-0.08179	-0.04523			2667.13	-0.00829	-0.01874	-0.03177	-0.04017	-0.0392	-0.05762			2667.13	0.01052	0.01175	0.01482	0.01486	0.07283	0.02393			2667.13	-0.01142	-0.0126	-0.04689	-0.00667	-0.04167	-0.03892
										2665.2	-0.00181	-0.00521	-0.00448	-0.07934	-0.08169	-0.04511			2665.2	-0.00826	-0.01871	-0.03168	-0.04015	-0.03913	-0.05742			2665.2	0.01047	0.01172	0.01479	0.01483	0.07281	0.02395			2665.2	-0.01149	-0.01264	-0.04702	-0.00673	-0.04178	-0.03906
										2663.27	-0.00181	-0.00496	-0.00432	-0.07933	-0.08166	-0.04499			2663.27	-0.00825	-0.01868	-0.03163	-0.04013	-0.03909	-0.05723			2663.27	0.01044	0.01167	0.01476	0.01479	0.07279	0.02398			2663.27	-0.01157	-0.01268	-0.04716	-0.00681	-0.04189	-0.03921
										2661.34	-0.00178	-0.00471	-0.00418	-0.07929	-0.08167	-0.04488			2661.34	-0.00829	-0.01869	-0.03164	-0.0402	-0.03908	-0.05716			2661.34	0.01039	0.01161	0.01472	0.01474	0.07276	0.024			2661.34	-0.01163	-0.01273	-0.0473	-0.00687	-0.042	-0.03936
										2659.41	-0.00179	-0.00451	-0.00413	-0.07925	-0.08168	-0.0448			2659.41	-0.00836	-0.01873	-0.03169	-0.04036	-0.03909	-0.05721			2659.41	0.01035	0.01154	0.01467	0.01469	0.07272	0.02405			2659.41	-0.01165	-0.01276	-0.04741	-0.00692	-0.0421	-0.03949
										2657.48	-0.00188	-0.00439	-0.0042	-0.07927	-0.08174	-0.04474			2657.48	-0.00842	-0.01882	-0.03176	-0.04055	-0.0391	-0.0573			2657.48	0.01032	0.01148	0.01463	0.01467	0.07269	0.0241			2657.48	-0.01165	-0.01277	-0.04751	-0.00694	-0.0422	-0.03958
										2655.56	-0.002	-0.00432	-0.00439	-0.07931	-0.08184	-0.04471			2655.56	-0.00841	-0.01891	-0.03181	-0.04072	-0.03912	-0.05737			2655.56	0.01029	0.01144	0.01459	0.01466	0.07267	0.02415			2655.56	-0.01165	-0.01278	-0.04761	-0.00695	-0.0423	-0.03966
										2653.63	-0.00213	-0.00431	-0.00458	-0.07938	-0.08193	-0.04474			2653.63	-0.00833	-0.01898	-0.03183	-0.04085	-0.03914	-0.05744			2653.63	0.01026	0.01141	0.01457	0.01466	0.07266	0.0242			2653.63	-0.01165	-0.0128	-0.0477	-0.00696	-0.04239	-0.03974
										2651.7	-0.00231	-0.00439	-0.00476	-0.0795	-0.082	-0.04483			2651.7	-0.00825	-0.019	-0.03183	-0.04098	-0.03916	-0.0575			2651.7	0.01023	0.01139	0.01454	0.01465	0.07263	0.02426			2651.7	-0.01165	-0.01281	-0.04777	-0.00695	-0.04245	-0.03981
										2649.77	-0.00252	-0.00456	-0.00493	-0.07965	-0.08212	-0.04495			2649.77	-0.00824	-0.01899	-0.0318	-0.04111	-0.03917	-0.05754			2649.77	0.0102	0.01137	0.01451	0.01463	0.07261	0.02432			2649.77	-0.01162	-0.0128	-0.04783	-0.00693	-0.04248	-0.03987
										2647.84	-0.00269	-0.00469	-0.00505	-0.07976	-0.08226	-0.04505			2647.84	-0.00827	-0.01897	-0.03175	-0.04121	-0.03919	-0.05756			2647.84	0.01017	0.01136	0.01449	0.01464	0.07259	0.02436			2647.84	-0.0116	-0.0128	-0.0479	-0.00692	-0.04251	-0.03993
										2645.91	-0.00279	-0.00465	-0.00506	-0.07981	-0.08235	-0.04507			2645.91	-0.00828	-0.01897	-0.0317	-0.04125	-0.03923	-0.05754			2645.91	0.01014	0.01136	0.01447	0.01466	0.07257	0.02439			2645.91	-0.01159	-0.01282	-0.04797	-0.00693	-0.04256	-0.04
										2643.99	-0.00281	-0.00449	-0.00498	-0.07979	-0.08239	-0.04496			2643.99	-0.00824	-0.01898	-0.03163	-0.04121	-0.03929	-0.05748			2643.99	0.01013	0.01138	0.01446	0.01469	0.07256	0.02442			2643.99	-0.01158	-0.01284	-0.04804	-0.00694	-0.04262	-0.04007
										2642.06	-0.00281	-0.00433	-0.0049	-0.07973	-0.08243	-0.04478			2642.06	-0.00814	-0.01894	-0.03154	-0.04109	-0.03932	-0.05739			2642.06	0.01012	0.01142	0.01444	0.01472	0.07255	0.02447			2642.06	-0.01155	-0.01285	-0.0481	-0.00694	-0.04268	-0.04013
										2640.13	-0.00281	-0.00421	-0.00491	-0.07965	-0.08249	-0.04465			2640.13	-0.00802	-0.01886	-0.03145	-0.04093	-0.03931	-0.05731			2640.13	0.01013	0.01146	0.01444	0.01474	0.07255	0.02454			2640.13	-0.01151	-0.01286	-0.04815	-0.00694	-0.04272	-0.04017
										2638.2	-0.00286	-0.00418	-0.00506	-0.0796	-0.08255	-0.04463			2638.2	-0.00788	-0.01875	-0.03137	-0.04075	-0.03928	-0.05725			2638.2	0.01015	0.0115	0.01446	0.01476	0.07255	0.02461			2638.2	-0.01147	-0.01289	-0.0482	-0.00695	-0.04275	-0.04021
										2636.27	-0.00298	-0.00426	-0.00525	-0.07961	-0.08262	-0.04469			2636.27	-0.00773	-0.01865	-0.03136	-0.04061	-0.03924	-0.05726			2636.27	0.01017	0.01155	0.0145	0.0148	0.07255	0.02468			2636.27	-0.01145	-0.01292	-0.04825	-0.00697	-0.04279	-0.04026
										2634.34	-0.00309	-0.00431	-0.00539	-0.07963	-0.08268	-0.0447			2634.34	-0.00762	-0.01859	-0.03144	-0.04056	-0.03922	-0.05737			2634.34	0.01019	0.01159	0.01454	0.01483	0.07254	0.02474			2634.34	-0.01145	-0.01296	-0.04831	-0.00699	-0.04283	-0.0403
										2632.41	-0.00311	-0.00429	-0.00552	-0.07961	-0.08274	-0.04465			2632.41	-0.0076	-0.01857	-0.03155	-0.0406	-0.03922	-0.05751			2632.41	0.01023	0.01164	0.01458	0.01488	0.07253	0.0248			2632.41	-0.01147	-0.01299	-0.04838	-0.00702	-0.04287	-0.04035
										2630.49	-0.00311	-0.00428	-0.00568	-0.07964	-0.08282	-0.04462			2630.49	-0.00759	-0.01854	-0.03165	-0.04068	-0.03926	-0.0576			2630.49	0.01027	0.01171	0.01463	0.01495	0.07252	0.02488			2630.49	-0.0115	-0.01302	-0.04845	-0.00704	-0.0429	-0.04039
										2628.56	-0.0032	-0.00429	-0.00585	-0.07975	-0.08292	-0.04461			2628.56	-0.00755	-0.01848	-0.03172	-0.04072	-0.03933	-0.05764			2628.56	0.01031	0.01177	0.0147	0.01501	0.07251	0.02495			2628.56	-0.01154	-0.01303	-0.04853	-0.00707	-0.04293	-0.04044
										2626.63	-0.00336	-0.00428	-0.00591	-0.07984	-0.083	-0.04457			2626.63	-0.0075	-0.01841	-0.03183	-0.04071	-0.0394	-0.05768			2626.63	0.01033	0.01181	0.01475	0.01505	0.07248	0.02499			2626.63	-0.01159	-0.01306	-0.04861	-0.00712	-0.04298	-0.0405
										2624.7	-0.00353	-0.00431	-0.00587	-0.07984	-0.08304	-0.04454			2624.7	-0.0075	-0.01842	-0.032	-0.04073	-0.0395	-0.05781			2624.7	0.01033	0.01184	0.01479	0.01507	0.07244	0.02501			2624.7	-0.01165	-0.01311	-0.04869	-0.00719	-0.04304	-0.04057
										2622.77	-0.00363	-0.00438	-0.00577	-0.07978	-0.08306	-0.04451			2622.77	-0.00756	-0.01849	-0.0322	-0.04084	-0.03961	-0.05801			2622.77	0.01032	0.01186	0.01483	0.0151	0.0724	0.02501			2622.77	-0.01171	-0.01316	-0.04876	-0.00725	-0.04311	-0.04065
										2620.84	-0.00361	-0.00444	-0.00567	-0.07972	-0.08304	-0.04447			2620.84	-0.00759	-0.01856	-0.03238	-0.04099	-0.0397	-0.05817			2620.84	0.01032	0.0119	0.01488	0.01514	0.07237	0.02502			2620.84	-0.01176	-0.01321	-0.04881	-0.0073	-0.04316	-0.04072
										2618.91	-0.00352	-0.00448	-0.00561	-0.07971	-0.08298	-0.04445			2618.91	-0.00757	-0.0186	-0.03251	-0.04109	-0.03975	-0.05827			2618.91	0.01033	0.01195	0.01494	0.0152	0.07235	0.02504			2618.91	-0.01183	-0.01325	-0.04886	-0.00736	-0.04322	-0.0408
										2616.99	-0.00346	-0.00455	-0.00564	-0.07974	-0.08293	-0.0445			2616.99	-0.00752	-0.01863	-0.03259	-0.04115	-0.03972	-0.05835			2616.99	0.01034	0.01199	0.01501	0.01525	0.07233	0.02507			2616.99	-0.01189	-0.0133	-0.04889	-0.00741	-0.04328	-0.04088
										2615.06	-0.00345	-0.00464	-0.00571	-0.0798	-0.08286	-0.0446			2615.06	-0.00744	-0.01865	-0.03263	-0.04119	-0.03965	-0.05843			2615.06	0.01035	0.012	0.01505	0.01529	0.07231	0.02509			2615.06	-0.01192	-0.01333	-0.04894	-0.00746	-0.04333	-0.04095
										2613.13	-0.00343	-0.0047	-0.00576	-0.07987	-0.08279	-0.0447			2613.13	-0.00734	-0.01866	-0.03258	-0.04118	-0.03952	-0.05846			2613.13	0.01035	0.01199	0.01508	0.01532	0.07228	0.02508			2613.13	-0.01194	-0.01335	-0.04899	-0.00751	-0.04337	-0.04102
										2611.2	-0.00339	-0.00474	-0.00583	-0.07993	-0.08276	-0.04473			2611.2	-0.00725	-0.01863	-0.03247	-0.0411	-0.03936	-0.05841			2611.2	0.01036	0.01198	0.01508	0.01535	0.07226	0.02506			2611.2	-0.01196	-0.01336	-0.04903	-0.00756	-0.0434	-0.04108
										2609.27	-0.00335	-0.00477	-0.00594	-0.07999	-0.08278	-0.04473			2609.27	-0.00717	-0.0186	-0.03234	-0.04097	-0.03918	-0.05828			2609.27	0.01038	0.012	0.01509	0.01537	0.07226	0.02506			2609.27	-0.01198	-0.01338	-0.04907	-0.00761	-0.04343	-0.04113
										2607.34	-0.00339	-0.00479	-0.00605	-0.08005	-0.08284	-0.04478			2607.34	-0.00708	-0.01856	-0.03218	-0.04079	-0.03901	-0.05811			2607.34	0.0104	0.01204	0.01512	0.0154	0.07228	0.02507			2607.34	-0.01201	-0.01341	-0.04913	-0.00768	-0.04348	-0.0412
										2605.42	-0.00346	-0.0048	-0.00609	-0.08012	-0.0829	-0.04491			2605.42	-0.007	-0.01846	-0.03199	-0.04061	-0.03888	-0.05793			2605.42	0.01041	0.01208	0.01515	0.01542	0.07229	0.02508			2605.42	-0.01206	-0.01345	-0.0492	-0.00776	-0.04354	-0.04128
										2603.49	-0.00348	-0.00481	-0.00604	-0.08019	-0.08292	-0.04509			2603.49	-0.00694	-0.01834	-0.03182	-0.04046	-0.0388	-0.05782			2603.49	0.01042	0.01209	0.01516	0.01542	0.07229	0.02507			2603.49	-0.0121	-0.01347	-0.04928	-0.00783	-0.0436	-0.04137
										2601.56	-0.00349	-0.00479	-0.00597	-0.08028	-0.08296	-0.04529			2601.56	-0.00691	-0.01822	-0.03168	-0.04035	-0.03875	-0.05777			2601.56	0.01042	0.01208	0.01514	0.01541	0.07227	0.02505			2601.56	-0.01214	-0.01349	-0.04936	-0.00789	-0.04366	-0.04145
										2599.63	-0.00354	-0.00468	-0.00593	-0.08039	-0.08303	-0.04546			2599.63	-0.00686	-0.01812	-0.03158	-0.04027	-0.0387	-0.05771			2599.63	0.0104	0.01208	0.01512	0.01539	0.07224	0.02504			2599.63	-0.01218	-0.01352	-0.04943	-0.00795	-0.04372	-0.04152
										2597.7	-0.00357	-0.00448	-0.00591	-0.08043	-0.08308	-0.04552			2597.7	-0.00681	-0.01803	-0.03152	-0.04023	-0.03862	-0.05765			2597.7	0.01038	0.01208	0.01511	0.01535	0.07222	0.02504			2597.7	-0.01224	-0.01356	-0.0495	-0.00802	-0.0438	-0.04159
										2595.77	-0.00355	-0.00431	-0.00589	-0.08036	-0.08305	-0.04548			2595.77	-0.00678	-0.01799	-0.0315	-0.04025	-0.03852	-0.05758			2595.77	0.01037	0.01207	0.01511	0.0153	0.07219	0.02503			2595.77	-0.01231	-0.0136	-0.04959	-0.0081	-0.04389	-0.04167
										2593.84	-0.00352	-0.00422	-0.00585	-0.08027	-0.083	-0.04542			2593.84	-0.00677	-0.01798	-0.03149	-0.04032	-0.03849	-0.05749			2593.84	0.01036	0.01204	0.01511	0.01525	0.07216	0.02501			2593.84	-0.0124	-0.01365	-0.0497	-0.00818	-0.04399	-0.04178
										2591.92	-0.00349	-0.00418	-0.00581	-0.08021	-0.08299	-0.04539			2591.92	-0.00678	-0.01797	-0.03148	-0.04038	-0.03852	-0.05733			2591.92	0.01035	0.01202	0.01512	0.01522	0.07214	0.02501			2591.92	-0.01249	-0.01371	-0.04984	-0.00826	-0.0441	-0.04189
										2589.99	-0.00345	-0.00416	-0.00577	-0.08025	-0.08304	-0.04545			2589.99	-0.00677	-0.01797	-0.03149	-0.04041	-0.03856	-0.05717			2589.99	0.01036	0.01202	0.01512	0.0152	0.07212	0.02503			2589.99	-0.01257	-0.01377	-0.04997	-0.00833	-0.04421	-0.042
										2588.06	-0.00338	-0.00414	-0.00575	-0.08035	-0.08314	-0.04556			2588.06	-0.00681	-0.01803	-0.03155	-0.04043	-0.03861	-0.05713			2588.06	0.01037	0.01201	0.01512	0.01518	0.0721	0.02506			2588.06	-0.01263	-0.01381	-0.05009	-0.00839	-0.04431	-0.04211
										2586.13	-0.00326	-0.00411	-0.00573	-0.08038	-0.08321	-0.04562			2586.13	-0.0069	-0.01815	-0.03164	-0.04049	-0.03871	-0.05721			2586.13	0.01037	0.01201	0.01512	0.01516	0.07209	0.02508			2586.13	-0.01268	-0.01383	-0.05019	-0.00844	-0.04441	-0.04222
										2584.2	-0.00312	-0.0041	-0.00572	-0.08032	-0.08323	-0.04562			2584.2	-0.00701	-0.01824	-0.03175	-0.04057	-0.0389	-0.05731			2584.2	0.01037	0.01202	0.01512	0.01514	0.07208	0.02512			2584.2	-0.01272	-0.01384	-0.05029	-0.00848	-0.0445	-0.04231
										2582.27	-0.00306	-0.0041	-0.00574	-0.08028	-0.08328	-0.0456			2582.27	-0.0071	-0.01829	-0.03185	-0.04064	-0.03908	-0.05738			2582.27	0.01039	0.01206	0.01512	0.01514	0.07209	0.02515			2582.27	-0.01276	-0.01386	-0.05039	-0.00852	-0.0446	-0.04239
										2580.34	-0.00306	-0.00409	-0.00574	-0.0803	-0.08338	-0.04559			2580.34	-0.00715	-0.01832	-0.03195	-0.04067	-0.03916	-0.05742			2580.34	0.01041	0.0121	0.01514	0.01514	0.07211	0.02519			2580.34	-0.01279	-0.01389	-0.0505	-0.00855	-0.0447	-0.04248
										2578.42	-0.00303	-0.00408	-0.00566	-0.08034	-0.08343	-0.0456			2578.42	-0.00712	-0.01835	-0.03204	-0.04069	-0.03915	-0.05743			2578.42	0.01043	0.01213	0.01516	0.01514	0.07212	0.02521			2578.42	-0.01282	-0.01394	-0.05061	-0.00859	-0.0448	-0.04258
										2576.49	-0.00295	-0.00411	-0.00554	-0.0804	-0.08343	-0.04566			2576.49	-0.00703	-0.01836	-0.03211	-0.04071	-0.0391	-0.05741			2576.49	0.01044	0.01214	0.01516	0.01512	0.07211	0.02523			2576.49	-0.01286	-0.01398	-0.05073	-0.00864	-0.0449	-0.0427
										2574.56	-0.00287	-0.00418	-0.00547	-0.0805	-0.08351	-0.04572			2574.56	-0.00692	-0.01833	-0.03217	-0.04072	-0.03906	-0.05737			2574.56	0.01044	0.01214	0.01515	0.01511	0.07208	0.02522			2574.56	-0.01289	-0.01402	-0.05084	-0.00868	-0.04498	-0.04281
										2572.63	-0.0028	-0.00426	-0.00549	-0.08061	-0.0837	-0.04574			2572.63	-0.00684	-0.01831	-0.03222	-0.04076	-0.03909	-0.05733			2572.63	0.01044	0.01213	0.01512	0.01511	0.07203	0.02519			2572.63	-0.01291	-0.01405	-0.05095	-0.00872	-0.04506	-0.04291
										2570.7	-0.00274	-0.00431	-0.00553	-0.08069	-0.08387	-0.04569			2570.7	-0.00676	-0.01829	-0.03226	-0.04083	-0.03917	-0.05731			2570.7	0.01045	0.01213	0.01509	0.01512	0.07198	0.02516			2570.7	-0.01294	-0.01408	-0.05106	-0.00876	-0.04515	-0.043
										2568.77	-0.00274	-0.00437	-0.00557	-0.08077	-0.08396	-0.04562			2568.77	-0.00669	-0.01826	-0.03225	-0.04089	-0.03929	-0.05731			2568.77	0.01045	0.01213	0.01508	0.01511	0.07193	0.02513			2568.77	-0.01298	-0.01411	-0.05118	-0.0088	-0.04526	-0.0431
										2566.84	-0.0028	-0.00446	-0.00566	-0.08085	-0.08407	-0.04559			2566.84	-0.00662	-0.01822	-0.03221	-0.04093	-0.03944	-0.05733			2566.84	0.01044	0.01214	0.01507	0.01509	0.07191	0.02513			2566.84	-0.01303	-0.01415	-0.05131	-0.00885	-0.04536	-0.0432
										2564.92	-0.00286	-0.00452	-0.00578	-0.08094	-0.08422	-0.04565			2564.92	-0.00657	-0.01817	-0.03215	-0.04093	-0.03954	-0.05735			2564.92	0.01045	0.01215	0.01508	0.01507	0.0719	0.02513			2564.92	-0.01308	-0.01418	-0.05143	-0.00891	-0.04547	-0.0433
										2562.99	-0.00287	-0.00456	-0.00593	-0.08106	-0.08439	-0.04577			2562.99	-0.00646	-0.0181	-0.03209	-0.04089	-0.03954	-0.05731			2562.99	0.01049	0.01219	0.0151	0.01506	0.0719	0.02513			2562.99	-0.01313	-0.01422	-0.05155	-0.00899	-0.04557	-0.0434
										2561.06	-0.00284	-0.0046	-0.00603	-0.08124	-0.08452	-0.04588			2561.06	-0.00629	-0.01805	-0.03204	-0.04083	-0.03945	-0.05722			2561.06	0.01054	0.01223	0.01513	0.01507	0.0719	0.02514			2561.06	-0.0132	-0.01425	-0.05166	-0.00906	-0.04567	-0.0435
										2559.13	-0.00282	-0.00463	-0.00607	-0.08143	-0.08463	-0.04597			2559.13	-0.00611	-0.01804	-0.03202	-0.04081	-0.03933	-0.05715			2559.13	0.01059	0.01227	0.01516	0.0151	0.07188	0.02516			2559.13	-0.01326	-0.01429	-0.05178	-0.00913	-0.04576	-0.0436
										2557.2	-0.00282	-0.00465	-0.0061	-0.08162	-0.08478	-0.04606			2557.2	-0.00599	-0.01808	-0.03204	-0.04084	-0.03927	-0.05717			2557.2	0.01063	0.0123	0.01517	0.01513	0.07185	0.02519			2557.2	-0.01332	-0.01433	-0.05189	-0.0092	-0.04585	-0.0437
										2555.27	-0.00289	-0.00469	-0.00612	-0.08181	-0.08497	-0.04619			2555.27	-0.00594	-0.01813	-0.03208	-0.04089	-0.03928	-0.05723			2555.27	0.01066	0.01234	0.01519	0.01516	0.07183	0.02522			2555.27	-0.01337	-0.01437	-0.05201	-0.00928	-0.04595	-0.0438
										2553.35	-0.00301	-0.00475	-0.00609	-0.08201	-0.08513	-0.04632			2553.35	-0.00588	-0.01817	-0.03212	-0.04091	-0.03927	-0.05723			2553.35	0.01069	0.01237	0.01521	0.01519	0.07181	0.02526			2553.35	-0.01342	-0.01441	-0.05213	-0.00934	-0.04606	-0.04392
										2551.42	-0.00308	-0.00473	-0.00595	-0.08212	-0.08525	-0.04634			2551.42	-0.00583	-0.0182	-0.03214	-0.04093	-0.0392	-0.05719			2551.42	0.01069	0.01238	0.01522	0.0152	0.07179	0.02527			2551.42	-0.01348	-0.01446	-0.05225	-0.00941	-0.04618	-0.04403
										2549.49	-0.00306	-0.00461	-0.00576	-0.08212	-0.08532	-0.04629			2549.49	-0.00581	-0.01822	-0.03217	-0.04099	-0.03918	-0.05721			2549.49	0.01068	0.01236	0.01523	0.01522	0.07177	0.02527			2549.49	-0.01355	-0.01452	-0.05236	-0.00949	-0.0463	-0.04415
										2547.56	-0.00293	-0.0045	-0.0056	-0.08207	-0.08538	-0.04622			2547.56	-0.00584	-0.01825	-0.03223	-0.04105	-0.03922	-0.05728			2547.56	0.01068	0.01235	0.01524	0.01525	0.07178	0.02528			2547.56	-0.01359	-0.01458	-0.05245	-0.00956	-0.04639	-0.04426
										2545.63	-0.00276	-0.00444	-0.00553	-0.08207	-0.08545	-0.04614			2545.63	-0.00587	-0.01825	-0.03231	-0.04108	-0.03926	-0.05731			2545.63	0.01069	0.01236	0.01525	0.0153	0.07182	0.02532			2545.63	-0.01362	-0.01462	-0.05251	-0.0096	-0.04647	-0.04435
										2543.7	-0.00266	-0.00444	-0.00554	-0.08216	-0.08554	-0.04606			2543.7	-0.00588	-0.0182	-0.03238	-0.04109	-0.03919	-0.0573			2543.7	0.0107	0.01237	0.01526	0.01534	0.07188	0.02537			2543.7	-0.01364	-0.01465	-0.05257	-0.00964	-0.04655	-0.04445
										2541.77	-0.00269	-0.00452	-0.00561	-0.0823	-0.08566	-0.04604			2541.77	-0.00587	-0.01815	-0.03245	-0.04112	-0.03902	-0.05725			2541.77	0.01071	0.01236	0.01525	0.01536	0.07193	0.0254			2541.77	-0.01366	-0.01467	-0.05264	-0.00968	-0.04663	-0.04455
										2539.85	-0.00279	-0.0046	-0.00569	-0.08245	-0.0858	-0.04607			2539.85	-0.00585	-0.01813	-0.03252	-0.04118	-0.03882	-0.05718			2539.85	0.0107	0.01235	0.01523	0.01537	0.07197	0.02542			2539.85	-0.01368	-0.0147	-0.05273	-0.00973	-0.04671	-0.04466
										2537.92	-0.00291	-0.00467	-0.00575	-0.08261	-0.08599	-0.04611			2537.92	-0.00587	-0.01814	-0.03259	-0.04126	-0.03867	-0.0571			2537.92	0.01067	0.01232	0.01521	0.01536	0.07199	0.02541			2537.92	-0.01371	-0.01473	-0.05284	-0.00979	-0.0468	-0.04478
										2535.99	-0.00302	-0.00473	-0.00578	-0.08277	-0.08619	-0.04616			2535.99	-0.00589	-0.01816	-0.03262	-0.04134	-0.03856	-0.05703			2535.99	0.01064	0.01231	0.01518	0.01536	0.07201	0.02541			2535.99	-0.01375	-0.01478	-0.05295	-0.00986	-0.0469	-0.0449
										2534.06	-0.00308	-0.00478	-0.00579	-0.08285	-0.08635	-0.04624			2534.06	-0.00588	-0.01816	-0.03262	-0.04141	-0.03846	-0.05697			2534.06	0.01061	0.01229	0.01515	0.01535	0.07205	0.02542			2534.06	-0.01378	-0.01483	-0.05306	-0.00993	-0.04699	-0.04501
										2532.13	-0.00306	-0.00477	-0.00572	-0.08285	-0.08644	-0.04636			2532.13	-0.00583	-0.01817	-0.03256	-0.04145	-0.03835	-0.0569			2532.13	0.01058	0.01228	0.01513	0.01534	0.07207	0.02545			2532.13	-0.01381	-0.01486	-0.05315	-0.00999	-0.04708	-0.0451
										2530.2	-0.00299	-0.0047	-0.00556	-0.08283	-0.08645	-0.04646			2530.2	-0.00578	-0.01817	-0.03248	-0.04147	-0.03823	-0.05683			2530.2	0.01055	0.01226	0.01509	0.01534	0.0721	0.02549			2530.2	-0.01385	-0.01488	-0.05325	-0.01005	-0.04716	-0.0452
										2528.27	-0.00291	-0.00457	-0.00534	-0.08283	-0.08641	-0.04647			2528.27	-0.00571	-0.01816	-0.03239	-0.04145	-0.0381	-0.05673			2528.27	0.01052	0.01222	0.01504	0.01533	0.07212	0.02552			2528.27	-0.01389	-0.01491	-0.05334	-0.01009	-0.04725	-0.04531
										2526.35	-0.00284	-0.00442	-0.00519	-0.08287	-0.08636	-0.04643			2526.35	-0.0056	-0.01813	-0.03231	-0.04139	-0.03796	-0.05659			2526.35	0.01048	0.01218	0.01498	0.01531	0.07214	0.02554			2526.35	-0.01392	-0.01494	-0.05343	-0.01013	-0.04735	-0.04542
										2524.42	-0.00281	-0.00429	-0.00519	-0.08295	-0.08639	-0.0464			2524.42	-0.00544	-0.01809	-0.03223	-0.04134	-0.03783	-0.05649			2524.42	0.01043	0.01214	0.01491	0.01526	0.07217	0.02555			2524.42	-0.01396	-0.01498	-0.05353	-0.01017	-0.04746	-0.04554
										2522.49	-0.0028	-0.00423	-0.00525	-0.08301	-0.08645	-0.04636			2522.49	-0.00528	-0.01809	-0.0322	-0.04131	-0.03771	-0.05648			2522.49	0.01037	0.0121	0.01485	0.01521	0.07221	0.02557			2522.49	-0.014	-0.01502	-0.05363	-0.01023	-0.04757	-0.04565
										2520.56	-0.00277	-0.00424	-0.0053	-0.08297	-0.08648	-0.04631			2520.56	-0.00518	-0.01812	-0.03221	-0.0413	-0.03763	-0.05652			2520.56	0.01031	0.01206	0.01479	0.01516	0.07225	0.0256			2520.56	-0.01405	-0.01506	-0.05373	-0.01028	-0.04768	-0.04576
										2518.63	-0.00274	-0.0043	-0.00532	-0.08292	-0.08653	-0.0463			2518.63	-0.00511	-0.01811	-0.0322	-0.04127	-0.03754	-0.05651			2518.63	0.01024	0.012	0.01474	0.01511	0.0723	0.02565			2518.63	-0.01411	-0.0151	-0.05382	-0.01034	-0.04778	-0.04588
										2516.7	-0.00272	-0.0044	-0.00536	-0.08294	-0.0866	-0.04637			2516.7	-0.00502	-0.01805	-0.03216	-0.04119	-0.03743	-0.05642			2516.7	0.01017	0.01194	0.01468	0.01506	0.07234	0.02569			2516.7	-0.01416	-0.01514	-0.05392	-0.01039	-0.04788	-0.046
										2514.78	-0.00268	-0.00452	-0.00541	-0.08299	-0.08666	-0.0465			2514.78	-0.00492	-0.01799	-0.03213	-0.04113	-0.03731	-0.05629			2514.78	0.0101	0.01189	0.0146	0.015	0.07237	0.02574			2514.78	-0.0142	-0.01518	-0.05402	-0.01044	-0.04797	-0.04611
										2512.85	-0.00261	-0.0046	-0.00543	-0.08302	-0.08669	-0.04661			2512.85	-0.00485	-0.01797	-0.03212	-0.0411	-0.03726	-0.05621			2512.85	0.01003	0.01183	0.0145	0.01491	0.07239	0.02578			2512.85	-0.01421	-0.01521	-0.0541	-0.01048	-0.04806	-0.04622
										2510.92	-0.00253	-0.00462	-0.0054	-0.08299	-0.08669	-0.04666			2510.92	-0.00483	-0.01796	-0.03214	-0.04107	-0.03729	-0.05619			2510.92	0.00994	0.01174	0.01439	0.0148	0.0724	0.02581			2510.92	-0.0142	-0.01523	-0.05418	-0.01052	-0.04814	-0.04633
										2508.99	-0.00245	-0.0046	-0.00533	-0.08287	-0.08667	-0.04662			2508.99	-0.00479	-0.01792	-0.03214	-0.04098	-0.0373	-0.05615			2508.99	0.00984	0.01164	0.01426	0.01468	0.07242	0.02583			2508.99	-0.0142	-0.01524	-0.05426	-0.01057	-0.04824	-0.04644
										2507.06	-0.00239	-0.00454	-0.00528	-0.08276	-0.08669	-0.0466			2507.06	-0.00474	-0.01784	-0.03213	-0.04084	-0.03725	-0.05603			2507.06	0.00973	0.01151	0.01413	0.01455	0.07243	0.02584			2507.06	-0.01422	-0.01528	-0.05435	-0.01062	-0.04834	-0.04657
										2505.13	-0.00239	-0.0045	-0.00528	-0.08266	-0.08675	-0.04663			2505.13	-0.0047	-0.01775	-0.03214	-0.04071	-0.03718	-0.05589			2505.13	0.00963	0.01137	0.014	0.01441	0.07244	0.02585			2505.13	-0.01425	-0.01533	-0.05445	-0.01069	-0.04844	-0.04671
										2503.2	-0.00241	-0.00454	-0.00535	-0.08254	-0.08679	-0.04669			2503.2	-0.00469	-0.01771	-0.03219	-0.04064	-0.03715	-0.05581			2503.2	0.00952	0.01121	0.01386	0.01427	0.07243	0.02585			2503.2	-0.01427	-0.01537	-0.05455	-0.01075	-0.04853	-0.04685
										2501.28	-0.00245	-0.00462	-0.00548	-0.0824	-0.08676	-0.04676			2501.28	-0.00469	-0.01771	-0.03223	-0.04059	-0.03714	-0.05575			2501.28	0.00938	0.01103	0.01369	0.01412	0.07239	0.02585			2501.28	-0.01429	-0.01539	-0.05464	-0.0108	-0.04861	-0.04698
										2499.35	-0.00249	-0.0047	-0.00568	-0.08233	-0.08671	-0.04682			2499.35	-0.0047	-0.01769	-0.03223	-0.04054	-0.0371	-0.05568			2499.35	0.00924	0.01084	0.01352	0.01395	0.07233	0.02584			2499.35	-0.01431	-0.0154	-0.05471	-0.01085	-0.0487	-0.0471
										2497.42	-0.00253	-0.00476	-0.00587	-0.08233	-0.08669	-0.04685			2497.42	-0.00472	-0.01765	-0.03223	-0.04052	-0.03706	-0.05557			2497.42	0.00909	0.01065	0.01337	0.01379	0.07227	0.02584			2497.42	-0.01433	-0.0154	-0.05478	-0.0109	-0.04878	-0.0472
										2495.49	-0.0026	-0.00479	-0.006	-0.08235	-0.08662	-0.04687			2495.49	-0.00476	-0.01763	-0.03224	-0.04054	-0.03706	-0.05544			2495.49	0.00895	0.01049	0.01325	0.01363	0.07223	0.02585			2495.49	-0.01434	-0.01538	-0.05484	-0.01094	-0.04886	-0.04729
										2493.56	-0.00271	-0.00483	-0.00607	-0.08237	-0.08651	-0.04693			2493.56	-0.00481	-0.01763	-0.03223	-0.04059	-0.03707	-0.05531			2493.56	0.00881	0.01035	0.01312	0.01345	0.07221	0.02587			2493.56	-0.01436	-0.01537	-0.05492	-0.01099	-0.04894	-0.04739
										2491.63	-0.0028	-0.00486	-0.00611	-0.08242	-0.08643	-0.047			2491.63	-0.00486	-0.01762	-0.03219	-0.04064	-0.03709	-0.05516			2491.63	0.00869	0.01021	0.01299	0.01326	0.07218	0.0259			2491.63	-0.01439	-0.01539	-0.05501	-0.01105	-0.04904	-0.04751
										2489.7	-0.00279	-0.00485	-0.00613	-0.08249	-0.08645	-0.04705			2489.7	-0.0049	-0.01759	-0.03214	-0.04065	-0.03709	-0.05499			2489.7	0.00856	0.01006	0.01284	0.01307	0.07213	0.02591			2489.7	-0.01443	-0.01541	-0.05509	-0.01111	-0.04915	-0.04764
										2487.78	-0.00269	-0.0048	-0.00614	-0.08256	-0.0865	-0.04706			2487.78	-0.00493	-0.01752	-0.03205	-0.04063	-0.03706	-0.05481			2487.78	0.00843	0.00991	0.01268	0.0129	0.07209	0.02591			2487.78	-0.01447	-0.01543	-0.05516	-0.01118	-0.04925	-0.04776
										2485.85	-0.00253	-0.00473	-0.00613	-0.08262	-0.08652	-0.04705			2485.85	-0.00493	-0.01745	-0.03194	-0.0406	-0.03697	-0.05466			2485.85	0.0083	0.00977	0.01253	0.01272	0.07205	0.02593			2485.85	-0.01451	-0.01545	-0.05524	-0.01125	-0.04934	-0.04788
										2483.92	-0.00238	-0.00463	-0.00609	-0.08266	-0.0865	-0.04704			2483.92	-0.00491	-0.01737	-0.03186	-0.04059	-0.03682	-0.05453			2483.92	0.00818	0.00964	0.01239	0.01256	0.07202	0.02595			2483.92	-0.01455	-0.01549	-0.05533	-0.01132	-0.04943	-0.048
										2481.99	-0.0023	-0.00449	-0.00604	-0.08272	-0.08649	-0.04701			2481.99	-0.00489	-0.01727	-0.0318	-0.04057	-0.03665	-0.05435			2481.99	0.00807	0.0095	0.01224	0.0124	0.07198	0.02597			2481.99	-0.01457	-0.01554	-0.05541	-0.01137	-0.04952	-0.04813
										2480.06	-0.00228	-0.00434	-0.00601	-0.08281	-0.08651	-0.04696			2480.06	-0.00489	-0.01715	-0.03174	-0.04055	-0.03645	-0.05412			2480.06	0.00796	0.00935	0.0121	0.01226	0.07195	0.02599			2480.06	-0.0146	-0.01558	-0.05549	-0.01141	-0.04962	-0.04825
										2478.13	-0.00223	-0.00416	-0.00594	-0.08287	-0.08647	-0.04684			2478.13	-0.00489	-0.01705	-0.0317	-0.04051	-0.03624	-0.05391			2478.13	0.00784	0.00921	0.01197	0.01213	0.07192	0.02601			2478.13	-0.01463	-0.01559	-0.05556	-0.01144	-0.04972	-0.04837
										2476.2	-0.00212	-0.00395	-0.00582	-0.08286	-0.08639	-0.04666			2476.2	-0.00486	-0.01699	-0.03168	-0.0405	-0.03603	-0.05372			2476.2	0.00772	0.00906	0.01184	0.01199	0.0719	0.02602			2476.2	-0.01467	-0.0156	-0.05563	-0.01146	-0.04981	-0.04849
										2474.28	-0.00195	-0.00376	-0.0057	-0.08282	-0.08633	-0.04645			2474.28	-0.00484	-0.01698	-0.03168	-0.04052	-0.03584	-0.05356			2474.28	0.00762	0.00892	0.01172	0.01185	0.07187	0.02602			2474.28	-0.0147	-0.0156	-0.05567	-0.01148	-0.04989	-0.0486
										2472.35	-0.00182	-0.00366	-0.00563	-0.08284	-0.08637	-0.04631			2472.35	-0.00484	-0.01697	-0.03166	-0.04056	-0.03567	-0.05342			2472.35	0.00752	0.0088	0.0116	0.0117	0.07186	0.02602			2472.35	-0.01472	-0.0156	-0.05571	-0.01149	-0.04996	-0.0487
										2470.42	-0.00179	-0.00368	-0.00564	-0.08293	-0.08648	-0.04625			2470.42	-0.00482	-0.01695	-0.03165	-0.04059	-0.03553	-0.0533			2470.42	0.00743	0.00869	0.0115	0.01157	0.07186	0.02602			2470.42	-0.01474	-0.0156	-0.05575	-0.0115	-0.05003	-0.0488
										2468.49	-0.00185	-0.0038	-0.00569	-0.08308	-0.08664	-0.0462			2468.49	-0.00476	-0.01691	-0.03164	-0.04061	-0.0354	-0.05316			2468.49	0.00735	0.00859	0.0114	0.01145	0.07186	0.02605			2468.49	-0.01477	-0.01561	-0.05581	-0.01152	-0.05011	-0.0489
										2466.56	-0.00197	-0.00393	-0.00572	-0.08326	-0.08681	-0.04614			2466.56	-0.00469	-0.01687	-0.03165	-0.04064	-0.03529	-0.05306			2466.56	0.00726	0.00848	0.0113	0.01133	0.07182	0.02606			2466.56	-0.01482	-0.01563	-0.0559	-0.01156	-0.05019	-0.04902
										2464.63	-0.00207	-0.00398	-0.00574	-0.08339	-0.08692	-0.04607			2464.63	-0.00462	-0.01686	-0.03166	-0.0407	-0.0352	-0.05303			2464.63	0.00716	0.00838	0.01119	0.01121	0.07177	0.02606			2464.63	-0.01486	-0.01567	-0.05598	-0.01162	-0.05027	-0.04914
										2462.71	-0.00209	-0.00394	-0.00573	-0.08347	-0.08701	-0.04602			2462.71	-0.00456	-0.01688	-0.03168	-0.04074	-0.03512	-0.05303			2462.71	0.00708	0.00829	0.0111	0.0111	0.07173	0.02606			2462.71	-0.01491	-0.01571	-0.05606	-0.01166	-0.05035	-0.04924
										2460.78	-0.00206	-0.00389	-0.00568	-0.08351	-0.08713	-0.04599			2460.78	-0.0045	-0.01691	-0.03167	-0.04078	-0.03503	-0.05303			2460.78	0.00701	0.00823	0.01102	0.01101	0.07171	0.02607			2460.78	-0.01494	-0.01573	-0.05613	-0.01169	-0.05043	-0.04934
										2458.85	-0.00198	-0.00386	-0.00557	-0.08353	-0.08724	-0.04597			2458.85	-0.00446	-0.01695	-0.03166	-0.04081	-0.03495	-0.05299			2458.85	0.00695	0.00819	0.01096	0.01093	0.07171	0.02611			2458.85	-0.01498	-0.01574	-0.0562	-0.01171	-0.05051	-0.04942
										2456.92	-0.00184	-0.00384	-0.00542	-0.08355	-0.0873	-0.04594			2456.92	-0.00443	-0.01696	-0.03165	-0.04082	-0.03486	-0.0529			2456.92	0.00691	0.00815	0.0109	0.01088	0.07171	0.02615			2456.92	-0.01503	-0.01576	-0.05626	-0.01173	-0.0506	-0.0495
										2454.99	-0.00173	-0.00384	-0.00532	-0.08361	-0.08737	-0.04591			2454.99	-0.00443	-0.01694	-0.03159	-0.04078	-0.03478	-0.05275			2454.99	0.00687	0.00811	0.01086	0.01083	0.07171	0.0262			2454.99	-0.01507	-0.01577	-0.05631	-0.01173	-0.05068	-0.04958
										2453.06	-0.00173	-0.00384	-0.00532	-0.08372	-0.08749	-0.04586			2453.06	-0.00444	-0.01692	-0.0315	-0.04068	-0.03473	-0.05258			2453.06	0.00684	0.00808	0.01083	0.0108	0.07172	0.02623			2453.06	-0.01511	-0.01578	-0.05637	-0.01174	-0.05077	-0.04967
										2451.13	-0.0018	-0.00387	-0.00542	-0.08388	-0.08764	-0.04586			2451.13	-0.00441	-0.0169	-0.03139	-0.04054	-0.03467	-0.05242			2451.13	0.00681	0.00806	0.0108	0.01075	0.07173	0.02625			2451.13	-0.01512	-0.0158	-0.05644	-0.01175	-0.05084	-0.04975
										2449.21	-0.00185	-0.00395	-0.00557	-0.08406	-0.08783	-0.04592			2449.21	-0.00435	-0.01686	-0.03129	-0.04036	-0.03459	-0.05227			2449.21	0.00679	0.00805	0.01077	0.0107	0.07172	0.02626			2449.21	-0.01514	-0.01583	-0.0565	-0.01178	-0.0509	-0.04983
										2447.28	-0.00188	-0.00411	-0.00571	-0.08421	-0.08804	-0.04603			2447.28	-0.00428	-0.01682	-0.0312	-0.0402	-0.03447	-0.05212			2447.28	0.00675	0.00803	0.01072	0.01065	0.07169	0.02627			2447.28	-0.01515	-0.01585	-0.05656	-0.01181	-0.05097	-0.04989
										2445.35	-0.00191	-0.00429	-0.00581	-0.08428	-0.08823	-0.04617			2445.35	-0.00424	-0.0168	-0.03115	-0.04006	-0.03438	-0.05195			2445.35	0.00672	0.00801	0.01069	0.01062	0.07167	0.02628			2445.35	-0.01516	-0.01587	-0.0566	-0.01183	-0.05102	-0.04995
										2443.42	-0.00197	-0.00444	-0.00592	-0.08432	-0.08838	-0.04633			2443.42	-0.00423	-0.01677	-0.03112	-0.03993	-0.03431	-0.05176			2443.42	0.00671	0.00798	0.01066	0.01061	0.07165	0.02629			2443.42	-0.01516	-0.01588	-0.05664	-0.01184	-0.05107	-0.04999
										2441.49	-0.00202	-0.00457	-0.00607	-0.08438	-0.08848	-0.04649			2441.49	-0.00417	-0.01673	-0.03108	-0.03979	-0.03423	-0.05156			2441.49	0.0067	0.00796	0.01064	0.01059	0.07164	0.0263			2441.49	-0.01517	-0.0159	-0.05668	-0.01186	-0.05113	-0.05003
										2439.56	-0.00206	-0.00471	-0.00619	-0.08449	-0.08854	-0.04664			2439.56	-0.00408	-0.01668	-0.03105	-0.03966	-0.03414	-0.05133			2439.56	0.00668	0.00793	0.0106	0.01054	0.07161	0.02629			2439.56	-0.01517	-0.01592	-0.05673	-0.01189	-0.05118	-0.05009
										2437.63	-0.00213	-0.00487	-0.00623	-0.0846	-0.08859	-0.04673			2437.63	-0.00404	-0.01667	-0.03107	-0.0396	-0.03408	-0.05116			2437.63	0.00666	0.00789	0.01056	0.0105	0.07158	0.02628			2437.63	-0.01516	-0.01594	-0.05678	-0.01191	-0.05123	-0.05013
										2435.71	-0.0022	-0.00499	-0.00622	-0.08468	-0.08862	-0.04677			2435.71	-0.00411	-0.01674	-0.03115	-0.03963	-0.03409	-0.05107			2435.71	0.00663	0.00785	0.01051	0.01046	0.07155	0.02628			2435.71	-0.01513	-0.01594	-0.05681	-0.01192	-0.05126	-0.05017
										2433.78	-0.00229	-0.00511	-0.00623	-0.08474	-0.08867	-0.04682			2433.78	-0.00422	-0.01682	-0.03122	-0.03971	-0.03413	-0.05099			2433.78	0.00658	0.00779	0.01046	0.01044	0.07152	0.02627			2433.78	-0.01512	-0.01595	-0.05683	-0.01193	-0.05129	-0.0502
										2431.85	-0.0024	-0.00522	-0.00628	-0.08476	-0.08876	-0.04692			2431.85	-0.00429	-0.01685	-0.0312	-0.03974	-0.03412	-0.05083			2431.85	0.00654	0.00774	0.01041	0.01041	0.07148	0.02625			2431.85	-0.01515	-0.01597	-0.05685	-0.01195	-0.05133	-0.05024
										2429.92	-0.00254	-0.00532	-0.00635	-0.08472	-0.08886	-0.04703			2429.92	-0.00431	-0.01683	-0.03112	-0.03971	-0.03403	-0.0506			2429.92	0.0065	0.00769	0.01037	0.01038	0.07144	0.02624			2429.92	-0.01519	-0.01598	-0.05687	-0.01198	-0.05137	-0.05028
										2427.99	-0.00272	-0.00547	-0.00644	-0.08466	-0.08894	-0.04714			2427.99	-0.00429	-0.0168	-0.03102	-0.03965	-0.03389	-0.0504			2427.99	0.00646	0.00764	0.01034	0.01033	0.07137	0.02623			2427.99	-0.01522	-0.01599	-0.0569	-0.01201	-0.05141	-0.05031
										2426.06	-0.00296	-0.0057	-0.00658	-0.08465	-0.089	-0.04727			2426.06	-0.00428	-0.01677	-0.03094	-0.03958	-0.03372	-0.05025			2426.06	0.00642	0.00759	0.0103	0.01028	0.0713	0.02623			2426.06	-0.01523	-0.016	-0.05691	-0.01203	-0.05143	-0.05033
										2424.14	-0.00321	-0.00589	-0.00676	-0.08469	-0.08905	-0.04741			2424.14	-0.00426	-0.01672	-0.03087	-0.03948	-0.03352	-0.05012			2424.14	0.0064	0.00753	0.01026	0.01022	0.07124	0.02623			2424.14	-0.01523	-0.01599	-0.0569	-0.01205	-0.05145	-0.05036
										2422.21	-0.00341	-0.00598	-0.00693	-0.08473	-0.08908	-0.04749			2422.21	-0.00424	-0.01666	-0.03078	-0.03937	-0.03329	-0.04997			2422.21	0.00639	0.0075	0.01024	0.01019	0.07119	0.02622			2422.21	-0.01522	-0.016	-0.05689	-0.01205	-0.05148	-0.05038
										2420.28	-0.00352	-0.006	-0.00704	-0.08475	-0.08912	-0.04753			2420.28	-0.00424	-0.01656	-0.03069	-0.03926	-0.03304	-0.0498			2420.28	0.00638	0.00749	0.01022	0.01016	0.07115	0.02621			2420.28	-0.01521	-0.01601	-0.05688	-0.01205	-0.05151	-0.05042
										2418.35	-0.00357	-0.006	-0.00705	-0.08476	-0.08916	-0.04756			2418.35	-0.00425	-0.01645	-0.03058	-0.03913	-0.03277	-0.04961			2418.35	0.00635	0.00747	0.01018	0.01012	0.07111	0.02619			2418.35	-0.01521	-0.01603	-0.05688	-0.01204	-0.05156	-0.05047
										2416.42	-0.00357	-0.00594	-0.00701	-0.08478	-0.08924	-0.0476			2416.42	-0.00425	-0.01635	-0.03043	-0.03899	-0.03252	-0.04942			2416.42	0.00633	0.00744	0.01012	0.01006	0.07106	0.02617			2416.42	-0.01521	-0.01606	-0.05688	-0.01202	-0.05163	-0.05054
										2414.49	-0.00355	-0.00587	-0.00697	-0.08482	-0.08935	-0.04762			2414.49	-0.00422	-0.01628	-0.03027	-0.03885	-0.0323	-0.04929			2414.49	0.00632	0.00738	0.01007	0.01	0.07099	0.02614			2414.49	-0.01523	-0.01609	-0.05688	-0.01202	-0.0517	-0.05062
										2412.56	-0.0036	-0.00583	-0.00702	-0.08486	-0.0895	-0.04765			2412.56	-0.00419	-0.01623	-0.03015	-0.03872	-0.03209	-0.04921			2412.56	0.00633	0.00733	0.01002	0.00997	0.07093	0.02612			2412.56	-0.01526	-0.01612	-0.05685	-0.01201	-0.05176	-0.05071
										2410.64	-0.00369	-0.00582	-0.00718	-0.08493	-0.08967	-0.04768			2410.64	-0.00418	-0.0162	-0.03007	-0.03861	-0.03189	-0.04915			2410.64	0.00634	0.00728	0.00998	0.00994	0.07086	0.0261			2410.64	-0.01529	-0.01615	-0.05681	-0.012	-0.05181	-0.05079
										2408.71	-0.00373	-0.00581	-0.00736	-0.08508	-0.08984	-0.04778			2408.71	-0.00418	-0.01619	-0.03	-0.03853	-0.03174	-0.04908			2408.71	0.00635	0.00724	0.00994	0.00991	0.07081	0.02609			2408.71	-0.01531	-0.01618	-0.05678	-0.01198	-0.05183	-0.05084
										2406.78	-0.00376	-0.00578	-0.00742	-0.0853	-0.08998	-0.04794			2406.78	-0.00417	-0.01616	-0.02995	-0.03848	-0.03167	-0.04905			2406.78	0.00637	0.00721	0.00992	0.00988	0.07077	0.02608			2406.78	-0.01528	-0.0162	-0.05674	-0.01192	-0.05184	-0.05086
										2404.85	-0.00385	-0.00575	-0.00734	-0.08552	-0.09006	-0.04811			2404.85	-0.00412	-0.01614	-0.02995	-0.03848	-0.03168	-0.04912			2404.85	0.00638	0.00722	0.00988	0.00984	0.07073	0.02604			2404.85	-0.0152	-0.01617	-0.05669	-0.01185	-0.0518	-0.05083
										2402.92	-0.00399	-0.00575	-0.00716	-0.08569	-0.09007	-0.04816			2402.92	-0.00408	-0.01612	-0.03001	-0.03855	-0.03178	-0.04927			2402.92	0.00638	0.00723	0.00982	0.00979	0.07063	0.02599			2402.92	-0.01509	-0.0161	-0.05664	-0.01177	-0.05172	-0.05074
										2400.99	-0.00415	-0.00587	-0.007	-0.0858	-0.09012	-0.04807			2400.99	-0.00408	-0.01614	-0.03012	-0.03865	-0.03193	-0.04944			2400.99	0.00637	0.00723	0.00975	0.00972	0.07047	0.02595			2400.99	-0.01501	-0.01601	-0.05659	-0.01171	-0.0516	-0.05061
										2399.06	-0.00424	-0.00605	-0.00692	-0.0858	-0.09021	-0.0479			2399.06	-0.00412	-0.01619	-0.03025	-0.03877	-0.03209	-0.04956			2399.06	0.00639	0.00724	0.00972	0.00967	0.07031	0.02594			2399.06	-0.01499	-0.01592	-0.05655	-0.0117	-0.05147	-0.05047
										2397.14	-0.00415	-0.0061	-0.00686	-0.08564	-0.09027	-0.0477			2397.14	-0.00417	-0.01623	-0.03029	-0.03888	-0.03216	-0.04955			2397.14	0.0064	0.00726	0.00971	0.00963	0.0702	0.02599			2397.14	-0.01499	-0.01581	-0.05652	-0.01173	-0.05132	-0.05029
										2395.21	-0.00389	-0.00597	-0.00674	-0.08528	-0.09024	-0.04752			2395.21	-0.00417	-0.01618	-0.0302	-0.03886	-0.03204	-0.04933			2395.21	0.00633	0.00727	0.0097	0.00961	0.07011	0.02605			2395.21	-0.01498	-0.01568	-0.05651	-0.01176	-0.0511	-0.05003
										2393.28	-0.00358	-0.00574	-0.00658	-0.08479	-0.09018	-0.04732			2393.28	-0.00408	-0.0161	-0.02999	-0.03863	-0.03167	-0.04882			2393.28	0.00622	0.00725	0.00967	0.00963	0.06999	0.02611			2393.28	-0.01493	-0.01551	-0.0565	-0.01179	-0.05081	-0.04968
										2391.35	-0.0033	-0.00549	-0.00641	-0.0843	-0.09008	-0.04706			2391.35	-0.00389	-0.01602	-0.0297	-0.03824	-0.031	-0.04791			2391.35	0.00608	0.00723	0.00965	0.00966	0.06983	0.02616			2391.35	-0.01482	-0.01531	-0.05645	-0.01183	-0.05048	-0.04925
										2389.42	-0.00301	-0.00525	-0.00627	-0.08395	-0.08994	-0.0468			2389.42	-0.00369	-0.01589	-0.02933	-0.03774	-0.02995	-0.04652			2389.42	0.00595	0.0072	0.00963	0.00971	0.06963	0.02622			2389.42	-0.01468	-0.01507	-0.0564	-0.01186	-0.05011	-0.04877
										2387.49	-0.00273	-0.00508	-0.00619	-0.08372	-0.0898	-0.04666			2387.49	-0.00355	-0.01563	-0.02881	-0.03709	-0.02844	-0.04456			2387.49	0.00585	0.00718	0.00961	0.00974	0.06943	0.02629			2387.49	-0.01455	-0.01481	-0.05635	-0.01188	-0.04971	-0.04824
										2385.57	-0.00251	-0.005	-0.00616	-0.08351	-0.08974	-0.04667			2385.57	-0.00338	-0.01519	-0.02804	-0.03611	-0.02631	-0.04187			2385.57	0.00573	0.00716	0.00959	0.00976	0.06923	0.02635			2385.57	-0.01443	-0.01455	-0.05629	-0.01187	-0.04931	-0.04772
										2383.64	-0.00235	-0.00495	-0.0061	-0.08323	-0.08971	-0.04669			2383.64	-0.00305	-0.01455	-0.02695	-0.03464	-0.02349	-0.03834			2383.64	0.0056	0.00713	0.00957	0.00975	0.06898	0.0264			2383.64	-0.01432	-0.01431	-0.05623	-0.01186	-0.04893	-0.04724
										2381.71	-0.00219	-0.00488	-0.00599	-0.08293	-0.08953	-0.04659			2381.71	-0.00254	-0.01377	-0.02556	-0.03267	-0.01988	-0.03378			2381.71	0.00547	0.00708	0.00955	0.00974	0.06873	0.02644			2381.71	-0.01418	-0.01407	-0.05616	-0.01184	-0.04854	-0.04678
										2379.78	-0.00205	-0.00483	-0.00598	-0.08266	-0.08921	-0.04638			2379.78	-0.00187	-0.01292	-0.02389	-0.03029	-0.01539	-0.02803			2379.78	0.00536	0.00702	0.00953	0.00977	0.06851	0.0265			2379.78	-0.01403	-0.01383	-0.05609	-0.01182	-0.04814	-0.04632
										2377.85	-0.00187	-0.00484	-0.00615	-0.08242	-0.08893	-0.04621			2377.85	-0.00108	-0.01197	-0.02198	-0.02759	-0.01011	-0.02111			2377.85	0.00524	0.00696	0.00953	0.00984	0.06833	0.02656			2377.85	-0.01387	-0.01356	-0.05602	-0.0118	-0.04773	-0.04583
										2375.92	-0.00161	-0.00484	-0.00641	-0.08219	-0.08881	-0.04613			2375.92	-0.000239799	-0.01081	-0.01988	-0.02456	-0.00411	-0.01313			2375.92	0.00513	0.00692	0.00954	0.00993	0.06817	0.02663			2375.92	-0.01371	-0.01326	-0.05594	-0.01178	-0.04729	-0.04533
										2373.99	-0.00129	-0.00474	-0.00661	-0.08193	-0.08881	-0.04605			2373.99	0.000597117	-0.00945	-0.01766	-0.02123	0.0025	-0.00449			2373.99	0.00504	0.00689	0.00957	0.01004	0.06801	0.0267			2373.99	-0.01357	-0.01297	-0.05586	-0.01179	-0.04686	-0.04482
										2372.07	-0.00099597	-0.00454	-0.00669	-0.08163	-0.08882	-0.04589			2372.07	0.00141	-0.00795	-0.01535	-0.01777	0.00939	0.0043			2372.07	0.00495	0.00688	0.00959	0.01013	0.06785	0.02677			2372.07	-0.01347	-0.01269	-0.0558	-0.01182	-0.04647	-0.04433
										2370.14	-0.000810493	-0.00435	-0.00671	-0.08136	-0.08878	-0.04576			2370.14	0.00217	-0.00644	-0.01311	-0.01444	0.01603	0.01271			2370.14	0.00486	0.00689	0.00961	0.01021	0.06768	0.02681			2370.14	-0.0134	-0.01244	-0.05576	-0.01187	-0.04613	-0.04388
										2368.21	-0.000801388	-0.00426	-0.00675	-0.08124	-0.08876	-0.04581			2368.21	0.0028	-0.00511	-0.01119	-0.0116	0.02177	0.02			2368.21	0.00479	0.00692	0.00963	0.0103	0.06755	0.02686			2368.21	-0.01334	-0.01221	-0.05574	-0.01192	-0.04583	-0.04346
										2366.28	-0.000913919	-0.00425	-0.00684	-0.08123	-0.08882	-0.04602			2366.28	0.00322	-0.00414	-0.00976	-0.00953	0.02613	0.02549			2366.28	0.00473	0.00694	0.00965	0.01038	0.06746	0.02691			2366.28	-0.0133	-0.01202	-0.05573	-0.01199	-0.04556	-0.04308
										2364.35	-0.00101	-0.00421	-0.00689	-0.08116	-0.08888	-0.04623			2364.35	0.00342	-0.00354	-0.00888	-0.00834	0.02893	0.02889			2364.35	0.00467	0.00693	0.00964	0.01045	0.06738	0.02696			2364.35	-0.01326	-0.01183	-0.05571	-0.01205	-0.0453	-0.04271
										2362.42	-0.00107	-0.00411	-0.00693	-0.08099	-0.08887	-0.04633			2362.42	0.00348	-0.00321	-0.00849	-0.00786	0.03034	0.03048			2362.42	0.00458	0.0069	0.00964	0.0105	0.06729	0.027			2362.42	-0.01322	-0.01163	-0.05566	-0.01208	-0.04503	-0.04233
										2360.49	-0.0012	-0.00403	-0.00707	-0.08086	-0.08887	-0.04644			2360.49	0.00354	-0.00304	-0.00843	-0.00782	0.03077	0.03077			2360.49	0.00449	0.00688	0.00964	0.01056	0.06719	0.02702			2360.49	-0.01316	-0.01141	-0.05561	-0.01208	-0.04477	-0.04195
										2358.57	-0.00145	-0.00404	-0.00737	-0.08085	-0.08895	-0.04664			2358.57	0.00361	-0.00308	-0.00864	-0.00807	0.03052	0.03012			2358.57	0.00442	0.00687	0.00963	0.01063	0.06709	0.02706			2358.57	-0.01309	-0.0112	-0.05555	-0.01207	-0.04453	-0.04159
										2356.64	-0.00175	-0.0041	-0.00776	-0.08092	-0.08911	-0.04696			2356.64	0.00359	-0.00331	-0.00906	-0.00855	0.02975	0.02874			2356.64	0.00439	0.00686	0.00962	0.0107	0.067	0.02709			2356.64	-0.01303	-0.01102	-0.05548	-0.01207	-0.0443	-0.04127
										2354.71	-0.0021	-0.00412	-0.00811	-0.08103	-0.08929	-0.04733			2354.71	0.00349	-0.00367	-0.00962	-0.00925	0.02852	0.02678			2354.71	0.00439	0.00686	0.00963	0.01076	0.06692	0.02709			2354.71	-0.01298	-0.01087	-0.05542	-0.01207	-0.04411	-0.04099
										2352.78	-0.00251	-0.00411	-0.00837	-0.08116	-0.08951	-0.04771			2352.78	0.00334	-0.00409	-0.01024	-0.01023	0.0268	0.02428			2352.78	0.00442	0.00684	0.00965	0.01078	0.06685	0.02708			2352.78	-0.01296	-0.01078	-0.05536	-0.01208	-0.04397	-0.04079
										2350.85	-0.00296	-0.00416	-0.00858	-0.08133	-0.08976	-0.04808			2350.85	0.00308	-0.00453	-0.01094	-0.01153	0.02464	0.02126			2350.85	0.00449	0.00683	0.00967	0.01079	0.06681	0.02704			2350.85	-0.01297	-0.01074	-0.05529	-0.01208	-0.04387	-0.04065
										2348.92	-0.00339	-0.00425	-0.00884	-0.08149	-0.09003	-0.04843			2348.92	0.00276	-0.00497	-0.01161	-0.01289	0.02237	0.01803			2348.92	0.00458	0.00682	0.00967	0.0108	0.06678	0.02698			2348.92	-0.013	-0.01075	-0.05523	-0.01206	-0.04383	-0.04058
										2346.99	-0.00373	-0.00431	-0.00909	-0.08164	-0.09028	-0.04874			2346.99	0.0025	-0.00541	-0.0121	-0.01402	0.02034	0.01503			2346.99	0.00466	0.00682	0.00966	0.01081	0.06676	0.0269			2346.99	-0.01303	-0.01078	-0.05517	-0.01202	-0.04384	-0.04055
										2345.07	-0.00398	-0.0043	-0.00926	-0.0818	-0.09049	-0.04899			2345.07	0.00236	-0.00583	-0.01239	-0.0148	0.01865	0.01262			2345.07	0.00474	0.00684	0.00967	0.01081	0.06675	0.02682			2345.07	-0.01306	-0.01083	-0.05511	-0.01197	-0.04389	-0.04058
										2343.14	-0.00419	-0.0043	-0.00935	-0.08204	-0.09071	-0.04925			2343.14	0.0023	-0.00623	-0.01257	-0.01531	0.01745	0.01116			2343.14	0.00484	0.00687	0.00969	0.0108	0.06676	0.02673			2343.14	-0.01311	-0.01091	-0.05505	-0.0119	-0.04397	-0.04067
										2341.21	-0.00443	-0.00437	-0.00943	-0.08236	-0.09095	-0.04955			2341.21	0.00229	-0.00656	-0.01259	-0.01559	0.01687	0.01077			2341.21	0.00496	0.00691	0.00971	0.01079	0.06677	0.02665			2341.21	-0.01316	-0.01101	-0.05498	-0.01183	-0.0441	-0.04082
										2339.28	-0.00472	-0.0045	-0.00955	-0.08274	-0.09123	-0.0499			2339.28	0.00234	-0.00663	-0.01242	-0.01559	0.01689	0.0113			2339.28	0.00511	0.00695	0.00975	0.01079	0.06679	0.02657			2339.28	-0.01323	-0.01114	-0.05492	-0.01176	-0.04424	-0.04101
										2337.35	-0.00502	-0.00468	-0.00969	-0.08317	-0.09153	-0.05025			2337.35	0.00241	-0.00644	-0.01209	-0.0153	0.01743	0.01241			2337.35	0.00529	0.007	0.0098	0.01079	0.06682	0.02646			2337.35	-0.0133	-0.01129	-0.05485	-0.01169	-0.04441	-0.04125
										2335.42	-0.00527	-0.00491	-0.00977	-0.08367	-0.09182	-0.05058			2335.42	0.00242	-0.00618	-0.01171	-0.01494	0.01812	0.01348			2335.42	0.00546	0.00707	0.00982	0.01077	0.06684	0.02633			2335.42	-0.01337	-0.01146	-0.0548	-0.01163	-0.0446	-0.04151
										2333.5	-0.00546	-0.00517	-0.00975	-0.08426	-0.09207	-0.05089			2333.5	0.00232	-0.00603	-0.01144	-0.01478	0.01843	0.01395			2333.5	0.00561	0.00713	0.00982	0.01071	0.06685	0.02618			2333.5	-0.01344	-0.01165	-0.05476	-0.01156	-0.04479	-0.04178
										2331.57	-0.00564	-0.00542	-0.00957	-0.08485	-0.09226	-0.05118			2331.57	0.00212	-0.00608	-0.0115	-0.01504	0.01793	0.0135			2331.57	0.00574	0.00721	0.00981	0.01062	0.06686	0.02601			2331.57	-0.01349	-0.01185	-0.05475	-0.01149	-0.04501	-0.04206
										2329.64	-0.00586	-0.00563	-0.00926	-0.08533	-0.09233	-0.05137			2329.64	0.00182	-0.00636	-0.01198	-0.0158	0.01649	0.01191			2329.64	0.00586	0.00731	0.0098	0.01054	0.06684	0.02583			2329.64	-0.01353	-0.01205	-0.05475	-0.01144	-0.04523	-0.04235
										2327.71	-0.00608	-0.00582	-0.00893	-0.08565	-0.09234	-0.05134			2327.71	0.00146	-0.0068	-0.01278	-0.01695	0.01431	0.00929			2327.71	0.00597	0.00739	0.00978	0.01045	0.06678	0.02565			2327.71	-0.01358	-0.01224	-0.05474	-0.01142	-0.04543	-0.04263
										2325.78	-0.00617	-0.006	-0.00868	-0.08582	-0.09235	-0.05112			2325.78	0.00108	-0.00729	-0.01378	-0.01827	0.01174	0.00603			2325.78	0.00607	0.00745	0.00977	0.01036	0.0667	0.02549			2325.78	-0.01368	-0.01242	-0.05474	-0.01141	-0.04563	-0.04291
										2323.85	-0.00608	-0.00612	-0.0085	-0.08586	-0.09237	-0.05085			2323.85	0.000781162	-0.00775	-0.01488	-0.01956	0.00913	0.00266			2323.85	0.00617	0.00751	0.00979	0.0103	0.06665	0.02536			2323.85	-0.0138	-0.0126	-0.05476	-0.01144	-0.04583	-0.0432
										2321.92	-0.00584	-0.00609	-0.00831	-0.08578	-0.0923	-0.05066			2321.92	0.000569426	-0.00823	-0.01599	-0.0207	0.00665	-0.000528518			2321.92	0.00626	0.00758	0.00983	0.01026	0.06666	0.02524			2321.92	-0.0139	-0.01279	-0.05476	-0.01147	-0.04604	-0.04349
										2320	-0.00553	-0.00596	-0.00804	-0.08563	-0.09212	-0.05054			2320	0.00034985	-0.00877	-0.01708	-0.02174	0.00428	-0.00356			2320	0.00629	0.00765	0.00985	0.01023	0.06667	0.02511			2320	-0.01396	-0.01296	-0.05477	-0.01148	-0.04622	-0.04373
										2318.07	-0.00532	-0.00588	-0.00776	-0.08551	-0.09194	-0.05044			2318.07	8.6896e-05	-0.00925	-0.0181	-0.02273	0.00196	-0.00652			2318.07	0.00629	0.00767	0.00984	0.0102	0.06662	0.02494			2318.07	-0.01399	-0.01314	-0.05478	-0.01148	-0.04638	-0.04395
										2316.14	-0.00523	-0.00597	-0.00753	-0.0855	-0.09182	-0.05032			2316.14	-0.000142777	-0.00963	-0.01901	-0.02371	-0.000395788	-0.0095			2316.14	0.00631	0.00768	0.00983	0.01015	0.06653	0.02475			2316.14	-0.014	-0.01331	-0.05477	-0.01148	-0.04655	-0.04417
										2314.21	-0.00516	-0.00615	-0.00732	-0.08563	-0.09167	-0.05016			2314.21	-0.000338768	-0.00999	-0.01987	-0.02476	-0.00284	-0.01257			2314.21	0.00636	0.00768	0.00982	0.01009	0.06641	0.02457			2314.21	-0.01403	-0.01349	-0.05477	-0.01147	-0.04673	-0.04444
										2312.28	-0.00507	-0.00632	-0.00712	-0.0858	-0.09147	-0.05002			2312.28	-0.000542972	-0.01041	-0.02072	-0.02587	-0.00526	-0.01565			2312.28	0.00642	0.00767	0.00982	0.01001	0.0663	0.02441			2312.28	-0.01407	-0.01369	-0.05478	-0.01145	-0.04694	-0.04475
										2310.35	-0.005	-0.00646	-0.00694	-0.08585	-0.09122	-0.0499			2310.35	-0.000762381	-0.01085	-0.02147	-0.02687	-0.00746	-0.01853			2310.35	0.00645	0.00766	0.00982	0.00992	0.06621	0.02423			2310.35	-0.01415	-0.01391	-0.05481	-0.01143	-0.04717	-0.0451
										2308.42	-0.00491	-0.0065	-0.00674	-0.08572	-0.0909	-0.04967			2308.42	-0.00101	-0.01125	-0.02208	-0.0277	-0.00944	-0.02112			2308.42	0.00646	0.00764	0.0098	0.00982	0.06612	0.02404			2308.42	-0.01422	-0.01414	-0.05483	-0.01141	-0.04743	-0.0455
										2306.5	-0.00476	-0.00642	-0.0065	-0.08549	-0.09048	-0.04924			2306.5	-0.00125	-0.01157	-0.02262	-0.02839	-0.01127	-0.02336			2306.5	0.00646	0.00762	0.00979	0.00974	0.06604	0.02385			2306.5	-0.01426	-0.01436	-0.05486	-0.01141	-0.04768	-0.0459
										2304.57	-0.00451	-0.00632	-0.00628	-0.08529	-0.09004	-0.04874			2304.57	-0.00143	-0.01182	-0.02311	-0.029	-0.01293	-0.02525			2304.57	0.00649	0.00759	0.0098	0.0097	0.06599	0.0237			2304.57	-0.01429	-0.01454	-0.05489	-0.0114	-0.04792	-0.04627
										2302.64	-0.00417	-0.00629	-0.0062	-0.08513	-0.08977	-0.04832			2302.64	-0.00156	-0.01203	-0.02351	-0.02952	-0.01439	-0.02685			2302.64	0.00651	0.00758	0.00981	0.0097	0.06598	0.02357			2302.64	-0.01436	-0.01469	-0.05494	-0.01142	-0.04816	-0.0466
										2300.71	-0.0038	-0.00626	-0.00618	-0.08495	-0.08973	-0.04804			2300.71	-0.00169	-0.01221	-0.02383	-0.02999	-0.01568	-0.02832			2300.71	0.00654	0.0076	0.00984	0.0097	0.06596	0.02345			2300.71	-0.01444	-0.01484	-0.055	-0.01146	-0.04839	-0.04691
										2298.78	-0.00347	-0.00613	-0.00607	-0.08475	-0.0898	-0.04779			2298.78	-0.00187	-0.01239	-0.0241	-0.03046	-0.01687	-0.0298			2298.78	0.00657	0.00763	0.00988	0.0097	0.06591	0.02333			2298.78	-0.01454	-0.015	-0.05506	-0.01153	-0.04863	-0.04721
										2296.85	-0.00327	-0.00591	-0.00586	-0.08455	-0.08984	-0.04751			2296.85	-0.0021	-0.01257	-0.02437	-0.03094	-0.01804	-0.03132			2296.85	0.00661	0.00766	0.0099	0.00968	0.06584	0.02322			2296.85	-0.01464	-0.01517	-0.05514	-0.01162	-0.04888	-0.04751
										2294.93	-0.00319	-0.00572	-0.00565	-0.08442	-0.0898	-0.04729			2294.93	-0.00234	-0.01276	-0.02467	-0.03141	-0.01915	-0.03282			2294.93	0.00663	0.00767	0.00989	0.00963	0.06576	0.02311			2294.93	-0.01476	-0.01534	-0.05523	-0.0117	-0.04913	-0.0478
										2293	-0.00321	-0.00563	-0.0055	-0.0844	-0.08973	-0.0472			2293	-0.00255	-0.01291	-0.02499	-0.03184	-0.02014	-0.03409			2293	0.00663	0.00768	0.00987	0.00957	0.0657	0.02299			2293	-0.01486	-0.01551	-0.05533	-0.01177	-0.04938	-0.04807
										2291.07	-0.00329	-0.00559	-0.00545	-0.08441	-0.08969	-0.04718			2291.07	-0.00269	-0.013	-0.02525	-0.03222	-0.02094	-0.03509			2291.07	0.00664	0.00764	0.00984	0.00953	0.06565	0.02289			2291.07	-0.01494	-0.01564	-0.05541	-0.01182	-0.04958	-0.04831
										2289.14	-0.00332	-0.00551	-0.00548	-0.0843	-0.08961	-0.04713			2289.14	-0.00281	-0.01307	-0.02545	-0.03254	-0.02155	-0.03591			2289.14	0.00664	0.00759	0.00983	0.00951	0.06561	0.02281			2289.14	-0.01501	-0.01574	-0.05546	-0.01185	-0.04973	-0.04849
										2287.21	-0.00329	-0.00535	-0.00558	-0.08409	-0.08945	-0.04701			2287.21	-0.00293	-0.01313	-0.02563	-0.03284	-0.02202	-0.03666			2287.21	0.00662	0.00755	0.00984	0.00951	0.06555	0.02273			2287.21	-0.01506	-0.01579	-0.05548	-0.01186	-0.04984	-0.04862
										2285.28	-0.00332	-0.00517	-0.00575	-0.08396	-0.0893	-0.04695			2285.28	-0.00308	-0.01322	-0.02582	-0.03313	-0.02241	-0.03733			2285.28	0.0066	0.00753	0.00986	0.0095	0.06548	0.02265			2285.28	-0.01508	-0.01582	-0.0555	-0.01186	-0.04993	-0.04872
										2283.35	-0.00347	-0.00506	-0.00597	-0.08396	-0.08926	-0.04706			2283.35	-0.00325	-0.01334	-0.02602	-0.03336	-0.02277	-0.03786			2283.35	0.00661	0.00752	0.00989	0.0095	0.06541	0.0226			2283.35	-0.01508	-0.01584	-0.05553	-0.01186	-0.05	-0.04881
										2281.43	-0.00364	-0.00503	-0.00617	-0.08401	-0.08932	-0.04727			2281.43	-0.0034	-0.01346	-0.02615	-0.03353	-0.02301	-0.03819			2281.43	0.00665	0.00752	0.00991	0.00951	0.06536	0.02255			2281.43	-0.01507	-0.01587	-0.05555	-0.01188	-0.05004	-0.04889
										2279.5	-0.00374	-0.00499	-0.00629	-0.084	-0.08936	-0.04744			2279.5	-0.00348	-0.01349	-0.0262	-0.03361	-0.02309	-0.03828			2279.5	0.00668	0.00751	0.00993	0.00949	0.06531	0.02249			2279.5	-0.01508	-0.01593	-0.05557	-0.0119	-0.05009	-0.04896
										2277.57	-0.00378	-0.00491	-0.00633	-0.08392	-0.08938	-0.04749			2277.57	-0.00347	-0.01348	-0.02618	-0.03363	-0.02302	-0.03819			2277.57	0.00671	0.00749	0.00995	0.00946	0.06526	0.02241			2277.57	-0.01513	-0.01599	-0.0556	-0.01193	-0.05014	-0.04904
										2275.64	-0.00381	-0.00486	-0.00635	-0.08384	-0.08939	-0.04746			2275.64	-0.00342	-0.01346	-0.02614	-0.03361	-0.02288	-0.03802			2275.64	0.00674	0.00748	0.00997	0.00944	0.06522	0.02233			2275.64	-0.01519	-0.01605	-0.05562	-0.01193	-0.05019	-0.04911
										2273.71	-0.00382	-0.00487	-0.00643	-0.08383	-0.08941	-0.04743			2273.71	-0.00338	-0.01346	-0.02607	-0.03354	-0.02271	-0.03784			2273.71	0.00677	0.00748	0.00997	0.00944	0.06517	0.02228			2273.71	-0.01524	-0.01609	-0.05565	-0.01193	-0.05023	-0.04917
										2271.78	-0.00377	-0.00487	-0.00653	-0.08384	-0.08942	-0.04743			2271.78	-0.00335	-0.01345	-0.02596	-0.03343	-0.02256	-0.03765			2271.78	0.00678	0.00749	0.00999	0.00946	0.06513	0.02224			2271.78	-0.01527	-0.01611	-0.05568	-0.01191	-0.05027	-0.04921
										2269.85	-0.00366	-0.00481	-0.00654	-0.0838	-0.08938	-0.04738			2269.85	-0.00332	-0.01343	-0.02584	-0.0333	-0.02243	-0.03748			2269.85	0.0068	0.00752	0.01003	0.0095	0.0651	0.02223			2269.85	-0.01527	-0.01612	-0.05568	-0.0119	-0.05029	-0.04923
										2267.93	-0.00351	-0.0047	-0.00644	-0.08372	-0.08929	-0.04727			2267.93	-0.00329	-0.01342	-0.02575	-0.03317	-0.02235	-0.03733			2267.93	0.00684	0.00756	0.01009	0.00954	0.06509	0.02224			2267.93	-0.01527	-0.01611	-0.05567	-0.01189	-0.0503	-0.04925
										2266	-0.00336	-0.00461	-0.00629	-0.08367	-0.08918	-0.04714			2266	-0.00324	-0.01342	-0.0257	-0.03304	-0.02231	-0.0372			2266	0.00689	0.0076	0.01014	0.00958	0.06508	0.02223			2266	-0.01527	-0.01611	-0.05567	-0.01188	-0.05031	-0.04927
										2264.07	-0.00323	-0.00455	-0.0062	-0.08371	-0.08913	-0.04708			2264.07	-0.00319	-0.01343	-0.02566	-0.03293	-0.02232	-0.03714			2264.07	0.00693	0.00762	0.01018	0.00961	0.06507	0.02222			2264.07	-0.01528	-0.01611	-0.05567	-0.01187	-0.05033	-0.04929
										2262.14	-0.00312	-0.00453	-0.00617	-0.08384	-0.08914	-0.04712			2262.14	-0.00316	-0.01345	-0.02563	-0.03285	-0.02235	-0.03718			2262.14	0.00696	0.00762	0.0102	0.00963	0.06506	0.02219			2262.14	-0.0153	-0.01612	-0.05569	-0.01188	-0.05036	-0.0493
										2260.21	-0.00302	-0.00453	-0.00617	-0.08402	-0.0892	-0.04719			2260.21	-0.00312	-0.01345	-0.02557	-0.03277	-0.02237	-0.03726			2260.21	0.00697	0.00762	0.01021	0.00965	0.06506	0.02217			2260.21	-0.01531	-0.01612	-0.05572	-0.01189	-0.05039	-0.04932
										2258.28	-0.00299	-0.00454	-0.00619	-0.08422	-0.08928	-0.04724			2258.28	-0.00307	-0.0134	-0.02552	-0.03266	-0.02239	-0.0373			2258.28	0.00697	0.00764	0.0102	0.00966	0.06505	0.02215			2258.28	-0.01531	-0.01613	-0.05573	-0.0119	-0.05042	-0.04934
										2256.36	-0.00301	-0.00461	-0.00625	-0.08439	-0.08938	-0.04726			2256.36	-0.00301	-0.01334	-0.02547	-0.03258	-0.02245	-0.03732			2256.36	0.00696	0.00766	0.01019	0.00966	0.06505	0.02214			2256.36	-0.0153	-0.01614	-0.05575	-0.0119	-0.05044	-0.04936
										2254.43	-0.00304	-0.0047	-0.00631	-0.08452	-0.08949	-0.04725			2254.43	-0.00297	-0.0133	-0.02544	-0.03256	-0.02255	-0.03736			2254.43	0.00695	0.00767	0.01019	0.00966	0.06505	0.02213			2254.43	-0.0153	-0.01615	-0.05576	-0.0119	-0.05047	-0.04938
										2252.5	-0.00306	-0.00478	-0.00632	-0.08458	-0.08959	-0.0472			2252.5	-0.00291	-0.01324	-0.02541	-0.03258	-0.02265	-0.03744			2252.5	0.00694	0.00768	0.0102	0.00966	0.06506	0.02214			2252.5	-0.01528	-0.01613	-0.05576	-0.01189	-0.05049	-0.04938
										2250.57	-0.00307	-0.00486	-0.0063	-0.08461	-0.08969	-0.04716			2250.57	-0.00285	-0.01315	-0.02539	-0.03259	-0.02273	-0.03754			2250.57	0.00693	0.00767	0.0102	0.00966	0.06508	0.02214			2250.57	-0.01525	-0.01611	-0.05575	-0.01188	-0.0505	-0.04938
										2248.64	-0.00308	-0.00492	-0.00631	-0.08466	-0.08977	-0.04716			2248.64	-0.00281	-0.01303	-0.02537	-0.03257	-0.02278	-0.03762			2248.64	0.00692	0.00767	0.01019	0.00966	0.06511	0.02213			2248.64	-0.01521	-0.0161	-0.05576	-0.01188	-0.05052	-0.04939
										2246.71	-0.00312	-0.00498	-0.0064	-0.08473	-0.08984	-0.04722			2246.71	-0.00281	-0.01292	-0.02538	-0.03258	-0.02281	-0.03765			2246.71	0.00689	0.00767	0.01015	0.00964	0.06513	0.02211			2246.71	-0.01519	-0.0161	-0.05577	-0.01187	-0.05056	-0.04942
										2244.78	-0.00321	-0.00507	-0.00651	-0.08481	-0.0899	-0.04732			2244.78	-0.00282	-0.01284	-0.02542	-0.03262	-0.02283	-0.0376			2244.78	0.00688	0.00766	0.01011	0.00962	0.06515	0.02211			2244.78	-0.01519	-0.0161	-0.0558	-0.01187	-0.05061	-0.04946
										2242.86	-0.00328	-0.00513	-0.00659	-0.08485	-0.08998	-0.04739			2242.86	-0.00282	-0.01275	-0.02546	-0.03265	-0.0228	-0.03747			2242.86	0.00686	0.00765	0.01008	0.00961	0.06517	0.02212			2242.86	-0.01521	-0.01611	-0.05582	-0.01188	-0.05066	-0.04949
										2240.93	-0.0033	-0.00515	-0.00662	-0.08483	-0.09002	-0.04735			2240.93	-0.00276	-0.01262	-0.02546	-0.03264	-0.02271	-0.0373			2240.93	0.00684	0.00764	0.01005	0.0096	0.06519	0.02214			2240.93	-0.01522	-0.01611	-0.05583	-0.01188	-0.05071	-0.04952
										2239	-0.00325	-0.00512	-0.00658	-0.08477	-0.08999	-0.04722			2239	-0.00268	-0.01251	-0.02544	-0.0326	-0.02261	-0.03716			2239	0.00681	0.00762	0.01002	0.00957	0.06523	0.02216			2239	-0.01523	-0.01612	-0.05586	-0.01187	-0.05076	-0.04955
										2237.07	-0.00322	-0.00511	-0.0065	-0.08474	-0.08993	-0.04709			2237.07	-0.00261	-0.01245	-0.0254	-0.03255	-0.02253	-0.03705			2237.07	0.00678	0.0076	0.00999	0.00954	0.06527	0.02218			2237.07	-0.01524	-0.01614	-0.05589	-0.01187	-0.05081	-0.04958
										2235.14	-0.00327	-0.00512	-0.00646	-0.08471	-0.08987	-0.04697			2235.14	-0.00255	-0.01244	-0.02532	-0.03249	-0.02245	-0.03693			2235.14	0.00674	0.00757	0.00996	0.0095	0.06531	0.0222			2235.14	-0.01525	-0.01616	-0.05593	-0.01188	-0.05088	-0.04961
										2233.21	-0.00334	-0.00511	-0.00647	-0.08467	-0.08983	-0.04685			2233.21	-0.00249	-0.01245	-0.02525	-0.03243	-0.02237	-0.03681			2233.21	0.0067	0.00755	0.00992	0.00947	0.06535	0.02223			2233.21	-0.01527	-0.01619	-0.05598	-0.01191	-0.05094	-0.04966
										2231.28	-0.0034	-0.00509	-0.00653	-0.08466	-0.08984	-0.04675			2231.28	-0.00242	-0.01244	-0.02519	-0.03237	-0.02228	-0.03668			2231.28	0.00667	0.00751	0.00987	0.00942	0.06539	0.02226			2231.28	-0.01529	-0.01622	-0.05603	-0.01193	-0.051	-0.04971
										2229.36	-0.00342	-0.00511	-0.00658	-0.08473	-0.08994	-0.04672			2229.36	-0.00235	-0.01242	-0.02515	-0.03232	-0.02217	-0.03655			2229.36	0.00665	0.00747	0.00981	0.00935	0.06541	0.02229			2229.36	-0.01531	-0.01624	-0.05608	-0.01193	-0.05105	-0.04977
										2227.43	-0.00339	-0.00515	-0.00658	-0.08487	-0.09008	-0.04677			2227.43	-0.00227	-0.01239	-0.02512	-0.03229	-0.02207	-0.03641			2227.43	0.00663	0.00742	0.00975	0.00929	0.06543	0.02232			2227.43	-0.01532	-0.01626	-0.05613	-0.01193	-0.05111	-0.04983
										2225.5	-0.00332	-0.00519	-0.00657	-0.08498	-0.09021	-0.04684			2225.5	-0.00218	-0.01237	-0.02508	-0.03226	-0.02193	-0.03627			2225.5	0.0066	0.00737	0.00969	0.00923	0.06544	0.02235			2225.5	-0.01534	-0.01628	-0.05617	-0.01194	-0.05117	-0.04988
										2223.57	-0.00323	-0.00522	-0.00659	-0.08503	-0.09033	-0.04691			2223.57	-0.00211	-0.01237	-0.02503	-0.03222	-0.02177	-0.03615			2223.57	0.00657	0.00731	0.00963	0.00918	0.06544	0.02238			2223.57	-0.01536	-0.0163	-0.05621	-0.01195	-0.05121	-0.04993
										2221.64	-0.00316	-0.00521	-0.0066	-0.08509	-0.09039	-0.04696			2221.64	-0.00204	-0.01237	-0.02499	-0.03216	-0.02162	-0.03602			2221.64	0.00652	0.00725	0.00956	0.00912	0.06543	0.02241			2221.64	-0.01537	-0.01631	-0.05625	-0.01197	-0.05125	-0.04996
										2219.71	-0.00315	-0.00524	-0.00657	-0.0852	-0.09042	-0.04699			2219.71	-0.00198	-0.01235	-0.02494	-0.03208	-0.02149	-0.03587			2219.71	0.00646	0.00716	0.00948	0.00904	0.06542	0.02242			2219.71	-0.01541	-0.01633	-0.05629	-0.01198	-0.05129	-0.05001
										2217.78	-0.00321	-0.00535	-0.00655	-0.08536	-0.09044	-0.04701			2217.78	-0.00193	-0.01232	-0.02488	-0.03204	-0.02138	-0.03573			2217.78	0.0064	0.00708	0.00939	0.00895	0.0654	0.02242			2217.78	-0.01545	-0.01635	-0.05633	-0.01199	-0.05134	-0.05006
										2215.86	-0.00328	-0.00548	-0.00654	-0.08547	-0.09046	-0.04704			2215.86	-0.00189	-0.01227	-0.02481	-0.03202	-0.02126	-0.03558			2215.86	0.00634	0.00701	0.00931	0.00887	0.06539	0.02242			2215.86	-0.01548	-0.01636	-0.05637	-0.012	-0.05139	-0.05011
										2213.93	-0.0033	-0.00558	-0.00654	-0.08549	-0.09044	-0.0471			2213.93	-0.00182	-0.0122	-0.02473	-0.03198	-0.02116	-0.03539			2213.93	0.00629	0.00696	0.00925	0.0088	0.06539	0.02243			2213.93	-0.01552	-0.01637	-0.0564	-0.01201	-0.05143	-0.05017
										2212	-0.00329	-0.00564	-0.00658	-0.08546	-0.09042	-0.04721			2212	-0.00172	-0.01209	-0.02466	-0.03188	-0.02106	-0.03516			2212	0.00624	0.00692	0.0092	0.00874	0.0654	0.02246			2212	-0.01555	-0.01637	-0.05645	-0.01201	-0.05149	-0.05024
										2210.07	-0.0033	-0.00565	-0.00665	-0.08544	-0.09045	-0.04735			2210.07	-0.00164	-0.01196	-0.02459	-0.03176	-0.02095	-0.03493			2210.07	0.0062	0.00689	0.00915	0.00868	0.06542	0.0225			2210.07	-0.01558	-0.01638	-0.0565	-0.01202	-0.05155	-0.05031
										2208.14	-0.00336	-0.00569	-0.00676	-0.08543	-0.09052	-0.04749			2208.14	-0.00157	-0.01182	-0.0245	-0.03163	-0.02083	-0.03471			2208.14	0.00615	0.00684	0.00909	0.00859	0.06543	0.02252			2208.14	-0.01559	-0.01637	-0.05655	-0.01202	-0.0516	-0.05036
										2206.21	-0.00339	-0.0058	-0.00689	-0.0854	-0.09061	-0.04759			2206.21	-0.00151	-0.01165	-0.02439	-0.03148	-0.02067	-0.03447			2206.21	0.00609	0.00678	0.00901	0.00849	0.06543	0.02253			2206.21	-0.01559	-0.01636	-0.0566	-0.01202	-0.05164	-0.05041
										2204.29	-0.00336	-0.0059	-0.00698	-0.08536	-0.09064	-0.0476			2204.29	-0.00143	-0.01145	-0.02425	-0.03129	-0.02048	-0.03425			2204.29	0.00604	0.00672	0.00892	0.00839	0.06542	0.02253			2204.29	-0.01562	-0.01637	-0.05664	-0.01203	-0.05168	-0.05047
										2202.36	-0.00331	-0.00597	-0.00702	-0.08534	-0.0906	-0.04752			2202.36	-0.00132	-0.01126	-0.0241	-0.0311	-0.02027	-0.03409			2202.36	0.006	0.00666	0.00882	0.0083	0.0654	0.02253			2202.36	-0.01566	-0.01638	-0.05669	-0.01205	-0.05172	-0.05054
										2200.43	-0.0033	-0.00604	-0.00702	-0.08535	-0.09057	-0.04745			2200.43	-0.00119	-0.01109	-0.02394	-0.03094	-0.02005	-0.03395			2200.43	0.00598	0.00661	0.00874	0.00822	0.06539	0.02254			2200.43	-0.0157	-0.01638	-0.05673	-0.01207	-0.05177	-0.05061
										2198.5	-0.00334	-0.00612	-0.00702	-0.0854	-0.09059	-0.04745			2198.5	-0.00104	-0.01096	-0.02379	-0.03081	-0.01986	-0.03378			2198.5	0.00597	0.00656	0.00867	0.00816	0.06538	0.02255			2198.5	-0.01574	-0.01639	-0.05678	-0.01209	-0.05183	-0.05067
										2196.57	-0.00333	-0.0062	-0.007	-0.08544	-0.0906	-0.04748			2196.57	-0.000901991	-0.01084	-0.02365	-0.03068	-0.01971	-0.0336			2196.57	0.00595	0.00651	0.00862	0.00809	0.06536	0.02255			2196.57	-0.01577	-0.01641	-0.05683	-0.01212	-0.05189	-0.05074
										2194.64	-0.00324	-0.00622	-0.00692	-0.08538	-0.09055	-0.04746			2194.64	-0.000807896	-0.01072	-0.02353	-0.03057	-0.01958	-0.03345			2194.64	0.00593	0.00645	0.00857	0.00801	0.06534	0.02256			2194.64	-0.01579	-0.01643	-0.05687	-0.01215	-0.05196	-0.0508
										2192.71	-0.00315	-0.00617	-0.0068	-0.08527	-0.09047	-0.04737			2192.71	-0.000774444	-0.01062	-0.02344	-0.0305	-0.01948	-0.03334			2192.71	0.0059	0.00638	0.00851	0.00793	0.06531	0.02255			2192.71	-0.01581	-0.01645	-0.05691	-0.01219	-0.05202	-0.05086
										2190.79	-0.00311	-0.00609	-0.00672	-0.08521	-0.09043	-0.04733			2190.79	-0.000777514	-0.01057	-0.02336	-0.03047	-0.0194	-0.03324			2190.79	0.00585	0.00631	0.00844	0.00784	0.06528	0.02253			2190.79	-0.01582	-0.01646	-0.05696	-0.01222	-0.05207	-0.05092
										2188.86	-0.00313	-0.00605	-0.0067	-0.08526	-0.09048	-0.04744			2188.86	-0.000772478	-0.01057	-0.02325	-0.03044	-0.01929	-0.03314			2188.86	0.00579	0.00623	0.00836	0.00775	0.06525	0.02249			2188.86	-0.01583	-0.01646	-0.05701	-0.01224	-0.0521	-0.05096
										2186.93	-0.00319	-0.00612	-0.00676	-0.08537	-0.09058	-0.04765			2186.93	-0.000734142	-0.01058	-0.02312	-0.0304	-0.01913	-0.03302			2186.93	0.00572	0.00615	0.00827	0.00765	0.06524	0.02247			2186.93	-0.01583	-0.01647	-0.05705	-0.01225	-0.05214	-0.051
										2185	-0.00327	-0.00623	-0.00682	-0.08548	-0.09068	-0.04784			2185	-0.000681365	-0.0106	-0.02301	-0.03034	-0.01896	-0.03289			2185	0.00566	0.00607	0.00819	0.00756	0.06523	0.02245			2185	-0.01583	-0.01648	-0.05709	-0.01227	-0.05218	-0.05104
										2183.07	-0.00334	-0.00631	-0.00678	-0.08553	-0.09077	-0.04795			2183.07	-0.000643132	-0.01062	-0.02291	-0.0303	-0.01879	-0.03276			2183.07	0.0056	0.00601	0.0081	0.00746	0.06521	0.02244			2183.07	-0.01584	-0.01649	-0.05713	-0.01229	-0.05222	-0.05109
										2181.14	-0.00338	-0.00633	-0.00666	-0.08553	-0.09083	-0.04799			2181.14	-0.000612484	-0.01062	-0.02281	-0.03025	-0.01864	-0.03259			2181.14	0.00554	0.00593	0.00801	0.00736	0.06519	0.02242			2181.14	-0.01583	-0.0165	-0.05716	-0.01229	-0.05226	-0.05113
										2179.21	-0.00338	-0.00632	-0.00652	-0.08548	-0.09082	-0.04798			2179.21	-0.000574653	-0.01062	-0.02273	-0.03022	-0.01848	-0.03237			2179.21	0.00548	0.00585	0.00793	0.00726	0.06518	0.0224			2179.21	-0.01582	-0.0165	-0.05718	-0.01228	-0.05229	-0.05118
										2177.29	-0.00335	-0.00629	-0.00636	-0.08536	-0.09073	-0.04792			2177.29	-0.000532483	-0.01064	-0.0227	-0.03019	-0.01837	-0.03218			2177.29	0.00542	0.00577	0.00785	0.00717	0.06517	0.02239			2177.29	-0.01581	-0.01648	-0.0572	-0.01227	-0.05232	-0.05122
										2175.36	-0.00328	-0.00622	-0.00616	-0.0852	-0.0906	-0.04783			2175.36	-0.000481628	-0.01066	-0.02271	-0.03013	-0.0183	-0.03203			2175.36	0.00535	0.00568	0.00775	0.00707	0.06516	0.02237			2175.36	-0.01579	-0.01645	-0.0572	-0.01227	-0.05234	-0.05126
										2173.43	-0.00325	-0.00614	-0.00601	-0.08507	-0.09052	-0.04774			2173.43	-0.000416724	-0.01062	-0.0227	-0.03003	-0.01822	-0.03188			2173.43	0.00528	0.00559	0.00764	0.00697	0.06513	0.02234			2173.43	-0.01576	-0.01643	-0.05722	-0.01227	-0.05237	-0.0513
										2171.5	-0.00329	-0.00605	-0.00597	-0.08499	-0.09055	-0.04769			2171.5	-0.000341808	-0.01053	-0.02264	-0.02989	-0.0181	-0.0317			2171.5	0.00522	0.0055	0.00753	0.00686	0.06511	0.02232			2171.5	-0.01575	-0.01643	-0.05725	-0.01226	-0.05239	-0.05134
										2169.57	-0.00335	-0.00596	-0.00594	-0.08491	-0.09064	-0.04766			2169.57	-0.000252999	-0.0104	-0.02253	-0.02973	-0.01793	-0.03151			2169.57	0.00517	0.00543	0.00743	0.00677	0.06511	0.02231			2169.57	-0.01574	-0.01642	-0.05728	-0.01226	-0.05241	-0.05137
										2167.64	-0.00335	-0.00587	-0.00584	-0.08482	-0.0907	-0.04758			2167.64	-0.000150525	-0.01025	-0.02242	-0.02956	-0.01773	-0.03132			2167.64	0.00512	0.00537	0.00736	0.00671	0.06512	0.02233			2167.64	-0.01573	-0.0164	-0.05729	-0.01225	-0.05243	-0.05139
										2165.72	-0.00328	-0.00578	-0.00573	-0.08471	-0.0907	-0.04745			2165.72	-3.99444e-05	-0.01011	-0.02236	-0.02942	-0.01755	-0.0312			2165.72	0.00507	0.00532	0.0073	0.00665	0.06515	0.02237			2165.72	-0.01572	-0.01638	-0.05731	-0.01225	-0.05246	-0.05141
										2163.79	-0.00322	-0.00573	-0.00568	-0.08463	-0.09069	-0.04737			2163.79	8.15659e-05	-0.00997	-0.02232	-0.02931	-0.01742	-0.03107			2163.79	0.00501	0.00525	0.00723	0.00658	0.06516	0.02241			2163.79	-0.01571	-0.01638	-0.05734	-0.01225	-0.05249	-0.05143
										2161.86	-0.00323	-0.00572	-0.00567	-0.08462	-0.09075	-0.04742			2161.86	0.000207367	-0.00984	-0.02229	-0.0292	-0.01731	-0.03088			2161.86	0.00495	0.00518	0.00715	0.0065	0.06517	0.02243			2161.86	-0.0157	-0.01639	-0.05738	-0.01225	-0.05252	-0.05148
										2159.93	-0.00323	-0.00571	-0.00567	-0.08464	-0.09084	-0.04754			2159.93	0.000322169	-0.00972	-0.02226	-0.02909	-0.01721	-0.03065			2159.93	0.00489	0.0051	0.00708	0.00642	0.06517	0.02245			2159.93	-0.01568	-0.0164	-0.0574	-0.01224	-0.05254	-0.05153
										2158	-0.00316	-0.00565	-0.00567	-0.08464	-0.09088	-0.04762			2158	0.000425007	-0.00961	-0.02222	-0.02897	-0.01707	-0.03043			2158	0.00483	0.00502	0.00702	0.00635	0.06517	0.02246			2158	-0.01565	-0.01638	-0.05742	-0.01223	-0.05256	-0.05158
										2156.07	-0.00303	-0.00558	-0.00566	-0.08462	-0.09085	-0.04766			2156.07	0.000510701	-0.0095	-0.02218	-0.02884	-0.0169	-0.03023			2156.07	0.00477	0.00494	0.00694	0.00627	0.06517	0.02248			2156.07	-0.01562	-0.01636	-0.05742	-0.0122	-0.05256	-0.05161
										2154.14	-0.00288	-0.00556	-0.00565	-0.08463	-0.09085	-0.0477			2154.14	0.000573702	-0.00941	-0.02215	-0.02873	-0.01673	-0.03005			2154.14	0.0047	0.00484	0.00685	0.00619	0.06515	0.02249			2154.14	-0.01557	-0.01633	-0.05741	-0.01217	-0.05257	-0.05163
										2152.22	-0.00269	-0.00555	-0.0056	-0.08468	-0.09089	-0.04774			2152.22	0.000632766	-0.00938	-0.02209	-0.02865	-0.01656	-0.02989			2152.22	0.00461	0.00475	0.00676	0.00612	0.06515	0.02252			2152.22	-0.01553	-0.0163	-0.05739	-0.01212	-0.05257	-0.05164
										2150.29	-0.00247	-0.0055	-0.00552	-0.08467	-0.09089	-0.04771			2150.29	0.000697189	-0.00937	-0.022	-0.02858	-0.01639	-0.02972			2150.29	0.00453	0.00468	0.00669	0.00606	0.06514	0.02257			2150.29	-0.01548	-0.01625	-0.05736	-0.01207	-0.05256	-0.05165
										2148.36	-0.00225	-0.00542	-0.00546	-0.08456	-0.09081	-0.04763			2148.36	0.000755002	-0.00933	-0.02189	-0.02849	-0.0162	-0.02951			2148.36	0.00445	0.00461	0.00662	0.00601	0.06515	0.02263			2148.36	-0.01543	-0.01621	-0.05734	-0.01202	-0.05255	-0.05166
										2146.43	-0.00212	-0.00534	-0.00543	-0.08446	-0.09071	-0.04752			2146.43	0.000788081	-0.00928	-0.02179	-0.02841	-0.016	-0.02929			2146.43	0.00438	0.00455	0.00656	0.00597	0.06517	0.02269			2146.43	-0.01539	-0.01619	-0.05732	-0.01198	-0.05256	-0.05167
										2144.5	-0.00206	-0.00528	-0.00536	-0.08441	-0.09063	-0.0474			2144.5	0.000810613	-0.00923	-0.02168	-0.02832	-0.01576	-0.02904			2144.5	0.00431	0.00449	0.0065	0.00593	0.0652	0.02276			2144.5	-0.01537	-0.01617	-0.05731	-0.01195	-0.05257	-0.0517
										2142.57	-0.00204	-0.00527	-0.00527	-0.08438	-0.09061	-0.04728			2142.57	0.000858849	-0.00919	-0.02154	-0.02819	-0.01548	-0.02875			2142.57	0.00425	0.00442	0.00646	0.00588	0.06524	0.02283			2142.57	-0.01536	-0.01615	-0.05731	-0.01192	-0.0526	-0.05173
										2140.64	-0.00201	-0.00527	-0.00516	-0.08428	-0.09064	-0.04717			2140.64	0.000913416	-0.00913	-0.0214	-0.02807	-0.0152	-0.02845			2140.64	0.00419	0.00436	0.00641	0.00584	0.06528	0.02291			2140.64	-0.01536	-0.01612	-0.05731	-0.01189	-0.05263	-0.05176
										2138.72	-0.00196	-0.00516	-0.00505	-0.08414	-0.09064	-0.04704			2138.72	0.000944137	-0.00905	-0.02128	-0.02795	-0.01493	-0.02816			2138.72	0.00413	0.00431	0.00636	0.00579	0.06532	0.023			2138.72	-0.01536	-0.0161	-0.05731	-0.01187	-0.05265	-0.0518
										2136.79	-0.00193	-0.00499	-0.00499	-0.084	-0.09061	-0.0469			2136.79	0.000977398	-0.00893	-0.02113	-0.02781	-0.01466	-0.02782			2136.79	0.00405	0.00425	0.0063	0.00574	0.06534	0.02309			2136.79	-0.01538	-0.0161	-0.05732	-0.01186	-0.05268	-0.05184
										2134.86	-0.00197	-0.00489	-0.00502	-0.08395	-0.09062	-0.04683			2134.86	0.00103	-0.00878	-0.02095	-0.02763	-0.01435	-0.02743			2134.86	0.00396	0.00418	0.00623	0.00567	0.06536	0.02316			2134.86	-0.01539	-0.01611	-0.05732	-0.01185	-0.05272	-0.05189
										2132.93	-0.00207	-0.00491	-0.00509	-0.08398	-0.09066	-0.04685			2132.93	0.00108	-0.00864	-0.02075	-0.02742	-0.01403	-0.02702			2132.93	0.00386	0.00409	0.00615	0.00559	0.06537	0.02321			2132.93	-0.0154	-0.01611	-0.05733	-0.01185	-0.05276	-0.05193
										2131	-0.00219	-0.00499	-0.00512	-0.08406	-0.09069	-0.04692			2131	0.00113	-0.00851	-0.02057	-0.0272	-0.01373	-0.02665			2131	0.00377	0.004	0.00606	0.00551	0.06537	0.02326			2131	-0.01541	-0.01611	-0.05734	-0.01186	-0.05279	-0.05197
										2129.07	-0.00226	-0.00503	-0.00508	-0.08414	-0.09066	-0.04694			2129.07	0.00116	-0.00837	-0.02041	-0.02696	-0.01347	-0.02634			2129.07	0.00368	0.00391	0.00597	0.00543	0.06536	0.0233			2129.07	-0.01541	-0.01612	-0.05735	-0.01186	-0.05282	-0.05201
										2127.14	-0.0023	-0.00502	-0.00499	-0.08423	-0.09059	-0.04693			2127.14	0.00119	-0.00822	-0.02028	-0.02672	-0.01324	-0.02608			2127.14	0.00361	0.00382	0.00587	0.00534	0.06533	0.02334			2127.14	-0.01542	-0.01613	-0.05737	-0.01187	-0.05285	-0.05205
										2125.22	-0.00236	-0.00505	-0.00497	-0.08435	-0.09058	-0.04698			2125.22	0.00123	-0.00807	-0.02016	-0.02648	-0.01303	-0.02582			2125.22	0.00353	0.00372	0.00576	0.00525	0.06528	0.02337			2125.22	-0.01543	-0.01615	-0.05739	-0.01189	-0.05289	-0.05209
										2123.29	-0.00243	-0.00512	-0.00499	-0.08452	-0.09067	-0.0471			2123.29	0.00128	-0.00791	-0.02003	-0.02625	-0.01279	-0.02552			2123.29	0.00345	0.00361	0.00566	0.00514	0.06522	0.02338			2123.29	-0.01544	-0.01619	-0.05743	-0.01193	-0.05295	-0.05214
										2121.36	-0.00243	-0.00521	-0.00499	-0.08469	-0.09076	-0.04721			2121.36	0.00135	-0.00778	-0.0199	-0.02605	-0.01253	-0.02523			2121.36	0.00335	0.00349	0.00555	0.00501	0.06515	0.02338			2121.36	-0.01546	-0.01623	-0.05747	-0.01199	-0.05302	-0.0522
										2119.43	-0.00235	-0.00529	-0.00492	-0.08484	-0.09081	-0.04726			2119.43	0.00145	-0.00764	-0.01978	-0.02585	-0.01227	-0.02498			2119.43	0.00323	0.00335	0.00542	0.00486	0.06509	0.02338			2119.43	-0.01549	-0.01628	-0.05751	-0.01203	-0.05308	-0.05226
										2117.5	-0.0023	-0.00529	-0.00486	-0.08498	-0.09082	-0.04733			2117.5	0.00152	-0.00751	-0.01968	-0.02567	-0.01205	-0.02476			2117.5	0.00311	0.00322	0.00529	0.00471	0.06505	0.02339			2117.5	-0.01551	-0.01629	-0.05753	-0.01205	-0.05313	-0.05231
										2115.57	-0.00228	-0.00518	-0.00489	-0.08509	-0.09083	-0.04744			2115.57	0.00153	-0.00743	-0.01962	-0.02554	-0.0119	-0.02457			2115.57	0.00298	0.0031	0.00518	0.00457	0.06504	0.02342			2115.57	-0.01551	-0.01628	-0.05752	-0.01203	-0.05316	-0.05235
										2113.65	-0.00226	-0.00504	-0.00493	-0.08517	-0.09083	-0.04759			2113.65	0.00149	-0.00741	-0.01957	-0.02546	-0.01181	-0.02438			2113.65	0.00288	0.00301	0.00509	0.00447	0.06507	0.02349			2113.65	-0.01548	-0.01624	-0.05748	-0.01197	-0.05317	-0.05235
										2111.72	-0.00222	-0.00494	-0.00492	-0.08523	-0.09081	-0.0477			2111.72	0.00144	-0.0074	-0.0195	-0.02539	-0.01172	-0.02417			2111.72	0.0028	0.00295	0.00506	0.00441	0.06514	0.02361			2111.72	-0.01543	-0.01618	-0.0574	-0.01188	-0.05316	-0.05233
										2109.79	-0.00219	-0.00486	-0.00483	-0.08523	-0.09075	-0.04768			2109.79	0.00139	-0.00737	-0.01942	-0.02533	-0.01162	-0.02394			2109.79	0.00275	0.00292	0.00506	0.0044	0.06526	0.02379			2109.79	-0.01534	-0.0161	-0.05729	-0.01176	-0.05314	-0.05228
										2107.86	-0.00219	-0.00473	-0.00467	-0.08517	-0.09064	-0.04752			2107.86	0.00136	-0.00737	-0.01933	-0.02526	-0.0115	-0.02375			2107.86	0.00271	0.00292	0.00508	0.00441	0.0654	0.024			2107.86	-0.01523	-0.016	-0.05714	-0.01161	-0.05311	-0.05222
										2105.93	-0.00218	-0.00454	-0.00446	-0.08505	-0.09048	-0.04728			2105.93	0.00133	-0.00738	-0.01925	-0.0252	-0.01135	-0.02356			2105.93	0.00268	0.00293	0.00512	0.00446	0.06556	0.02424			2105.93	-0.01509	-0.01588	-0.05695	-0.01144	-0.05304	-0.05213
										2104	-0.00219	-0.00432	-0.00423	-0.08486	-0.09025	-0.04703			2104	0.00131	-0.00738	-0.01917	-0.02511	-0.01118	-0.02334			2104	0.00265	0.00296	0.00518	0.00453	0.06574	0.0245			2104	-0.01493	-0.01574	-0.05673	-0.01124	-0.05293	-0.05202
										2102.07	-0.00223	-0.0041	-0.00402	-0.08458	-0.08998	-0.04675			2102.07	0.00128	-0.00735	-0.01907	-0.02499	-0.01098	-0.02308			2102.07	0.00264	0.00301	0.00525	0.00462	0.06594	0.02478			2102.07	-0.01474	-0.01557	-0.05648	-0.01101	-0.0528	-0.05187
										2100.15	-0.00227	-0.00389	-0.00381	-0.08427	-0.0897	-0.04639			2100.15	0.00126	-0.00726	-0.01893	-0.02484	-0.01072	-0.02275			2100.15	0.00264	0.00306	0.00532	0.00471	0.06614	0.02507			2100.15	-0.01454	-0.01538	-0.05621	-0.01077	-0.05266	-0.0517
										2098.22	-0.00231	-0.00369	-0.00364	-0.08405	-0.08952	-0.04601			2098.22	0.00127	-0.00714	-0.01876	-0.02466	-0.01038	-0.02237			2098.22	0.00264	0.00312	0.00539	0.00481	0.06634	0.02537			2098.22	-0.01433	-0.01519	-0.05594	-0.01052	-0.05251	-0.05153
										2096.29	-0.00237	-0.00355	-0.00356	-0.08391	-0.08948	-0.04573			2096.29	0.00128	-0.00702	-0.01855	-0.02445	-0.01	-0.02195			2096.29	0.00265	0.00318	0.00546	0.00491	0.06652	0.02568			2096.29	-0.01412	-0.01501	-0.05568	-0.01027	-0.05237	-0.05136
										2094.36	-0.00243	-0.00348	-0.00355	-0.08385	-0.0895	-0.04557			2094.36	0.00127	-0.00689	-0.01832	-0.02419	-0.0096	-0.0215			2094.36	0.00265	0.00322	0.0055	0.00498	0.06667	0.02595			2094.36	-0.01393	-0.01485	-0.05544	-0.01005	-0.05224	-0.05121
										2092.43	-0.00247	-0.00347	-0.00356	-0.08383	-0.08952	-0.04549			2092.43	0.00124	-0.00675	-0.01805	-0.02385	-0.00918	-0.02101			2092.43	0.00262	0.00324	0.00551	0.00502	0.06679	0.02617			2092.43	-0.01375	-0.0147	-0.05522	-0.00986	-0.05213	-0.05109
										2090.5	-0.0025	-0.00347	-0.00359	-0.08384	-0.08951	-0.04544			2090.5	0.00123	-0.00658	-0.01773	-0.02345	-0.00872	-0.0205			2090.5	0.00258	0.00327	0.00553	0.00505	0.06691	0.02639			2090.5	-0.01356	-0.01455	-0.05499	-0.00966	-0.05201	-0.05096
										2088.57	-0.00255	-0.00344	-0.00364	-0.08383	-0.08949	-0.04537			2088.57	0.00128	-0.00638	-0.01737	-0.02299	-0.00821	-0.01994			2088.57	0.00256	0.00332	0.00558	0.00511	0.06705	0.02664			2088.57	-0.01335	-0.01437	-0.05472	-0.00943	-0.05186	-0.05081
										2086.65	-0.00257	-0.00341	-0.00366	-0.08382	-0.08951	-0.04527			2086.65	0.00137	-0.00613	-0.01699	-0.02251	-0.00766	-0.01935			2086.65	0.00255	0.00338	0.00565	0.00518	0.06721	0.0269			2086.65	-0.01311	-0.01417	-0.05441	-0.00917	-0.05169	-0.05063
										2084.72	-0.00249	-0.00338	-0.00364	-0.08381	-0.0895	-0.0451			2084.72	0.00144	-0.00587	-0.01662	-0.02203	-0.0071	-0.01874			2084.72	0.00255	0.00343	0.00572	0.00526	0.06737	0.02716			2084.72	-0.01286	-0.01394	-0.05408	-0.00888	-0.0515	-0.05044
										2082.79	-0.00232	-0.00337	-0.00359	-0.08375	-0.08939	-0.04483			2082.79	0.00146	-0.00564	-0.01626	-0.02156	-0.00656	-0.0181			2082.79	0.00254	0.00349	0.00579	0.00534	0.06753	0.02741			2082.79	-0.0126	-0.01371	-0.05375	-0.0086	-0.05129	-0.05022
										2080.86	-0.00214	-0.00337	-0.00355	-0.08364	-0.0892	-0.04451			2080.86	0.00144	-0.00546	-0.01592	-0.0211	-0.00606	-0.01747			2080.86	0.0025	0.00353	0.00584	0.00541	0.06766	0.02766			2080.86	-0.01236	-0.01349	-0.05343	-0.00833	-0.05107	-0.04999
										2078.93	-0.00201	-0.00335	-0.00353	-0.08355	-0.08905	-0.04422			2078.93	0.00141	-0.00535	-0.01562	-0.02066	-0.00564	-0.01686			2078.93	0.00245	0.00357	0.00586	0.00547	0.06779	0.0279			2078.93	-0.01211	-0.01327	-0.0531	-0.00807	-0.05085	-0.04977
										2077	-0.00191	-0.0033	-0.00349	-0.08349	-0.08894	-0.04397			2077	0.00138	-0.00529	-0.01533	-0.02024	-0.00527	-0.01628			2077	0.00241	0.00361	0.00588	0.00554	0.06791	0.02815			2077	-0.01186	-0.01304	-0.05277	-0.00781	-0.05064	-0.04955
										2075.08	-0.00181	-0.00322	-0.0034	-0.08338	-0.0888	-0.04369			2075.08	0.00135	-0.00524	-0.01509	-0.01989	-0.00497	-0.01574			2075.08	0.00237	0.00364	0.00589	0.00559	0.06801	0.02839			2075.08	-0.01159	-0.01282	-0.05245	-0.00755	-0.05042	-0.04934
										2073.15	-0.00173	-0.00313	-0.00324	-0.08324	-0.08862	-0.04342			2073.15	0.00131	-0.00521	-0.01493	-0.01966	-0.00473	-0.01529			2073.15	0.00233	0.00365	0.0059	0.00562	0.06809	0.02861			2073.15	-0.01134	-0.01261	-0.05212	-0.00728	-0.0502	-0.04913
										2071.22	-0.00171	-0.00304	-0.00305	-0.0831	-0.08847	-0.04322			2071.22	0.00125	-0.00521	-0.01481	-0.01948	-0.00454	-0.01493			2071.22	0.00227	0.00362	0.00589	0.00562	0.06813	0.02879			2071.22	-0.0111	-0.01239	-0.05181	-0.00703	-0.04997	-0.0489
										2069.29	-0.00174	-0.00298	-0.00288	-0.08298	-0.0884	-0.04311			2069.29	0.0012	-0.00522	-0.01468	-0.01931	-0.00431	-0.01458			2069.29	0.00218	0.00356	0.00586	0.0056	0.06814	0.02894			2069.29	-0.01088	-0.01217	-0.0515	-0.0068	-0.04973	-0.04866
										2067.36	-0.00178	-0.00292	-0.00277	-0.08282	-0.08838	-0.04305			2067.36	0.00115	-0.00521	-0.01455	-0.01914	-0.00402	-0.01419			2067.36	0.00209	0.00348	0.00581	0.00555	0.06813	0.02905			2067.36	-0.01066	-0.01196	-0.05118	-0.00659	-0.0495	-0.04843
										2065.43	-0.0018	-0.0029	-0.0027	-0.08262	-0.08836	-0.04302			2065.43	0.00109	-0.00521	-0.01443	-0.01898	-0.00372	-0.01376			2065.43	0.00199	0.00339	0.00573	0.00547	0.06809	0.02915			2065.43	-0.01045	-0.01176	-0.05088	-0.00639	-0.04928	-0.04821
										2063.5	-0.00179	-0.00288	-0.00266	-0.08247	-0.08835	-0.04298			2063.5	0.000997753	-0.00519	-0.01429	-0.01884	-0.00341	-0.01332			2063.5	0.00187	0.00327	0.0056	0.00536	0.06802	0.02921			2063.5	-0.01026	-0.01158	-0.05058	-0.00618	-0.04905	-0.048
										2061.58	-0.00176	-0.00288	-0.00271	-0.08243	-0.08839	-0.04298			2061.58	0.000914578	-0.00514	-0.01412	-0.01871	-0.00307	-0.01284			2061.58	0.00173	0.00312	0.00545	0.00522	0.06792	0.02924			2061.58	-0.01007	-0.01141	-0.0503	-0.006	-0.04882	-0.0478
										2059.65	-0.00178	-0.00294	-0.00284	-0.08247	-0.08849	-0.04306			2059.65	0.000838107	-0.00506	-0.01395	-0.01857	-0.00271	-0.0123			2059.65	0.00157	0.00294	0.00526	0.00505	0.0678	0.02923			2059.65	-0.00989	-0.01124	-0.05003	-0.00584	-0.0486	-0.0476
										2057.72	-0.00181	-0.00305	-0.00299	-0.08259	-0.08864	-0.04326			2057.72	0.000742895	-0.00499	-0.01377	-0.01842	-0.00237	-0.01174			2057.72	0.00138	0.00273	0.00506	0.00485	0.06766	0.02918			2057.72	-0.00971	-0.01106	-0.04977	-0.00569	-0.04837	-0.04742
										2055.79	-0.00183	-0.00314	-0.00309	-0.08272	-0.08881	-0.04349			2055.79	0.00063409	-0.00493	-0.0136	-0.01826	-0.00203	-0.01122			2055.79	0.00116	0.00249	0.00481	0.00463	0.0675	0.02911			2055.79	-0.00954	-0.01089	-0.04952	-0.00555	-0.04815	-0.04724
										2053.86	-0.00181	-0.00317	-0.00315	-0.08279	-0.08898	-0.04365			2053.86	0.000546973	-0.00485	-0.01341	-0.01808	-0.00164	-0.01069			2053.86	0.000953404	0.00223	0.00455	0.00438	0.0673	0.02905			2053.86	-0.00937	-0.01072	-0.04928	-0.00543	-0.04795	-0.04708
										2051.93	-0.00176	-0.00322	-0.00325	-0.0828	-0.08916	-0.04378			2051.93	0.000491764	-0.00474	-0.01319	-0.01785	-0.0012	-0.01012			2051.93	0.000744221	0.00195	0.00427	0.00408	0.0671	0.02898			2051.93	-0.0092	-0.01057	-0.04906	-0.00529	-0.04778	-0.04692
										2050	-0.00172	-0.00334	-0.00345	-0.08282	-0.08933	-0.04394			2050	0.000446401	-0.0046	-0.01296	-0.01761	-0.000717656	-0.00953			2050	0.000525913	0.00166	0.00396	0.00375	0.0669	0.02892			2050	-0.00905	-0.01042	-0.04884	-0.00518	-0.04762	-0.04677
										2048.08	-0.00172	-0.0035	-0.00373	-0.08291	-0.0895	-0.04415			2048.08	0.000379511	-0.00446	-0.01274	-0.01734	-0.000192501	-0.00895			2048.08	0.000299158	0.00136	0.00365	0.0034	0.06671	0.02886			2048.08	-0.00891	-0.01029	-0.04864	-0.00508	-0.04747	-0.04664
										2046.15	-0.00171	-0.00361	-0.00397	-0.08304	-0.08965	-0.04435			2046.15	0.000273354	-0.00433	-0.01253	-0.01704	0.00031578	-0.00837			2046.15	6.64505e-05	0.00105	0.00333	0.00305	0.06656	0.02881			2046.15	-0.00878	-0.01016	-0.04844	-0.00499	-0.04733	-0.04653
										2044.22	-0.0017	-0.00364	-0.00417	-0.08311	-0.08976	-0.04451			2044.22	0.000151736	-0.00424	-0.01232	-0.01671	0.000778094	-0.00774			2044.22	-0.000179209	0.000732274	0.00302	0.00268	0.06641	0.02878			2044.22	-0.00864	-0.01002	-0.04823	-0.00486	-0.04719	-0.04643
										2042.29	-0.00172	-0.0036	-0.00438	-0.08312	-0.08986	-0.04465			2042.29	4.2357e-05	-0.00419	-0.01214	-0.01638	0.00122	-0.00713			2042.29	-0.000437085	0.000411884	0.0027	0.00232	0.06628	0.02877			2042.29	-0.00847	-0.00986	-0.048	-0.00471	-0.04705	-0.04632
										2040.36	-0.00175	-0.0035	-0.00462	-0.08309	-0.08995	-0.04479			2040.36	-6.52615e-05	-0.00416	-0.01199	-0.01609	0.00165	-0.00657			2040.36	-0.000692334	9.88852e-05	0.0024	0.00198	0.06616	0.02879			2040.36	-0.00829	-0.00969	-0.04777	-0.00453	-0.04692	-0.04622
										2038.43	-0.00177	-0.00337	-0.00479	-0.08304	-0.09003	-0.04491			2038.43	-0.000182133	-0.0041	-0.01186	-0.01585	0.00206	-0.00606			2038.43	-0.000936641	-0.000205884	0.00212	0.00167	0.06607	0.02885			2038.43	-0.00809	-0.00952	-0.04753	-0.00435	-0.04678	-0.04611
										2036.51	-0.00183	-0.00325	-0.00478	-0.08299	-0.0901	-0.045			2036.51	-0.000307782	-0.00399	-0.01171	-0.01564	0.00249	-0.00555			2036.51	-0.00118	-0.000504334	0.00185	0.0014	0.066	0.02894			2036.51	-0.00788	-0.00936	-0.04729	-0.00417	-0.04666	-0.04601
										2034.58	-0.00197	-0.00314	-0.00463	-0.08292	-0.09016	-0.04502			2034.58	-0.000441615	-0.00388	-0.01148	-0.01538	0.00296	-0.00501			2034.58	-0.00143	-0.000804878	0.00158	0.00112	0.06595	0.02904			2034.58	-0.00768	-0.00921	-0.04705	-0.00399	-0.04655	-0.04591
										2032.65	-0.00218	-0.00299	-0.00445	-0.08285	-0.09023	-0.04498			2032.65	-0.000564076	-0.00375	-0.01115	-0.015	0.00351	-0.00443			2032.65	-0.00171	-0.00112	0.00129	0.000829537	0.0659	0.02913			2032.65	-0.00749	-0.00907	-0.04681	-0.00382	-0.04644	-0.04582
										2030.72	-0.00245	-0.00282	-0.00435	-0.08285	-0.0903	-0.04491			2030.72	-0.000681757	-0.00361	-0.01078	-0.01456	0.0041	-0.00379			2030.72	-0.00201	-0.00145	0.000982319	0.000524503	0.06585	0.0292			2030.72	-0.00731	-0.00893	-0.04658	-0.00368	-0.04633	-0.04575
										2028.79	-0.00269	-0.00267	-0.00432	-0.08291	-0.09037	-0.04487			2028.79	-0.000849371	-0.00348	-0.01045	-0.01416	0.00467	-0.0032			2028.79	-0.0023	-0.00178	0.000652732	0.000214634	0.06579	0.02925			2028.79	-0.00714	-0.00879	-0.04639	-0.00356	-0.04626	-0.04569
										2026.86	-0.00286	-0.00259	-0.00433	-0.08301	-0.09045	-0.04485			2026.86	-0.00106	-0.00339	-0.01019	-0.01385	0.00515	-0.00273			2026.86	-0.00258	-0.00211	0.000304208	-0.000110584	0.06574	0.02932			2026.86	-0.00698	-0.00866	-0.04623	-0.00345	-0.04623	-0.04567
										2024.93	-0.00295	-0.00257	-0.00437	-0.08313	-0.09055	-0.04483			2024.93	-0.00124	-0.00331	-0.00997	-0.01359	0.00558	-0.00233			2024.93	-0.00286	-0.00244	-5.62093e-05	-0.000463763	0.06569	0.02938			2024.93	-0.00684	-0.00853	-0.04611	-0.00333	-0.04623	-0.04567
										2023.01	-0.003	-0.00261	-0.00446	-0.08331	-0.09068	-0.04481			2023.01	-0.00133	-0.00322	-0.00977	-0.01333	0.00602	-0.00186			2023.01	-0.00313	-0.00279	-0.000428476	-0.000848708	0.06562	0.02944			2023.01	-0.00669	-0.00842	-0.04602	-0.00323	-0.04626	-0.04572
										2021.08	-0.00306	-0.0027	-0.00457	-0.08357	-0.09088	-0.04487			2021.08	-0.00137	-0.00311	-0.00958	-0.01306	0.00648	-0.00133			2021.08	-0.0034	-0.00315	-0.000811769	-0.00125	0.06553	0.02948			2021.08	-0.00655	-0.00833	-0.04596	-0.00316	-0.0463	-0.04581
										2019.15	-0.00313	-0.00282	-0.00471	-0.08386	-0.0911	-0.04501			2019.15	-0.0014	-0.00302	-0.00943	-0.01283	0.00692	-0.000830102			2019.15	-0.00367	-0.00351	-0.0012	-0.00166	0.06544	0.02949			2019.15	-0.00644	-0.00826	-0.04593	-0.00312	-0.04637	-0.04594
										2017.22	-0.0032	-0.00293	-0.00483	-0.08417	-0.0913	-0.04519			2017.22	-0.00141	-0.00294	-0.00931	-0.01267	0.00735	-0.000375174			2017.22	-0.00395	-0.00387	-0.00157	-0.00207	0.06534	0.0295			2017.22	-0.00633	-0.00819	-0.04593	-0.00311	-0.04646	-0.0461
										2015.29	-0.00325	-0.00302	-0.00491	-0.08447	-0.09147	-0.0453			2015.29	-0.0014	-0.00284	-0.0092	-0.01254	0.0078	9.53326e-05			2015.29	-0.00422	-0.0042	-0.0019	-0.00244	0.06527	0.02952			2015.29	-0.00621	-0.00811	-0.04591	-0.00308	-0.04654	-0.04624
										2013.36	-0.00323	-0.00308	-0.00496	-0.08471	-0.09159	-0.04533			2013.36	-0.00135	-0.00272	-0.00909	-0.01243	0.00824	0.000608625			2013.36	-0.00448	-0.00448	-0.00218	-0.00276	0.06523	0.02958			2013.36	-0.00607	-0.00801	-0.04586	-0.00302	-0.04663	-0.04636
										2011.43	-0.00316	-0.0032	-0.00501	-0.08492	-0.09166	-0.0453			2011.43	-0.00126	-0.00262	-0.00899	-0.01234	0.00867	0.00115			2011.43	-0.00472	-0.00475	-0.00244	-0.00306	0.06521	0.02965			2011.43	-0.00594	-0.00791	-0.04582	-0.00294	-0.04671	-0.04647
										2009.51	-0.0031	-0.00335	-0.00503	-0.08518	-0.09172	-0.04531			2009.51	-0.00115	-0.00252	-0.00887	-0.01215	0.00913	0.00171			2009.51	-0.00498	-0.00502	-0.00271	-0.00336	0.06517	0.02971			2009.51	-0.00586	-0.00784	-0.04581	-0.00289	-0.04681	-0.0466
										2007.58	-0.00303	-0.00344	-0.005	-0.08549	-0.0918	-0.04533			2007.58	-0.00102	-0.00242	-0.00873	-0.01187	0.0096	0.00229			2007.58	-0.00526	-0.0053	-0.00301	-0.00368	0.06511	0.02973			2007.58	-0.00581	-0.0078	-0.04584	-0.00289	-0.04691	-0.04676
										2005.65	-0.00292	-0.00342	-0.00496	-0.08579	-0.09189	-0.04533			2005.65	-0.000895023	-0.00231	-0.00859	-0.01157	0.01011	0.0029			2005.65	-0.00554	-0.00558	-0.00333	-0.004	0.06503	0.02973			2005.65	-0.00578	-0.00777	-0.04588	-0.00291	-0.04701	-0.04692
										2003.72	-0.00279	-0.00335	-0.00488	-0.08606	-0.09197	-0.04528			2003.72	-0.000804572	-0.0022	-0.00844	-0.01128	0.01062	0.00353			2003.72	-0.0058	-0.00583	-0.00363	-0.00429	0.06496	0.02975			2003.72	-0.00572	-0.00774	-0.04592	-0.00293	-0.04711	-0.04709
										2001.79	-0.00267	-0.00329	-0.00477	-0.08632	-0.09205	-0.04521			2001.79	-0.000743949	-0.00206	-0.00827	-0.011	0.01106	0.00414			2001.79	-0.00601	-0.00606	-0.00391	-0.00456	0.0649	0.02979			2001.79	-0.00563	-0.00768	-0.04595	-0.00292	-0.04723	-0.04726
										1999.86	-0.00256	-0.00324	-0.00465	-0.08656	-0.09214	-0.04521			1999.86	-0.00070222	-0.0019	-0.00807	-0.01069	0.01143	0.00469			1999.86	-0.00621	-0.0063	-0.00419	-0.00481	0.06483	0.02983			1999.86	-0.00552	-0.0076	-0.04597	-0.00289	-0.04734	-0.04741
										1997.93	-0.00246	-0.0032	-0.00457	-0.08676	-0.09226	-0.04528			1997.93	-0.000704505	-0.00176	-0.00785	-0.01035	0.01173	0.00519			1997.93	-0.00641	-0.00655	-0.00445	-0.00507	0.06475	0.02986			1997.93	-0.00541	-0.00752	-0.04599	-0.00284	-0.04743	-0.04754
										1996.01	-0.00238	-0.00319	-0.00454	-0.08692	-0.09238	-0.0454			1996.01	-0.000764789	-0.00167	-0.00764	-0.01004	0.01194	0.00558			1996.01	-0.00661	-0.00678	-0.0047	-0.00532	0.06467	0.02986			1996.01	-0.0053	-0.00743	-0.046	-0.00277	-0.04751	-0.04766
										1994.08	-0.0023	-0.00316	-0.00454	-0.08704	-0.0925	-0.04554			1994.08	-0.000834268	-0.00161	-0.00748	-0.00979	0.01208	0.00589			1994.08	-0.00682	-0.007	-0.00493	-0.00555	0.06459	0.02985			1994.08	-0.00521	-0.00734	-0.04602	-0.00271	-0.04758	-0.04777
										1992.15	-0.00222	-0.00313	-0.00455	-0.08711	-0.09258	-0.04563			1992.15	-0.000891968	-0.00152	-0.00734	-0.00961	0.01219	0.00616			1992.15	-0.007	-0.00719	-0.00513	-0.00577	0.06451	0.02984			1992.15	-0.00513	-0.00726	-0.04604	-0.00267	-0.04765	-0.04789
										1990.22	-0.00211	-0.00312	-0.00453	-0.08714	-0.09265	-0.04565			1990.22	-0.000952056	-0.00142	-0.00725	-0.0095	0.01228	0.00641			1990.22	-0.00717	-0.00737	-0.00533	-0.00597	0.06444	0.02984			1990.22	-0.00506	-0.00721	-0.04607	-0.00264	-0.04775	-0.04802
										1988.29	-0.00193	-0.00313	-0.00447	-0.0872	-0.09274	-0.04563			1988.29	-0.00099585	-0.00132	-0.00721	-0.00949	0.01232	0.00663			1988.29	-0.00734	-0.00755	-0.00552	-0.00615	0.06437	0.02984			1988.29	-0.00501	-0.00718	-0.04611	-0.00263	-0.04785	-0.04816
										1986.36	-0.00172	-0.00311	-0.00438	-0.0873	-0.09285	-0.04565			1986.36	-0.001	-0.00122	-0.0072	-0.00954	0.01234	0.00683			1986.36	-0.00751	-0.00775	-0.00572	-0.00632	0.06431	0.02983			1986.36	-0.00499	-0.00715	-0.04615	-0.00262	-0.04793	-0.04828
										1984.44	-0.00153	-0.00309	-0.00431	-0.08741	-0.09299	-0.04573			1984.44	-0.00102	-0.00115	-0.00719	-0.00957	0.01241	0.00704			1984.44	-0.00771	-0.00793	-0.00591	-0.00649	0.06425	0.0298			1984.44	-0.00498	-0.00711	-0.04619	-0.00263	-0.04801	-0.04841
										1982.51	-0.00141	-0.00309	-0.00427	-0.08749	-0.09314	-0.04586			1982.51	-0.00107	-0.00113	-0.00717	-0.00959	0.01249	0.0072			1982.51	-0.00792	-0.00811	-0.00608	-0.00665	0.06421	0.02977			1982.51	-0.00497	-0.00707	-0.04623	-0.00264	-0.04807	-0.04853
										1980.58	-0.00134	-0.00314	-0.00424	-0.08754	-0.09328	-0.04598			1980.58	-0.00115	-0.00114	-0.00719	-0.00968	0.01254	0.00725			1980.58	-0.00809	-0.00825	-0.00621	-0.00677	0.06418	0.02977			1980.58	-0.00497	-0.00704	-0.04626	-0.00263	-0.04814	-0.04863
										1978.65	-0.00131	-0.00323	-0.00424	-0.08756	-0.09341	-0.04606			1978.65	-0.00123	-0.00117	-0.00726	-0.00984	0.01258	0.00726			1978.65	-0.00819	-0.00836	-0.00631	-0.00687	0.06418	0.02983			1978.65	-0.00493	-0.00699	-0.04627	-0.00259	-0.04821	-0.04872
										1976.72	-0.00131	-0.00334	-0.00428	-0.08759	-0.09353	-0.04609			1976.72	-0.00129	-0.00119	-0.00733	-0.01003	0.01263	0.00731			1976.72	-0.00823	-0.00843	-0.00641	-0.00696	0.0642	0.02992			1976.72	-0.00487	-0.00693	-0.04628	-0.00252	-0.04829	-0.04878
										1974.79	-0.00137	-0.00345	-0.00433	-0.08765	-0.09366	-0.0461			1974.79	-0.00131	-0.00123	-0.00736	-0.01017	0.01268	0.00744			1974.79	-0.00828	-0.00848	-0.0065	-0.00705	0.06422	0.03001			1974.79	-0.0048	-0.00688	-0.04628	-0.00245	-0.04836	-0.04882
										1972.86	-0.00149	-0.00355	-0.00433	-0.08776	-0.09379	-0.04612			1972.86	-0.0013	-0.00127	-0.00729	-0.0102	0.01276	0.00764			1972.86	-0.00834	-0.00854	-0.00659	-0.00713	0.06423	0.03007			1972.86	-0.00474	-0.00684	-0.0463	-0.0024	-0.04843	-0.04888
										1970.94	-0.00164	-0.00368	-0.00429	-0.08789	-0.09393	-0.04618			1970.94	-0.00128	-0.00132	-0.00714	-0.01008	0.0129	0.00792			1970.94	-0.00839	-0.0086	-0.00667	-0.00721	0.06422	0.03012			1970.94	-0.0047	-0.00683	-0.04633	-0.00238	-0.0485	-0.04896
										1969.01	-0.00178	-0.00383	-0.00419	-0.08798	-0.0941	-0.04628			1969.01	-0.00124	-0.00134	-0.00699	-0.00992	0.01311	0.00826			1969.01	-0.00844	-0.00867	-0.00675	-0.00728	0.06419	0.03017			1969.01	-0.00465	-0.00682	-0.04636	-0.00235	-0.04856	-0.04904
										1967.08	-0.00184	-0.00393	-0.00407	-0.08801	-0.09426	-0.04636			1967.08	-0.00117	-0.00134	-0.00687	-0.00975	0.01336	0.00865			1967.08	-0.0085	-0.00875	-0.00684	-0.00735	0.06416	0.03022			1967.08	-0.0046	-0.00682	-0.04638	-0.00232	-0.04862	-0.04912
										1965.15	-0.00182	-0.00399	-0.00393	-0.08798	-0.09441	-0.0464			1965.15	-0.00108	-0.00133	-0.00679	-0.00959	0.0136	0.009			1965.15	-0.00858	-0.00882	-0.00693	-0.00741	0.06413	0.03026			1965.15	-0.00457	-0.00683	-0.04642	-0.00228	-0.04868	-0.04919
										1963.22	-0.00179	-0.00399	-0.00372	-0.08793	-0.09453	-0.04639			1963.22	-0.00102	-0.00134	-0.00674	-0.00943	0.01382	0.00929			1963.22	-0.00867	-0.00891	-0.00701	-0.00747	0.06412	0.03027			1963.22	-0.00458	-0.00685	-0.04648	-0.00228	-0.04874	-0.04926
										1961.29	-0.00183	-0.00391	-0.00348	-0.08789	-0.09458	-0.04636			1961.29	-0.000964712	-0.00136	-0.00667	-0.00925	0.01407	0.00956			1961.29	-0.00876	-0.009	-0.00709	-0.00752	0.0641	0.03026			1961.29	-0.00464	-0.00689	-0.04655	-0.00231	-0.0488	-0.04934
										1959.36	-0.00195	-0.00382	-0.00329	-0.08788	-0.09461	-0.04629			1959.36	-0.000914112	-0.00137	-0.00654	-0.009	0.0144	0.00987			1959.36	-0.00883	-0.00908	-0.00716	-0.00756	0.06408	0.03025			1959.36	-0.00469	-0.00692	-0.0466	-0.00233	-0.04886	-0.0494
										1957.44	-0.00211	-0.00378	-0.0032	-0.08791	-0.09464	-0.04617			1957.44	-0.000851185	-0.00132	-0.00635	-0.00868	0.01478	0.01022			1957.44	-0.0089	-0.00914	-0.00722	-0.0076	0.06406	0.03026			1957.44	-0.00473	-0.00695	-0.04663	-0.00233	-0.04891	-0.04945
										1955.51	-0.00223	-0.00383	-0.00322	-0.08801	-0.09469	-0.04602			1955.51	-0.00072611	-0.0012	-0.00613	-0.00834	0.01522	0.01063			1955.51	-0.00895	-0.00919	-0.00726	-0.00764	0.06405	0.03029			1955.51	-0.00473	-0.00695	-0.04665	-0.00232	-0.04895	-0.04949
										1953.58	-0.00227	-0.00397	-0.00328	-0.08813	-0.09473	-0.04586			1953.58	-0.000568156	-0.00104	-0.00587	-0.00801	0.01564	0.0111			1953.58	-0.00897	-0.00921	-0.0073	-0.00769	0.06405	0.03035			1953.58	-0.00469	-0.00694	-0.04668	-0.00228	-0.04902	-0.04953
										1951.65	-0.00225	-0.00412	-0.00331	-0.08816	-0.09473	-0.04573			1951.65	-0.00046755	-0.000907257	-0.00567	-0.00777	0.01598	0.01153			1951.65	-0.00897	-0.00922	-0.00732	-0.00776	0.06407	0.03043			1951.65	-0.00463	-0.0069	-0.0467	-0.00222	-0.04909	-0.04957
										1949.72	-0.00225	-0.00423	-0.00332	-0.0881	-0.09473	-0.04566			1949.72	-0.000443929	-0.000820052	-0.00554	-0.00764	0.01623	0.01185			1949.72	-0.00897	-0.00923	-0.00734	-0.00782	0.06408	0.03051			1949.72	-0.00458	-0.00686	-0.04672	-0.00216	-0.04914	-0.04962
										1947.79	-0.00229	-0.00432	-0.00337	-0.08802	-0.09474	-0.04564			1947.79	-0.000461092	-0.000747357	-0.00545	-0.00754	0.01649	0.01203			1947.79	-0.00898	-0.00926	-0.00735	-0.00788	0.06408	0.03057			1947.79	-0.00454	-0.00682	-0.04673	-0.00211	-0.04917	-0.04967
										1945.87	-0.00238	-0.00442	-0.00347	-0.08797	-0.09479	-0.04563			1945.87	-0.000510863	-0.000682797	-0.00536	-0.00741	0.01676	0.01211			1945.87	-0.00899	-0.0093	-0.00736	-0.00793	0.06406	0.03062			1945.87	-0.00448	-0.00677	-0.04673	-0.00206	-0.04918	-0.04972
										1943.94	-0.00249	-0.00453	-0.0036	-0.08795	-0.09487	-0.04565			1943.94	-0.000572025	-0.000600633	-0.00532	-0.00733	0.01697	0.0121			1943.94	-0.00899	-0.00932	-0.00737	-0.00797	0.06403	0.03066			1943.94	-0.00442	-0.00671	-0.04671	-0.002	-0.0492	-0.04976
										1942.01	-0.00258	-0.00466	-0.00375	-0.08798	-0.09498	-0.0457			1942.01	-0.000620389	-0.000483982	-0.00531	-0.00731	0.01711	0.01208			1942.01	-0.009	-0.00933	-0.00737	-0.00801	0.06399	0.03069			1942.01	-0.00437	-0.00665	-0.0467	-0.00195	-0.04922	-0.04979
										1940.08	-0.00266	-0.00482	-0.00389	-0.08806	-0.09512	-0.04576			1940.08	-0.000671371	-0.000373019	-0.0053	-0.00729	0.01725	0.01214			1940.08	-0.00901	-0.00933	-0.00737	-0.00805	0.06394	0.03072			1940.08	-0.00433	-0.0066	-0.04668	-0.00189	-0.04926	-0.04981
										1938.15	-0.00272	-0.00501	-0.00403	-0.08816	-0.0953	-0.04582			1938.15	-0.00073221	-0.000283995	-0.00526	-0.00723	0.01742	0.01226			1938.15	-0.00904	-0.00934	-0.00738	-0.00809	0.06387	0.03074			1938.15	-0.0043	-0.00656	-0.04664	-0.00185	-0.04928	-0.04981
										1936.22	-0.00277	-0.00519	-0.00417	-0.08825	-0.09547	-0.04587			1936.22	-0.000790322	-0.000211486	-0.00518	-0.00712	0.0176	0.01242			1936.22	-0.00908	-0.00935	-0.0074	-0.00814	0.0638	0.03076			1936.22	-0.00429	-0.00654	-0.04661	-0.00183	-0.0493	-0.04981
										1934.29	-0.00283	-0.0053	-0.00428	-0.08836	-0.09563	-0.04594			1934.29	-0.000838323	-0.000180358	-0.00508	-0.00697	0.01776	0.01262			1934.29	-0.00915	-0.00938	-0.00744	-0.00819	0.06371	0.03077			1934.29	-0.00431	-0.00653	-0.04658	-0.00182	-0.0493	-0.04981
										1932.37	-0.00286	-0.00536	-0.00438	-0.08849	-0.09576	-0.04603			1932.37	-0.000847905	-0.000188032	-0.00501	-0.00687	0.01786	0.01284			1932.37	-0.00923	-0.00942	-0.00749	-0.00826	0.0636	0.03077			1932.37	-0.00433	-0.00653	-0.04655	-0.00181	-0.04928	-0.0498
										1930.44	-0.00284	-0.00539	-0.00451	-0.08863	-0.09587	-0.04611			1930.44	-0.000800159	-0.000202169	-0.00501	-0.00682	0.01793	0.01303			1930.44	-0.00931	-0.00947	-0.00756	-0.00834	0.06348	0.03075			1930.44	-0.00431	-0.0065	-0.04649	-0.0018	-0.04923	-0.04978
										1928.51	-0.00281	-0.0054	-0.00466	-0.08874	-0.096	-0.04617			1928.51	-0.000744528	-0.000244737	-0.00509	-0.00682	0.01794	0.0131			1928.51	-0.00937	-0.00953	-0.00764	-0.00841	0.06336	0.03072			1928.51	-0.00422	-0.00642	-0.0464	-0.00176	-0.04916	-0.04972
										1926.58	-0.00281	-0.00543	-0.00483	-0.08879	-0.09612	-0.04625			1926.58	-0.000751716	-0.000356425	-0.00519	-0.00681	0.01791	0.01306			1926.58	-0.0094	-0.0096	-0.00771	-0.00847	0.06325	0.03072			1926.58	-0.00407	-0.00632	-0.04626	-0.00168	-0.04909	-0.04965
										1924.65	-0.00283	-0.00543	-0.005	-0.08885	-0.09622	-0.0464			1924.65	-0.000814398	-0.00048201	-0.00521	-0.00676	0.01792	0.01307			1924.65	-0.00942	-0.00965	-0.00778	-0.00853	0.06314	0.03072			1924.65	-0.00392	-0.00621	-0.04609	-0.00158	-0.049	-0.04957
										1922.72	-0.00288	-0.00539	-0.00515	-0.08889	-0.09629	-0.04658			1922.72	-0.000875021	-0.000528187	-0.0051	-0.0066	0.01801	0.01322			1922.72	-0.00945	-0.00971	-0.00785	-0.0086	0.06302	0.03073			1922.72	-0.00379	-0.00613	-0.04592	-0.00149	-0.0489	-0.04948
										1920.79	-0.00294	-0.0053	-0.00522	-0.08885	-0.09631	-0.04669			1920.79	-0.000920212	-0.000496388	-0.00491	-0.00634	0.01815	0.01343			1920.79	-0.0095	-0.00976	-0.0079	-0.00868	0.06289	0.03073			1920.79	-0.00368	-0.00607	-0.04576	-0.0014	-0.04879	-0.04938
										1918.87	-0.00298	-0.00519	-0.00521	-0.08871	-0.09627	-0.04671			1918.87	-0.000966831	-0.000474905	-0.00477	-0.00612	0.01821	0.01354			1918.87	-0.00956	-0.00981	-0.00795	-0.00875	0.06275	0.03073			1918.87	-0.00357	-0.00601	-0.04559	-0.00133	-0.04868	-0.04926
										1916.94	-0.003	-0.00507	-0.0052	-0.08855	-0.09623	-0.04676			1916.94	-0.00101	-0.000500144	-0.00473	-0.00602	0.01815	0.01353			1916.94	-0.00962	-0.00988	-0.008	-0.00881	0.0626	0.03072			1916.94	-0.00347	-0.00596	-0.04543	-0.00126	-0.04857	-0.04915
										1915.01	-0.00299	-0.00497	-0.00522	-0.0884	-0.09621	-0.04688			1915.01	-0.00104	-0.000536734	-0.00473	-0.00601	0.01803	0.01351			1915.01	-0.00968	-0.00995	-0.00808	-0.00887	0.06247	0.03072			1915.01	-0.00336	-0.00591	-0.04525	-0.0012	-0.04846	-0.04904
										1913.08	-0.00292	-0.00487	-0.00524	-0.08828	-0.09616	-0.04705			1913.08	-0.00108	-0.000546154	-0.00471	-0.00598	0.01796	0.0136			1913.08	-0.00975	-0.01003	-0.00816	-0.00893	0.06234	0.03071			1913.08	-0.00326	-0.00587	-0.04506	-0.00112	-0.04833	-0.04892
										1911.15	-0.00278	-0.00477	-0.00523	-0.08819	-0.09607	-0.04726			1911.15	-0.00109	-0.000500056	-0.00464	-0.00592	0.01798	0.01377			1911.15	-0.00986	-0.01011	-0.00828	-0.00901	0.06221	0.03067			1911.15	-0.00316	-0.0058	-0.04487	-0.00103	-0.04818	-0.04878
										1909.22	-0.00265	-0.0047	-0.00525	-0.08816	-0.09601	-0.04748			1909.22	-0.00109	-0.00039407	-0.00452	-0.00588	0.01804	0.01397			1909.22	-0.01003	-0.01024	-0.00842	-0.0091	0.06206	0.03058			1909.22	-0.00307	-0.00572	-0.04466	-0.000968238	-0.04799	-0.04862
										1907.29	-0.00261	-0.00467	-0.00531	-0.08812	-0.09602	-0.04766			1907.29	-0.00113	-0.000261693	-0.00437	-0.00583	0.01813	0.01421			1907.29	-0.01023	-0.01041	-0.00856	-0.00919	0.0619	0.03047			1907.29	-0.00301	-0.00563	-0.04447	-0.000933039	-0.0478	-0.04847
										1905.37	-0.00267	-0.00471	-0.00537	-0.08803	-0.09606	-0.04779			1905.37	-0.00124	-0.000135814	-0.00423	-0.00573	0.01825	0.01448			1905.37	-0.01036	-0.01055	-0.00866	-0.00926	0.06177	0.03043			1905.37	-0.00292	-0.00553	-0.04428	-0.00087457	-0.04763	-0.04832
										1903.44	-0.00277	-0.00477	-0.00541	-0.08793	-0.09608	-0.04788			1903.44	-0.00137	-3.60216e-05	-0.0041	-0.00559	0.01843	0.01479			1903.44	-0.01038	-0.01062	-0.00872	-0.00932	0.06168	0.03049			1903.44	-0.00278	-0.00542	-0.04406	-0.000757492	-0.04749	-0.04816
										1901.51	-0.00282	-0.00477	-0.00542	-0.08784	-0.09608	-0.04794			1901.51	-0.0015	3.47368e-05	-0.00396	-0.00541	0.0187	0.01514			1901.51	-0.01036	-0.01067	-0.00879	-0.00938	0.0616	0.03059			1901.51	-0.00261	-0.0053	-0.04382	-0.000612876	-0.04736	-0.048
										1899.58	-0.0028	-0.00473	-0.00535	-0.08775	-0.09607	-0.04796			1899.58	-0.00165	9.00147e-05	-0.00385	-0.00523	0.01898	0.01548			1899.58	-0.01038	-0.01073	-0.00888	-0.00946	0.06151	0.03066			1899.58	-0.00243	-0.00519	-0.04361	-0.000483478	-0.04723	-0.04785
										1897.65	-0.00271	-0.00469	-0.00523	-0.08764	-0.09604	-0.04798			1897.65	-0.0018	0.000119343	-0.00376	-0.00504	0.01922	0.0158			1897.65	-0.01043	-0.01082	-0.00898	-0.00955	0.06142	0.03071			1897.65	-0.00226	-0.0051	-0.04342	-0.000372737	-0.04709	-0.04773
										1895.72	-0.0026	-0.00471	-0.00514	-0.08756	-0.09601	-0.048			1895.72	-0.00189	0.000127645	-0.00365	-0.00488	0.01938	0.01613			1895.72	-0.01047	-0.01091	-0.00907	-0.00964	0.06134	0.03076			1895.72	-0.0021	-0.00503	-0.04326	-0.000265335	-0.04697	-0.04764
										1893.8	-0.00253	-0.00473	-0.00512	-0.0875	-0.096	-0.04802			1893.8	-0.00188	0.000163181	-0.00353	-0.00478	0.01951	0.01646			1893.8	-0.01051	-0.01099	-0.00916	-0.00972	0.06127	0.03085			1893.8	-0.00197	-0.00497	-0.0431	-0.000158628	-0.04687	-0.04757
										1891.87	-0.0025	-0.00471	-0.00516	-0.08748	-0.09601	-0.048			1891.87	-0.00182	0.000230291	-0.00347	-0.00476	0.01964	0.01672			1891.87	-0.01056	-0.01108	-0.00925	-0.00979	0.06122	0.03095			1891.87	-0.00186	-0.00492	-0.04296	-5.42e-05	-0.04678	-0.0475
										1889.94	-0.0025	-0.00464	-0.00518	-0.08745	-0.09602	-0.04797			1889.94	-0.00176	0.000261541	-0.0035	-0.00483	0.01971	0.01682			1889.94	-0.01062	-0.01121	-0.00936	-0.00993	0.06115	0.03098			1889.94	-0.00177	-0.00488	-0.04283	4.22562e-05	-0.0467	-0.04743
										1888.01	-0.00257	-0.0046	-0.00519	-0.08747	-0.09601	-0.04796			1888.01	-0.00178	0.000256378	-0.00353	-0.0049	0.01973	0.01683			1888.01	-0.01072	-0.01137	-0.00947	-0.01007	0.06108	0.03098			1888.01	-0.00171	-0.00483	-0.04274	0.00011271	-0.04662	-0.04737
										1886.08	-0.00269	-0.00462	-0.00524	-0.08758	-0.09599	-0.04799			1886.08	-0.00188	0.000331525	-0.00339	-0.00476	0.01984	0.01692			1886.08	-0.01089	-0.01153	-0.0096	-0.01019	0.06101	0.03099			1886.08	-0.00167	-0.0048	-0.04268	0.000157441	-0.04653	-0.04733
										1884.15	-0.00281	-0.00466	-0.00531	-0.08776	-0.09596	-0.04803			1884.15	-0.002	0.000473253	-0.00312	-0.00436	0.02009	0.01718			1884.15	-0.0111	-0.0117	-0.00971	-0.01031	0.06093	0.03101			1884.15	-0.00163	-0.00477	-0.0426	0.000218116	-0.04646	-0.04729
										1882.22	-0.00287	-0.00469	-0.00533	-0.08788	-0.09592	-0.04804			1882.22	-0.00206	0.000586157	-0.00285	-0.0039	0.02039	0.0175			1882.22	-0.01128	-0.01182	-0.0098	-0.01042	0.06088	0.03107			1882.22	-0.00155	-0.00472	-0.04251	0.000326734	-0.04641	-0.04727
										1880.3	-0.00286	-0.00469	-0.00526	-0.08789	-0.09587	-0.048			1880.3	-0.00205	0.000656631	-0.00263	-0.00352	0.02069	0.0178			1880.3	-0.01136	-0.01188	-0.00986	-0.01051	0.06087	0.03117			1880.3	-0.00142	-0.00466	-0.04242	0.000458625	-0.04642	-0.04727
										1878.37	-0.00278	-0.00461	-0.00512	-0.08781	-0.0958	-0.04788			1878.37	-0.00198	0.000726208	-0.00245	-0.00321	0.02103	0.01811			1878.37	-0.01138	-0.0119	-0.00989	-0.01058	0.06089	0.03129			1878.37	-0.00129	-0.0046	-0.04236	0.000580679	-0.04648	-0.04729
										1876.44	-0.0027	-0.00445	-0.00496	-0.08766	-0.09574	-0.04774			1876.44	-0.00187	0.000800458	-0.00223	-0.00289	0.02143	0.01849			1876.44	-0.01138	-0.0119	-0.00992	-0.01064	0.06092	0.0314			1876.44	-0.00119	-0.00453	-0.04232	0.000675388	-0.04656	-0.04736
										1874.51	-0.00266	-0.00429	-0.00482	-0.08754	-0.09572	-0.04767			1874.51	-0.00176	0.000850709	-0.00195	-0.00255	0.02184	0.01894			1874.51	-0.0114	-0.01189	-0.00995	-0.01067	0.06093	0.03147			1874.51	-0.00112	-0.00448	-0.0423	0.000742714	-0.04666	-0.04746
										1872.58	-0.00265	-0.00418	-0.00472	-0.08752	-0.09578	-0.04767			1872.58	-0.00169	0.000873202	-0.00166	-0.00229	0.02224	0.0194			1872.58	-0.01142	-0.01188	-0.00998	-0.01066	0.06094	0.03153			1872.58	-0.00109	-0.00444	-0.04231	0.000797849	-0.04679	-0.04759
										1870.65	-0.00266	-0.00411	-0.00464	-0.08762	-0.09592	-0.0477			1870.65	-0.0017	0.000877174	-0.000449676	-0.00101	0.02539	0.02262			1870.65	-0.01147	-0.01187	-0.01	-0.01063	0.06095	0.03161			1870.65	-0.00108	-0.00441	-0.04233	0.000846877	-0.04693	-0.04775
										1868.72	-0.00269	-0.00412	-0.00458	-0.08776	-0.09609	-0.04771			1868.72	-0.00178	0.000851092	0.000136313	-0.000420721	0.02694	0.02421			1868.72	-0.01154	-0.01187	-0.01002	-0.01059	0.06096	0.03167			1868.72	-0.00109	-0.00438	-0.04238	0.000874035	-0.04709	-0.04792
										1866.8	-0.00274	-0.00421	-0.00453	-0.08789	-0.09625	-0.04771			1866.8	-0.00191	0.000821675	8.80762e-05	-0.000482579	0.027	0.02425			1866.8	-0.01159	-0.01185	-0.01004	-0.01054	0.06097	0.03173			1866.8	-0.00113	-0.00437	-0.04247	0.000873664	-0.04728	-0.0481
										1864.87	-0.00281	-0.00428	-0.00451	-0.08802	-0.09638	-0.04768			1864.87	-0.00202	0.00084862	-0.000477861	-0.0011	0.02576	0.02297			1864.87	-0.01159	-0.0118	-0.01005	-0.01048	0.06097	0.03177			1864.87	-0.0012	-0.00438	-0.0426	0.00086174	-0.04751	-0.04829
										1862.94	-0.00287	-0.00432	-0.00452	-0.08815	-0.09647	-0.04766			1862.94	-0.00217	0.000891801	-0.0014	-0.00209	0.02344	0.02063			1862.94	-0.01158	-0.01173	-0.01005	-0.0104	0.06097	0.03181			1862.94	-0.00125	-0.00438	-0.04273	0.000851254	-0.04776	-0.04847
										1861.01	-0.00289	-0.00434	-0.00457	-0.08823	-0.0965	-0.04766			1861.01	-0.00235	0.000852239	-0.00261	-0.0034	0.02024	0.01741			1861.01	-0.01153	-0.01163	-0.01003	-0.01031	0.06097	0.03185			1861.01	-0.00127	-0.00438	-0.04286	0.000848852	-0.04801	-0.04866
										1859.08	-0.00289	-0.00434	-0.00466	-0.08826	-0.09646	-0.04765			1859.08	-0.0025	0.000759837	-0.00409	-0.00507	0.01628	0.01343			1859.08	-0.01146	-0.01152	-0.01	-0.0102	0.06097	0.03188			1859.08	-0.00127	-0.00437	-0.04301	0.000852589	-0.04827	-0.04887
										1857.15	-0.00287	-0.00433	-0.00481	-0.08831	-0.09637	-0.04759			1857.15	-0.00257	0.000670244	-0.00581	-0.00711	0.01169	0.00884			1857.15	-0.01137	-0.01142	-0.00995	-0.01009	0.06095	0.03189			1857.15	-0.00128	-0.00438	-0.04318	0.000850062	-0.04854	-0.04908
										1855.23	-0.00282	-0.00434	-0.005	-0.0884	-0.09628	-0.0475			1855.23	-0.0026	0.000584608	-0.00771	-0.0094	0.00664	0.00379			1855.23	-0.01126	-0.01132	-0.00989	-0.00998	0.06095	0.0319			1855.23	-0.0013	-0.00439	-0.04336	0.000833552	-0.04882	-0.0493
										1853.3	-0.00272	-0.00429	-0.00513	-0.08852	-0.09626	-0.04737			1853.3	-0.00266	0.00050667	-0.20973	-0.02482	0.03028	-0.03416			1853.3	-0.01114	-0.0112	-0.00983	-0.00984	0.06098	0.03192			1853.3	-0.00134	-0.00441	-0.04356	0.000795432	-0.0491	-0.04951
										1851.37	-0.00262	-0.00414	-0.00515	-0.08863	-0.09632	-0.04718			1851.37	-0.00272	0.000471556	-0.0208	-0.02524	-0.02925	-0.03372			1851.37	-0.01104	-0.01107	-0.00977	-0.00969	0.06101	0.03195			1851.37	-0.0014	-0.00444	-0.04378	0.000726433	-0.04936	-0.04974
										1849.44	-0.00258	-0.00397	-0.0051	-0.08868	-0.0964	-0.04692			1849.44	-0.00279	0.000488777	-0.02077	-0.02549	-0.02997	-0.03367			1849.44	-0.01095	-0.01093	-0.00969	-0.00954	0.06102	0.03199			1849.44	-0.0015	-0.00449	-0.04402	0.000635701	-0.04963	-0.04998
										1847.51	-0.00258	-0.00382	-0.00502	-0.0887	-0.0964	-0.04664			1847.51	-0.00292	0.000486772	-0.02056	-0.02535	-0.02989	-0.03381			1847.51	-0.01085	-0.01077	-0.0096	-0.00937	0.06103	0.03204			1847.51	-0.00162	-0.00459	-0.04428	0.000543049	-0.0499	-0.05024
										1845.58	-0.00261	-0.0037	-0.00491	-0.08871	-0.09634	-0.04636			1845.58	-0.00304	0.00040883	-0.02128	-0.02495	-0.02964	-0.03452			1845.58	-0.01075	-0.0106	-0.00949	-0.00919	0.06105	0.03207			1845.58	-0.00175	-0.00469	-0.04456	0.000448545	-0.05017	-0.0505
										1843.65	-0.00271	-0.0036	-0.00486	-0.08874	-0.09627	-0.04616			1843.65	-0.00308	0.0002888	-0.0209	-0.02543	-0.02981	-0.03472			1843.65	-0.01065	-0.01046	-0.0094	-0.00903	0.06105	0.03208			1843.65	-0.00186	-0.0048	-0.04483	0.000342798	-0.05044	-0.05076
										1841.73	-0.00286	-0.00356	-0.00494	-0.08884	-0.09629	-0.04609			1841.73	-0.00304	0.000135064	-0.02032	-0.02569	-0.02917	-0.03326			1841.73	-0.01056	-0.01035	-0.00934	-0.00887	0.06104	0.03205			1841.73	-0.00196	-0.0049	-0.04511	0.000219864	-0.05067	-0.05103
										1839.8	-0.00298	-0.00361	-0.00513	-0.089	-0.09635	-0.04611			1839.8	-0.00295	-6.48496e-05	-0.02145	-0.02364	-0.02963	-0.033			1839.8	-0.01049	-0.01025	-0.00929	-0.00871	0.061	0.032			1839.8	-0.00209	-0.00501	-0.04538	7.97845e-05	-0.05088	-0.05129
										1837.87	-0.00303	-0.00374	-0.00529	-0.08915	-0.09639	-0.04615			1837.87	-0.00285	-0.000280631	-0.02224	-0.02422	-0.03108	-0.03475			1837.87	-0.01044	-0.01016	-0.00924	-0.00856	0.06095	0.03192			1837.87	-0.00224	-0.00512	-0.04566	-7.42375e-05	-0.05107	-0.05154
										1835.94	-0.00306	-0.00391	-0.00542	-0.08929	-0.09642	-0.0462			1835.94	-0.00278	-0.000473498	-0.02261	-0.02442	-0.03137	-0.03528			1835.94	-0.01038	-0.01007	-0.00919	-0.00842	0.0609	0.03183			1835.94	-0.0024	-0.00523	-0.04594	-0.000242665	-0.05126	-0.05178
										1834.01	-0.00317	-0.00408	-0.00558	-0.08945	-0.09651	-0.04626			1834.01	-0.00275	-0.000631726	-0.02254	-0.02423	-0.03034	-0.03439			1834.01	-0.01032	-0.01	-0.00913	-0.00829	0.06085	0.03175			1834.01	-0.00257	-0.00535	-0.04622	-0.000428943	-0.05145	-0.05199
										1832.08	-0.00333	-0.00414	-0.00576	-0.08961	-0.09666	-0.04629			1832.08	-0.00273	-0.000745101	-0.02198	-0.02358	-0.02781	-0.03198			1832.08	-0.01023	-0.00994	-0.00904	-0.00817	0.06081	0.03169			1832.08	-0.00276	-0.00549	-0.0465	-0.000635992	-0.05164	-0.05221
										1830.15	-0.00346	-0.00408	-0.00587	-0.08966	-0.09677	-0.04628			1830.15	-0.00269	-0.00082448	-0.02243	-0.02412	-0.02808	-0.03243			1830.15	-0.01001	-0.00982	-0.00889	-0.00802	0.06081	0.0317			1830.15	-0.00294	-0.00564	-0.04678	-0.000829357	-0.05187	-0.05244
										1828.23	-0.00351	-0.00399	-0.00588	-0.08964	-0.0968	-0.04629			1828.23	-0.00266	-0.000879101	-0.02284	-0.02456	-0.0283	-0.03284			1828.23	-0.00961	-0.00956	-0.00868	-0.00786	0.06088	0.03183			1828.23	-0.00304	-0.00577	-0.04702	-0.000933151	-0.05211	-0.05265
										1826.3	-0.00354	-0.00388	-0.00584	-0.08968	-0.09682	-0.04632			1826.3	-0.00266	-0.000905379	-0.02309	-0.0248	-0.02847	-0.03309			1826.3	-0.00915	-0.00925	-0.00847	-0.00769	0.06098	0.03198			1826.3	-0.0031	-0.00587	-0.04721	-0.000980043	-0.05234	-0.05282
										1824.37	-0.00361	-0.00376	-0.00581	-0.0898	-0.0969	-0.04634			1824.37	-0.00267	-0.000950036	-0.02323	-0.0249	-0.02856	-0.03323			1824.37	-0.00875	-0.00898	-0.00829	-0.00754	0.06106	0.03208			1824.37	-0.00316	-0.00597	-0.04739	-0.00103	-0.05254	-0.05298
										1822.44	-0.00372	-0.00374	-0.0058	-0.08997	-0.09706	-0.04642			1822.44	-0.00266	-0.00104	-0.0234	-0.02506	-0.02867	-0.0334			1822.44	-0.00842	-0.00877	-0.00813	-0.00741	0.0611	0.03212			1822.44	-0.00321	-0.00608	-0.04757	-0.00111	-0.05271	-0.05313
										1820.51	-0.00389	-0.00381	-0.00583	-0.09018	-0.09729	-0.04656			1820.51	-0.00261	-0.0011	-0.02362	-0.02533	-0.02887	-0.03362			1820.51	-0.00813	-0.00858	-0.008	-0.00729	0.06113	0.03214			1820.51	-0.00327	-0.00619	-0.04776	-0.00119	-0.05287	-0.05328
										1818.58	-0.00414	-0.00391	-0.00587	-0.09039	-0.09755	-0.04674			1818.58	-0.00259	-0.00115	-0.02381	-0.02558	-0.02911	-0.03381			1818.58	-0.00787	-0.00841	-0.00788	-0.00719	0.06114	0.03218			1818.58	-0.00336	-0.00631	-0.04795	-0.00128	-0.05302	-0.05342
										1816.66	-0.00446	-0.00399	-0.00592	-0.09058	-0.09781	-0.04695			1816.66	-0.00263	-0.0012	-0.02398	-0.02573	-0.02933	-0.03398			1816.66	-0.00764	-0.00825	-0.00776	-0.00711	0.06116	0.03221			1816.66	-0.00346	-0.00644	-0.04813	-0.00139	-0.05315	-0.05354
										1814.73	-0.00479	-0.00405	-0.00599	-0.09073	-0.09804	-0.04722			1814.73	-0.0027	-0.00119	-0.02415	-0.02583	-0.02957	-0.03415			1814.73	-0.00745	-0.00813	-0.00765	-0.00706	0.06116	0.0322			1814.73	-0.00357	-0.00657	-0.0483	-0.00152	-0.05326	-0.05363
										1812.8	-0.00504	-0.00408	-0.00611	-0.09088	-0.09827	-0.04756			1812.8	-0.00273	-0.00115	-0.02437	-0.02595	-0.0299	-0.03437			1812.8	-0.00734	-0.00806	-0.00756	-0.00704	0.06113	0.03213			1812.8	-0.0037	-0.00668	-0.04847	-0.00167	-0.05332	-0.05371
										1810.87	-0.00515	-0.00406	-0.00622	-0.09106	-0.09848	-0.04791			1810.87	-0.00271	-0.00114	-0.02455	-0.02589	-0.03015	-0.03455			1810.87	-0.00734	-0.00801	-0.0075	-0.00698	0.06106	0.03206			1810.87	-0.00386	-0.00679	-0.04865	-0.00184	-0.05337	-0.05381
										1808.94	-0.00509	-0.00399	-0.00619	-0.09116	-0.09861	-0.04816			1808.94	-0.00274	-0.00124	-0.02459	-0.02549	-0.03013	-0.03459			1808.94	-0.00726	-0.00793	-0.00741	-0.00693	0.06101	0.03201			1808.94	-0.00401	-0.00692	-0.04881	-0.00199	-0.05345	-0.05392
										1807.01	-0.0049	-0.00383	-0.00597	-0.09109	-0.09863	-0.04823			1807.01	-0.0028	-0.00134	-0.02456	-0.02495	-0.02993	-0.03456			1807.01	-0.00701	-0.00775	-0.00727	-0.00687	0.06099	0.03199			1807.01	-0.00412	-0.00706	-0.04893	-0.00209	-0.05359	-0.05402
										1805.08	-0.00469	-0.0036	-0.00563	-0.09086	-0.09858	-0.04819			1805.08	-0.00282	-0.00144	-0.02452	-0.02445	-0.02965	-0.03452			1805.08	-0.00659	-0.00747	-0.00709	-0.00678	0.06101	0.03201			1805.08	-0.00416	-0.00717	-0.04901	-0.00214	-0.05375	-0.05412
										1803.16	-0.0045	-0.00339	-0.00532	-0.09065	-0.09851	-0.04815			1803.16	-0.00281	-0.00158	-0.02455	-0.02407	-0.02941	-0.03455			1803.16	-0.00612	-0.00717	-0.0069	-0.00668	0.06105	0.03205			1803.16	-0.00417	-0.00728	-0.04907	-0.00217	-0.0539	-0.05421
										1801.23	-0.00438	-0.00321	-0.00512	-0.09056	-0.09848	-0.04814			1801.23	-0.00281	-0.00175	-0.02471	-0.0239	-0.02935	-0.03471			1801.23	-0.00576	-0.00692	-0.00675	-0.00658	0.06104	0.03204			1801.23	-0.00421	-0.00737	-0.04914	-0.00222	-0.05402	-0.05428
										1799.3	-0.00434	-0.00315	-0.00505	-0.09062	-0.09849	-0.0482			1799.3	-0.00281	-0.00186	-0.02491	-0.02389	-0.02945	-0.03491			1799.3	-0.00548	-0.00672	-0.00663	-0.00647	0.061	0.032			1799.3	-0.00428	-0.00747	-0.04921	-0.00228	-0.05412	-0.05436
										1797.37	-0.00435	-0.00317	-0.005	-0.09078	-0.09856	-0.0483			1797.37	-0.00282	-0.00192	-0.02506	-0.02399	-0.02959	-0.03506			1797.37	-0.00522	-0.00653	-0.00651	-0.00636	0.06096	0.03196			1797.37	-0.00433	-0.00756	-0.04927	-0.00232	-0.05421	-0.05441
										1795.44	-0.00434	-0.00315	-0.00493	-0.09097	-0.09863	-0.04839			1795.44	-0.00285	-0.00195	-0.02524	-0.02421	-0.02974	-0.03524			1795.44	-0.00494	-0.00634	-0.00638	-0.00625	0.06095	0.03195			1795.44	-0.00438	-0.00765	-0.04932	-0.00237	-0.05428	-0.05444
										1793.51	-0.00426	-0.00316	-0.00483	-0.09111	-0.09863	-0.04845			1793.51	-0.00282	-0.0019	-0.02552	-0.02454	-0.0299	-0.03552			1793.51	-0.00466	-0.00615	-0.00624	-0.00615	0.06094	0.03194			1793.51	-0.00443	-0.00772	-0.04938	-0.00242	-0.05433	-0.05446
										1791.58	-0.00414	-0.0032	-0.00475	-0.09119	-0.09856	-0.04846			1791.58	-0.00271	-0.00176	-0.02578	-0.02483	-0.02996	-0.03578			1791.58	-0.00435	-0.00594	-0.00609	-0.00604	0.06092	0.03192			1791.58	-0.00449	-0.00778	-0.04943	-0.00248	-0.05437	-0.05445
										1789.66	-0.00399	-0.00323	-0.00465	-0.09121	-0.09845	-0.04842			1789.66	-0.00258	-0.00164	-0.02578	-0.02481	-0.02979	-0.03578			1789.66	-0.00405	-0.00573	-0.00594	-0.00594	0.06089	0.03189			1789.66	-0.00456	-0.00783	-0.04949	-0.00255	-0.0544	-0.05443
										1787.73	-0.00379	-0.00316	-0.00446	-0.09119	-0.09833	-0.04838			1787.73	-0.00253	-0.00155	-0.02558	-0.02456	-0.02948	-0.03558			1787.73	-0.00383	-0.00558	-0.0058	-0.00585	0.06082	0.03182			1787.73	-0.00463	-0.00788	-0.04953	-0.00261	-0.0544	-0.05441
										1785.8	-0.00351	-0.00306	-0.00423	-0.0911	-0.09815	-0.04837			1785.8	-0.00249	-0.00149	-0.02541	-0.0243	-0.02918	-0.03541			1785.8	-0.00362	-0.00542	-0.00568	-0.00575	0.06074	0.03174			1785.8	-0.00463	-0.0079	-0.04953	-0.00263	-0.0544	-0.05439
										1783.87	-0.00317	-0.00298	-0.00406	-0.09097	-0.0979	-0.04832			1783.87	-0.00245	-0.00146	-0.02539	-0.02414	-0.02897	-0.03539			1783.87	-0.00335	-0.00522	-0.00556	-0.00563	0.06067	0.03167			1783.87	-0.00459	-0.00792	-0.04952	-0.00261	-0.05442	-0.05437
										1781.94	-0.00283	-0.00288	-0.00397	-0.09084	-0.09765	-0.04818			1781.94	-0.00243	-0.00144	-0.02549	-0.0241	-0.02891	-0.03549			1781.94	-0.00306	-0.00501	-0.00542	-0.00552	0.06063	0.03163			1781.94	-0.00457	-0.00796	-0.04952	-0.00259	-0.05446	-0.05433
										1780.01	-0.00251	-0.00279	-0.00388	-0.09077	-0.09746	-0.04795			1780.01	-0.0025	-0.00145	-0.02558	-0.02409	-0.02893	-0.03558			1780.01	-0.0028	-0.00482	-0.00527	-0.00541	0.06058	0.03158			1780.01	-0.00457	-0.00802	-0.04953	-0.00258	-0.05449	-0.05429
										1778.08	-0.00228	-0.00279	-0.00373	-0.09079	-0.09736	-0.04769			1778.08	-0.00261	-0.00145	-0.02557	-0.02407	-0.02898	-0.03557			1778.08	-0.00255	-0.00462	-0.00512	-0.00531	0.06053	0.03153			1778.08	-0.00458	-0.00807	-0.04953	-0.0026	-0.0545	-0.05425
										1776.16	-0.00215	-0.00287	-0.00355	-0.09083	-0.0973	-0.04744			1776.16	-0.0027	-0.00143	-0.02551	-0.02402	-0.02903	-0.03551			1776.16	-0.0023	-0.00442	-0.00498	-0.00521	0.06048	0.03148			1776.16	-0.00459	-0.00811	-0.04952	-0.00261	-0.0545	-0.0542
										1774.23	-0.0021	-0.00287	-0.00347	-0.09081	-0.09722	-0.04713			1774.23	-0.00275	-0.00142	-0.02545	-0.0239	-0.02901	-0.03545			1774.23	-0.00207	-0.00423	-0.00486	-0.00513	0.06042	0.03142			1774.23	-0.00458	-0.00812	-0.04948	-0.00262	-0.05447	-0.05414
										1772.3	-0.00207	-0.00287	-0.0036	-0.09076	-0.09713	-0.04677			1772.3	-0.00274	-0.00139	-0.02535	-0.02372	-0.02884	-0.03535			1772.3	-0.00186	-0.00405	-0.00474	-0.00504	0.06033	0.03133			1772.3	-0.00453	-0.00811	-0.04941	-0.0026	-0.05441	-0.05405
										1770.37	-0.00204	-0.00303	-0.00388	-0.09071	-0.09705	-0.0465			1770.37	-0.00268	-0.00132	-0.02525	-0.0236	-0.02863	-0.03525			1770.37	-0.0016	-0.00384	-0.00458	-0.00494	0.06028	0.03128			1770.37	-0.00443	-0.0081	-0.04932	-0.00254	-0.05436	-0.05397
										1768.44	-0.002	-0.00316	-0.00409	-0.0907	-0.09697	-0.04633			1768.44	-0.00253	-0.00123	-0.0252	-0.02358	-0.0285	-0.0352			1768.44	-0.00125	-0.00358	-0.00441	-0.00483	0.06027	0.03127			1768.44	-0.0043	-0.00806	-0.04923	-0.00245	-0.05433	-0.05391
										1766.51	-0.00198	-0.00317	-0.00422	-0.09069	-0.09686	-0.04625			1766.51	-0.00241	-0.00125	-0.02514	-0.02349	-0.02842	-0.03514			1766.51	-0.000876964	-0.00332	-0.00426	-0.00474	0.06027	0.03127			1766.51	-0.00416	-0.00801	-0.04916	-0.00235	-0.05429	-0.05384
										1764.59	-0.00197	-0.00313	-0.00436	-0.09067	-0.09675	-0.04623			1764.59	-0.00239	-0.00143	-0.02513	-0.02334	-0.02844	-0.03513			1764.59	-0.000525771	-0.00309	-0.00411	-0.00466	0.06027	0.03127			1764.59	-0.00402	-0.00794	-0.04908	-0.00225	-0.05422	-0.05374
										1762.66	-0.00195	-0.00309	-0.00449	-0.09064	-0.09667	-0.04626			1762.66	-0.00239	-0.00165	-0.02514	-0.02315	-0.02856	-0.03514			1762.66	-0.00020622	-0.00288	-0.00395	-0.00457	0.06026	0.03126			1762.66	-0.0039	-0.00786	-0.04899	-0.00214	-0.05412	-0.05361
										1760.73	-0.00191	-0.00306	-0.00458	-0.09062	-0.09663	-0.04635			1760.73	-0.00235	-0.00179	-0.02506	-0.02293	-0.02869	-0.03506			1760.73	9.47521e-05	-0.00269	-0.00379	-0.00449	0.06026	0.03126			1760.73	-0.00378	-0.00779	-0.0489	-0.00203	-0.05402	-0.05347
										1758.8	-0.00184	-0.00293	-0.00462	-0.09062	-0.09665	-0.04642			1758.8	-0.00231	-0.00188	-0.02488	-0.02275	-0.02878	-0.03488			1758.8	0.000360216	-0.0025	-0.00364	-0.0044	0.06025	0.03125			1758.8	-0.00369	-0.00773	-0.04881	-0.00194	-0.05392	-0.05334
										1756.87	-0.00174	-0.00268	-0.00462	-0.09066	-0.09673	-0.04637			1756.87	-0.00227	-0.00194	-0.0247	-0.0226	-0.0288	-0.0347			1756.87	0.000523604	-0.00236	-0.0035	-0.00428	0.06021	0.03121			1756.87	-0.00366	-0.00768	-0.04874	-0.0019	-0.05378	-0.0532
										1754.94	-0.00162	-0.00249	-0.00462	-0.09071	-0.0968	-0.04625			1754.94	-0.00223	-0.00195	-0.02456	-0.02246	-0.02872	-0.03456			1754.94	0.000629815	-0.00224	-0.00339	-0.00416	0.06012	0.03112			1754.94	-0.00364	-0.00762	-0.04865	-0.00189	-0.05364	-0.05306
										1753.01	-0.00154	-0.00245	-0.00459	-0.09075	-0.09678	-0.04619			1753.01	-0.00225	-0.00196	-0.02436	-0.02216	-0.02848	-0.03436			1753.01	0.000934071	-0.002	-0.00323	-0.00404	0.06013	0.03113			1753.01	-0.00353	-0.00752	-0.04854	-0.00179	-0.05356	-0.05291
										1751.09	-0.00152	-0.0025	-0.00454	-0.09075	-0.09672	-0.04622			1751.09	-0.0024	-0.00211	-0.02389	-0.02149	-0.02801	-0.03389			1751.09	0.00136	-0.00169	-0.00305	-0.00393	0.0602	0.0312			1751.09	-0.00333	-0.00738	-0.04838	-0.00162	-0.05351	-0.05274
										1749.16	-0.00161	-0.0026	-0.00449	-0.09074	-0.09673	-0.04631			1749.16	-0.00258	-0.00233	-0.02327	-0.02058	-0.02748	-0.03327			1749.16	0.00172	-0.00142	-0.00288	-0.00383	0.06026	0.03126			1749.16	-0.00309	-0.00725	-0.04823	-0.00144	-0.05342	-0.05258
										1747.23	-0.00177	-0.00275	-0.0045	-0.09076	-0.09685	-0.04645			1747.23	-0.00266	-0.0025	-0.02273	-0.01974	-0.02703	-0.03273			1747.23	0.00197	-0.00122	-0.00274	-0.00376	0.06028	0.03128			1747.23	-0.00288	-0.00713	-0.04809	-0.00128	-0.0533	-0.05242
										1745.3	-0.00191	-0.00292	-0.00458	-0.09081	-0.09705	-0.04667			1745.3	-0.00265	-0.00259	-0.02238	-0.01916	-0.02679	-0.03238			1745.3	0.00211	-0.00111	-0.00266	-0.0037	0.06026	0.03126			1745.3	-0.00273	-0.00702	-0.04801	-0.00115	-0.05315	-0.05226
										1743.37	-0.00196	-0.00304	-0.00473	-0.09087	-0.09725	-0.04693			1743.37	-0.00265	-0.0026	-0.02215	-0.01891	-0.02675	-0.03215			1743.37	0.00217	-0.00103	-0.0026	-0.00366	0.06022	0.03122			1743.37	-0.00267	-0.00692	-0.04797	-0.00106	-0.053	-0.05212
										1741.44	-0.00194	-0.00307	-0.00494	-0.09088	-0.09737	-0.0471			1741.44	-0.00269	-0.00256	-0.02195	-0.01888	-0.02684	-0.03195			1741.44	0.00223	-0.000938892	-0.00255	-0.00363	0.06017	0.03117			1741.44	-0.0026	-0.00682	-0.04792	-0.000998374	-0.05285	-0.05197
										1739.51	-0.0019	-0.00299	-0.00518	-0.0908	-0.09742	-0.04719			1739.51	-0.00267	-0.00245	-0.02179	-0.01904	-0.027	-0.03179			1739.51	0.0023	-0.00083398	-0.00247	-0.00357	0.06013	0.03113			1739.51	-0.00252	-0.00672	-0.04783	-0.000958483	-0.05268	-0.05181
										1737.59	-0.00191	-0.00292	-0.0054	-0.09068	-0.09741	-0.0473			1737.59	-0.00251	-0.00223	-0.02184	-0.0195	-0.0273	-0.03184			1737.59	0.00233	-0.000725967	-0.0024	-0.00348	0.06005	0.03105			1737.59	-0.00244	-0.00661	-0.04771	-0.00092775	-0.05247	-0.05167
										1735.66	-0.00197	-0.00284	-0.00552	-0.09064	-0.09738	-0.04742			1735.66	-0.00222	-0.00189	-0.02202	-0.02011	-0.0276	-0.03202			1735.66	0.00244	-0.000589293	-0.00226	-0.00338	0.05996	0.03096			1735.66	-0.00232	-0.00645	-0.04755	-0.000811307	-0.05226	-0.05153
										1733.73	-0.00202	-0.00272	-0.00549	-0.09065	-0.09727	-0.04746			1733.73	-0.0019	-0.0015	-0.022	-0.02031	-0.0275	-0.032			1733.73	0.00284	-0.000345171	-0.00201	-0.00329	0.05996	0.03096			1733.73	-0.00212	-0.00631	-0.04735	-0.000560434	-0.05214	-0.05138
										1731.8	-0.00203	-0.0026	-0.00531	-0.09056	-0.09698	-0.04743			1731.8	-0.00162	-0.00115	-0.02177	-0.02012	-0.0271	-0.03177			1731.8	0.0035	3.04319e-05	-0.00169	-0.00318	0.06006	0.03106			1731.8	-0.00185	-0.0062	-0.04712	-0.000220415	-0.05211	-0.05121
										1729.87	-0.00202	-0.00241	-0.00509	-0.09037	-0.09657	-0.04739			1729.87	-0.0014	-0.000879312	-0.02137	-0.01966	-0.02651	-0.03137			1729.87	0.00419	0.000430878	-0.00139	-0.00306	0.06018	0.03118			1729.87	-0.00156	-0.00609	-0.04687	0.000132415	-0.05208	-0.05102
										1727.94	-0.00202	-0.00226	-0.00495	-0.09025	-0.09621	-0.04741			1727.94	-0.00133	-0.000741777	-0.02094	-0.01915	-0.02593	-0.03094			1727.94	0.00475	0.000763839	-0.00115	-0.00295	0.06023	0.03123			1727.94	-0.00129	-0.00595	-0.04662	0.000452893	-0.052	-0.0508
										1726.02	-0.00205	-0.00223	-0.00494	-0.09031	-0.09598	-0.0475			1726.02	-0.00131	-0.000609552	-0.02061	-0.01886	-0.02557	-0.03061			1726.02	0.0052	0.00103	-0.00094753	-0.00283	0.06024	0.03124			1726.02	-0.00106	-0.00579	-0.04635	0.000745347	-0.05183	-0.05054
										1724.09	-0.00215	-0.00218	-0.00499	-0.09052	-0.09587	-0.04758			1724.09	-0.00126	-0.000380889	-0.02029	-0.01874	-0.02539	-0.03029			1724.09	0.0056	0.00127	-0.000728576	-0.00268	0.06024	0.03124			1724.09	-0.000834486	-0.00558	-0.04604	0.00103	-0.05159	-0.05021
										1722.16	-0.00234	-0.00211	-0.00502	-0.09077	-0.09584	-0.04772			1722.16	-0.00122	-0.000138722	-0.01997	-0.01862	-0.02524	-0.02997			1722.16	0.00601	0.00153	-0.000474872	-0.00251	0.06026	0.03126			1722.16	-0.000589945	-0.00534	-0.04571	0.00131	-0.05132	-0.04989
										1720.23	-0.00249	-0.00205	-0.00491	-0.0909	-0.09575	-0.04795			1720.23	-0.00119	-1.19794e-05	-0.01973	-0.01855	-0.0251	-0.02973			1720.23	0.0065	0.00185	-0.000211647	-0.00235	0.06027	0.03127			1720.23	-0.000297834	-0.00508	-0.04539	0.00165	-0.05105	-0.04958
										1718.3	-0.00246	-0.00195	-0.00464	-0.09086	-0.09555	-0.04813			1718.3	-0.00115	9.82674e-06	-0.01967	-0.01859	-0.02499	-0.02967			1718.3	0.00703	0.0022	5.37585e-05	-0.00222	0.06024	0.03124			1718.3	3.7987e-05	-0.00478	-0.04505	0.00203	-0.05077	-0.04926
										1716.37	-0.00229	-0.00177	-0.00426	-0.09066	-0.09525	-0.04817			1716.37	-0.00125	7.48284e-06	-0.01959	-0.01841	-0.02477	-0.02959			1716.37	0.00755	0.00255	0.000312445	-0.00209	0.06017	0.03117			1716.37	0.000411353	-0.00446	-0.04466	0.00244	-0.05046	-0.0489
										1714.44	-0.00209	-0.00147	-0.00384	-0.0904	-0.09496	-0.04804			1714.44	-0.00154	-5.2782e-05	-0.01924	-0.01761	-0.02427	-0.02924			1714.44	0.00798	0.00286	0.000553191	-0.00194	0.06008	0.03108			1714.44	0.000780709	-0.00417	-0.04426	0.00285	-0.05012	-0.04851
										1712.52	-0.00199	-0.00121	-0.00345	-0.09016	-0.09477	-0.04789			1712.52	-0.00178	-0.000142385	-0.01857	-0.01629	-0.02349	-0.02857			1712.52	0.00836	0.00317	0.000782298	-0.00178	0.05997	0.03097			1712.52	0.00114	-0.00389	-0.04384	0.00327	-0.04975	-0.04809
										1710.59	-0.002	-0.00104	-0.00314	-0.09	-0.09459	-0.0478			1710.59	-0.00184	-0.000155163	-0.01784	-0.01497	-0.02266	-0.02784			1710.59	0.0088	0.00352	0.00102	-0.00158	0.05989	0.03089			1710.59	0.00155	-0.00356	-0.04337	0.00376	-0.04935	-0.04758
										1708.66	-0.00204	-0.000915993	-0.00291	-0.08989	-0.09432	-0.04766			1708.66	-0.00177	-7.79716e-05	-0.0173	-0.01401	-0.02203	-0.0273			1708.66	0.00939	0.00398	0.0013	-0.00135	0.05985	0.03085			1708.66	0.00206	-0.00319	-0.04284	0.00431	-0.04895	-0.04701
										1706.73	-0.00202	-0.000918418	-0.00271	-0.08973	-0.09396	-0.04739			1706.73	-0.00163	5.37332e-05	-0.01695	-0.01345	-0.02165	-0.02695			1706.73	0.01016	0.00453	0.00163	-0.00109	0.05986	0.03086			1706.73	0.0026	-0.0028	-0.0423	0.00485	-0.04858	-0.04644
										1704.8	-0.0019	-0.0011	-0.00246	-0.08951	-0.09361	-0.04699			1704.8	-0.00146	0.000225044	-0.01668	-0.01322	-0.0215	-0.02668			1704.8	0.01101	0.00511	0.00201	-0.00082538	0.05989	0.03089			1704.8	0.00314	-0.00238	-0.04174	0.00538	-0.0482	-0.04585
										1702.87	-0.00175	-0.00133	-0.00218	-0.08923	-0.0933	-0.04652			1702.87	-0.00125	0.000379109	-0.01646	-0.01317	-0.02143	-0.02641			1702.87	0.01184	0.00566	0.00239	-0.000566074	0.05988	0.03088			1702.87	0.00367	-0.00193	-0.04117	0.00589	-0.04776	-0.04524
										1700.94	-0.00166	-0.0015	-0.00196	-0.08892	-0.09304	-0.04611			1700.94	-0.00104	0.000552087	-0.01614	-0.01302	-0.02121	-0.02606			1700.94	0.01262	0.0062	0.00277	-0.000303112	0.05984	0.03084			1700.94	0.00417	-0.00148	-0.04062	0.00637	-0.04729	-0.04464
										1699.02	-0.0016	-0.00161	-0.00187	-0.08851	-0.09278	-0.04582			1699.02	-0.000850096	0.000837681	-0.01565	-0.01266	-0.02078	-0.0256			1699.02	0.01339	0.00678	0.00316	-3.44177e-05	0.05981	0.03081			1699.02	0.00466	-0.00106	-0.0401	0.00684	-0.04685	-0.04405
										1697.09	-0.0015	-0.00168	-0.00187	-0.08805	-0.09252	-0.04558			1697.09	-0.00018489	0.00153	-0.01491	-0.01177	-0.02031	-0.0257			1697.09	0.01416	0.00738	0.00354	0.000236218	0.05979	0.03079			1697.09	0.00514	-0.000652599	-0.03957	0.00733	-0.04638	-0.04344
										1695.16	-0.00136	-0.00179	-0.00186	-0.08766	-0.09235	-0.04539			1695.16	0.000123735	0.002	-0.014	-0.01069	-0.01941	-0.02518			1695.16	0.0149	0.00798	0.00394	0.000506015	0.05978	0.03078			1695.16	0.00561	-0.000235158	-0.03902	0.00782	-0.04587	-0.04281
										1693.23	-0.0012	-0.00182	-0.0017	-0.08742	-0.09229	-0.04524			1693.23	2.83593e-05	0.00217	-0.01325	-0.0101	-0.01868	-0.02443			1693.23	0.01565	0.00857	0.00429	0.000773998	0.05979	0.03079			1693.23	0.00605	0.000210311	-0.03844	0.0083	-0.0453	-0.04216
										1691.3	-0.00104	-0.00173	-0.00137	-0.08724	-0.09225	-0.04515			1691.3	-0.000437412	0.00215	-0.01273	-0.01006	-0.01821	-0.02355			1691.3	0.01633	0.00911	0.00455	0.00107	0.05976	0.03076			1691.3	0.00639	0.000636864	-0.03789	0.00871	-0.04469	-0.04151
										1689.37	-0.000908197	-0.00173	-0.00103	-0.08703	-0.09217	-0.04518			1689.37	-0.00107	0.00216	-0.01232	-0.01034	-0.0179	-0.0225			1689.37	0.01692	0.00957	0.00485	0.00137	0.05972	0.03072			1689.37	0.00672	0.00102	-0.03742	0.00905	-0.0441	-0.04086
										1687.44	-0.000776434	-0.00165	-0.000828298	-0.08681	-0.09217	-0.04519			1687.44	-0.00155	0.00239	-0.01201	-0.01069	-0.01771	-0.0213			1687.44	0.01737	0.00995	0.00518	0.00164	0.05965	0.03065			1687.44	0.00709	0.00142	-0.03692	0.0094	-0.04346	-0.04018
										1685.52	-0.000561992	-0.00144	-0.000731146	-0.08662	-0.09227	-0.04512			1685.52	-0.00193	0.00263	-0.01247	-0.011	-0.01754	-0.02001			1685.52	0.01775	0.01027	0.00546	0.0019	0.05952	0.03052			1685.52	0.00743	0.00176	-0.03644	0.00971	-0.04282	-0.03958
										1683.59	-0.00026205	-0.00137	-0.000666091	-0.08643	-0.09236	-0.04502			1683.59	-0.00236	0.00268	-0.01271	-0.01132	-0.01727	-0.01866			1683.59	0.01826	0.01065	0.00575	0.00215	0.05937	0.03037			1683.59	0.00773	0.00202	-0.03602	0.00997	-0.04227	-0.03906
										1681.66	4.48824e-05	-0.00145	-0.000603155	-0.08623	-0.09233	-0.04484			1681.66	-0.00285	0.00252	-0.01277	-0.01174	-0.01696	-0.01729			1681.66	0.01884	0.01105	0.00606	0.0024	0.05925	0.03025			1681.66	0.00807	0.00229	-0.03556	0.0103	-0.04174	-0.03848
										1679.73	0.000287538	-0.00162	-0.000581216	-0.08601	-0.09217	-0.0446			1679.73	-0.00336	0.0023	-0.01252	-0.01213	-0.01661	-0.01593			1679.73	0.01941	0.01142	0.00637	0.0026	0.05914	0.03014			1679.73	0.00852	0.00264	-0.03502	0.01072	-0.04114	-0.0378
										1677.8	0.000447482	-0.00189	-0.000625334	-0.08585	-0.09194	-0.04444			1677.8	-0.00394	0.00206	-0.01186	-0.01214	-0.01603	-0.01443			1677.8	0.01998	0.01178	0.00667	0.00276	0.05908	0.03008			1677.8	0.00911	0.00305	-0.03438	0.01124	-0.04048	-0.037
										1675.87	0.000538499	-0.00213	-0.000690914	-0.08574	-0.09175	-0.04443			1675.87	-0.00448	0.00182	-0.01088	-0.01185	-0.01519	-0.01285			1675.87	0.02056	0.01214	0.00697	0.00291	0.05908	0.03008			1675.87	0.00976	0.00346	-0.03371	0.01179	-0.03977	-0.03617
										1673.95	0.000554328	-0.00229	-0.000757687	-0.08564	-0.09166	-0.04456			1673.95	-0.00489	0.00164	-0.00981	-0.01178	-0.01427	-0.01134			1673.95	0.02095	0.01241	0.00721	0.00307	0.05901	0.03001			1673.95	0.01024	0.00377	-0.03314	0.01223	-0.03912	-0.03547
										1672.02	0.000533258	-0.00246	-0.000816899	-0.08539	-0.09167	-0.04476			1672.02	-0.00533	0.00145	-0.00876	-0.01205	-0.01341	-0.01007			1672.02	0.02125	0.01258	0.00738	0.00318	0.05888	0.02988			1672.02	0.01068	0.0041	-0.03263	0.01268	-0.03849	-0.0348
										1670.09	0.000550218	-0.00255	-0.000843044	-0.085	-0.09164	-0.04488			1670.09	-0.00549	0.00149	-0.00754	-0.01231	-0.01273	-0.00909			1670.09	0.02146	0.01266	0.00748	0.00323	0.05873	0.02973			1670.09	0.01118	0.00453	-0.03202	0.01324	-0.03773	-0.034
										1668.16	0.000609928	-0.00249	-0.000834335	-0.08452	-0.09152	-0.04486			1668.16	-0.00523	0.0019	-0.00601	-0.01234	-0.01207	-0.00823			1668.16	0.02158	0.01271	0.00751	0.00324	0.05859	0.02959			1668.16	0.01173	0.00508	-0.0313	0.01391	-0.03684	-0.03305
										1666.23	0.00064829	-0.00234	-0.000790589	-0.08401	-0.0913	-0.04474			1666.23	-0.00461	0.00266	-0.00417	-0.01208	-0.01133	-0.00739			1666.23	0.02166	0.01272	0.00751	0.00321	0.05843	0.02943			1666.23	0.01238	0.00573	-0.03044	0.01467	-0.03583	-0.03199
										1664.3	0.000655444	-0.00216	-0.000668226	-0.08346	-0.091	-0.04452			1664.3	-0.00351	0.00377	-0.00208	-0.01119	-0.01045	-0.00669			1664.3	0.02171	0.01271	0.00751	0.00317	0.05829	0.02929			1664.3	0.01318	0.00646	-0.02946	0.01554	-0.03472	-0.0308
										1662.37	0.000702229	-0.00188	-0.00042594	-0.08287	-0.09059	-0.04419			1662.37	-0.00188	0.00536	0.000289846	-0.00966	-0.00938	-0.00621			1662.37	0.02168	0.01265	0.0075	0.0031	0.05817	0.02917			1662.37	0.0141	0.00726	-0.02834	0.01652	-0.03349	-0.02954
										1660.45	0.000824563	-0.00157	-0.000107083	-0.08234	-0.09005	-0.04384			1660.45	0.000296312	0.00743	0.0028	-0.00787	-0.00825	-0.00595			1660.45	0.02162	0.01253	0.00744	0.00299	0.05806	0.02906			1660.45	0.01514	0.00816	-0.02707	0.01765	-0.03214	-0.02816
										1658.52	0.00103	-0.00115	0.000193171	-0.08191	-0.08942	-0.04346			1658.52	0.00304	0.00981	0.00525	-0.00603	-0.00715	-0.00598			1658.52	0.02161	0.01235	0.00735	0.00278	0.05795	0.02895			1658.52	0.01642	0.00922	-0.0256	0.019	-0.03065	-0.02657
										1656.59	0.0013	-0.000604601	0.000416215	-0.08154	-0.08874	-0.04307			1656.59	0.00536	0.01186	0.00749	-0.00447	-0.0057	-0.00515			1656.59	0.02152	0.01209	0.00718	0.00255	0.05785	0.02885			1656.59	0.01789	0.01041	-0.02397	0.0205	-0.02902	-0.02477
										1654.66	0.00159	-0.000193861	0.000531585	-0.08124	-0.08814	-0.04277			1654.66	0.00746	0.01397	0.00958	-0.00294	-0.00444	-0.0044			1654.66	0.02122	0.01173	0.00693	0.00232	0.05768	0.02868			1654.66	0.01946	0.01166	-0.02225	0.02203	-0.02727	-0.02288
										1652.73	0.0018	-2.01143e-05	0.00051639	-0.08111	-0.08776	-0.04254			1652.73	0.00966	0.01642	0.01159	-0.00118	-0.0033	-0.00381			1652.73	0.02084	0.01132	0.00663	0.00209	0.05752	0.02852			1652.73	0.02115	0.01307	-0.02043	0.02365	-0.02538	-0.02089
										1650.8	0.00188	4.72241e-05	0.000419266	-0.08113	-0.08753	-0.04231			1650.8	0.0123	0.01932	0.01349	0.000805505	-0.00199	-0.00322			1650.8	0.02041	0.01089	0.00631	0.00184	0.0574	0.0284			1650.8	0.02306	0.01472	-0.01842	0.02544	-0.02329	-0.01871
										1648.87	0.00182	0.000172198	0.000349031	-0.08124	-0.08733	-0.04201			1648.87	0.01535	0.02248	0.01511	0.00287	-0.00050228	-0.00257			1648.87	0.01996	0.01047	0.00598	0.00158	0.05731	0.02831			1648.87	0.02517	0.01659	-0.0162	0.02742	-0.02099	-0.0163
										1646.95	0.00159	0.000351305	0.00037876	-0.08137	-0.08705	-0.04166			1646.95	0.01845	0.02564	0.01641	0.00491	0.00117	-0.00179			1646.95	0.01949	0.01004	0.00566	0.00129	0.05723	0.02823			1646.95	0.02747	0.01862	-0.01383	0.02958	-0.01855	-0.01377
										1645.02	0.00126	0.000430485	0.000499625	-0.08145	-0.08668	-0.04139			1645.02	0.02149	0.02877	0.01841	0.00689	0.00295	-0.000897081			1645.02	0.01898	0.00959	0.0053	0.000946921	0.05712	0.02812			1645.02	0.02997	0.02078	-0.01135	0.03188	-0.01606	-0.01119
										1643.09	0.00103	0.000461075	0.000659384	-0.08138	-0.08623	-0.04115			1643.09	0.02452	0.03184	0.02038	0.00879	0.00468	-3.88003e-05			1643.09	0.01844	0.00911	0.00488	0.00054864	0.05699	0.02799			1643.09	0.03269	0.02308	-0.00874	0.03436	-0.01348	-0.0085
										1641.16	0.000995716	0.000578475	0.000816225	-0.08126	-0.08578	-0.04076			1641.16	0.0275	0.03486	0.02231	0.01062	0.00627	0.000698166			1641.16	0.0178	0.00856	0.00443	0.000159944	0.05687	0.02787			1641.16	0.03562	0.02553	-0.00596	0.03702	-0.01072	-0.00563
										1639.23	0.00108	0.000681635	0.000959822	-0.0812	-0.08547	-0.0403			1639.23	0.03034	0.03789	0.02425	0.0124	0.00787	0.00148			1639.23	0.01709	0.00797	0.00396	-0.000198496	0.05677	0.02777			1639.23	0.03872	0.02811	-0.00302	0.03986	-0.00781	-0.00261
										1637.3	0.00118	0.000656442	0.00107	-0.08129	-0.08531	-0.03991			1637.3	0.03294	0.04085	0.02614	0.0141	0.00958	0.00241			1637.3	0.01632	0.0074	0.00347	-0.000545042	0.05673	0.02773			1637.3	0.04193	0.03083	1.09516e-05	0.04284	-0.00477	0.000474324
										1635.38	0.00126	0.000538284	0.00116	-0.08149	-0.08524	-0.03963			1635.38	0.03517	0.0435	0.02784	0.01564	0.01116	0.00334			1635.38	0.01548	0.00681	0.00295	-0.000902191	0.05673	0.02773			1635.38	0.04524	0.03371	0.00311	0.0459	-0.00164	0.00359
										1633.45	0.00131	0.000516338	0.00127	-0.08168	-0.0851	-0.03934			1633.45	0.03715	0.04589	0.02937	0.01697	0.01236	0.00406			1633.45	0.01461	0.00619	0.00239	-0.00129	0.05674	0.02774			1633.45	0.04863	0.03669	0.00628	0.04901	0.00152	0.00673
										1631.52	0.00136	0.000572859	0.00144	-0.08172	-0.08487	-0.03902			1631.52	0.03923	0.04832	0.03092	0.01825	0.01332	0.00473			1631.52	0.01376	0.00555	0.00182	-0.00168	0.05676	0.02776			1631.52	0.05205	0.0397	0.00946	0.05211	0.00461	0.00986
										1629.59	0.0014	0.000526643	0.00156	-0.08167	-0.08468	-0.03877			1629.59	0.04128	0.05066	0.03242	0.01944	0.0143	0.00555			1629.59	0.01291	0.0049	0.00125	-0.00206	0.05681	0.02781			1629.59	0.05548	0.04271	0.01262	0.05518	0.00762	0.01293
										1627.66	0.00145	0.000487349	0.00156	-0.08169	-0.08465	-0.03866			1627.66	0.04333	0.05283	0.03381	0.02059	0.01533	0.00647			1627.66	0.01197	0.00421	0.00065728	-0.00245	0.05687	0.02787			1627.66	0.05886	0.04572	0.01576	0.05822	0.0106	0.01596
										1625.73	0.00149	0.000608291	0.00146	-0.08189	-0.08478	-0.03862			1625.73	0.0456	0.05506	0.03524	0.02184	0.01645	0.00738			1625.73	0.01093	0.00345	4.48898e-05	-0.00287	0.05693	0.02793			1625.73	0.06214	0.04863	0.0188	0.06117	0.01349	0.01889
										1623.8	0.00152	0.000798191	0.00134	-0.08222	-0.08503	-0.03862			1623.8	0.04791	0.05735	0.03671	0.02302	0.01768	0.00833			1623.8	0.00987	0.00269	-0.000573871	-0.00328	0.057	0.028			1623.8	0.06528	0.05141	0.02171	0.06401	0.01623	0.02165
										1621.88	0.00159	0.000953655	0.00128	-0.08259	-0.08535	-0.03865			1621.88	0.05002	0.05945	0.03805	0.02401	0.01893	0.00937			1621.88	0.00881	0.00195	-0.0012	-0.0037	0.05712	0.02812			1621.88	0.06828	0.05408	0.0245	0.06672	0.01882	0.02426
										1619.95	0.00175	0.00109	0.00128	-0.08298	-0.08574	-0.03867			1619.95	0.05194	0.06129	0.03922	0.02491	0.02011	0.01038			1619.95	0.0077	0.00119	-0.00186	-0.0041	0.05726	0.02826			1619.95	0.0711	0.05665	0.02715	0.06925	0.02131	0.02673
										1618.02	0.00194	0.00124	0.00131	-0.08336	-0.08621	-0.03868			1618.02	0.05363	0.06296	0.04029	0.02577	0.02117	0.01122			1618.02	0.00655	0.000402271	-0.00256	-0.00443	0.05738	0.02838			1618.02	0.07369	0.05906	0.02959	0.07154	0.02365	0.02899
										1616.09	0.00212	0.00142	0.0014	-0.08362	-0.08668	-0.0387			1616.09	0.05509	0.06451	0.04129	0.02658	0.02199	0.01175			1616.09	0.00534	-0.000445294	-0.00328	-0.00477	0.05747	0.02847			1616.09	0.076	0.06126	0.03177	0.07358	0.02578	0.03101
										1614.16	0.00224	0.00143	0.00149	-0.08367	-0.0871	-0.0388			1614.16	0.05645	0.06581	0.04212	0.02727	0.02268	0.01205			1614.16	0.00418	-0.00127	-0.00392	-0.00509	0.05757	0.02857			1614.16	0.0781	0.06321	0.03369	0.07539	0.02758	0.03271
										1612.23	0.00234	0.00136	0.00143	-0.08365	-0.08757	-0.03897			1612.23	0.05761	0.06664	0.04265	0.02765	0.02334	0.01227			1612.23	0.00317	-0.00201	-0.0044	-0.00543	0.05777	0.02874			1612.23	0.07997	0.06483	0.03529	0.07697	0.02895	0.03401
										1610.3	0.00246	0.00154	0.00123	-0.08375	-0.08821	-0.03908			1610.3	0.0585	0.06713	0.04296	0.02779	0.02399	0.01248			1610.3	0.00224	-0.0027	-0.00488	-0.00582	0.05797	0.02891			1610.3	0.08144	0.06609	0.03656	0.07822	0.02996	0.03495
										1608.38	0.00261	0.00179	0.00106	-0.08396	-0.08889	-0.0392			1608.38	0.05919	0.06751	0.0432	0.02789	0.02467	0.01272			1608.38	0.00141	-0.00336	-0.00536	-0.00618	0.05814	0.02906			1608.38	0.08246	0.06696	0.03744	0.07907	0.03057	0.0355
										1606.45	0.00278	0.00189	0.00106	-0.08413	-0.08941	-0.03941			1606.45	0.05969	0.06782	0.0434	0.02799	0.02528	0.01288			1606.45	0.000706476	-0.00394	-0.00576	-0.00649	0.05837	0.02927			1606.45	0.08317	0.06753	0.03801	0.07966	0.03083	0.03575
										1604.52	0.00298	0.00198	0.00117	-0.0842	-0.08977	-0.03958			1604.52	0.05993	0.06798	0.04351	0.02801	0.02564	0.01294			1604.52	-6.08954e-05	-0.00454	-0.0061	-0.00677	0.05866	0.02953			1604.52	0.0836	0.0679	0.0383	0.07997	0.03086	0.03576
										1602.59	0.00319	0.00208	0.00123	-0.08425	-0.09014	-0.03975			1602.59	0.0599	0.06796	0.0435	0.02799	0.02575	0.01293			1602.59	-0.000927374	-0.00521	-0.00646	-0.00705	0.05893	0.02975			1602.59	0.0836	0.06792	0.03821	0.07988	0.03059	0.03541
										1600.66	0.00332	0.0022	0.0012	-0.08439	-0.09061	-0.04			1600.66	0.05956	0.06766	0.0433	0.02792	0.02573	0.01292			1600.66	-0.00184	-0.00591	-0.00685	-0.00734	0.05913	0.02989			1600.66	0.08305	0.06752	0.03769	0.07933	0.02996	0.03464
										1598.73	0.00333	0.00249	0.00118	-0.08454	-0.09116	-0.0403			1598.73	0.05881	0.0669	0.04282	0.02769	0.0255	0.01291			1598.73	-0.00275	-0.00662	-0.00727	-0.00766	0.05922	0.02989			1598.73	0.0819	0.0667	0.03672	0.07835	0.02892	0.03342
										1596.81	0.0033	0.00275	0.00129	-0.08447	-0.09165	-0.04067			1596.81	0.05768	0.0658	0.04211	0.02718	0.02499	0.01279			1596.81	-0.00355	-0.00723	-0.00767	-0.00795	0.05924	0.02981			1596.81	0.08036	0.06552	0.03537	0.07699	0.02748	0.03178
										1594.88	0.00336	0.00274	0.0015	-0.08412	-0.09196	-0.04106			1594.88	0.05637	0.0646	0.04135	0.02638	0.02434	0.01253			1594.88	-0.00413	-0.00769	-0.00799	-0.00825	0.05939	0.02994			1594.88	0.07873	0.06409	0.03379	0.07547	0.02576	0.02998
										1592.95	0.00347	0.0027	0.00171	-0.08374	-0.0921	-0.04132			1592.95	0.05474	0.06308	0.04037	0.02539	0.02354	0.01222			1592.95	-0.00467	-0.0081	-0.00828	-0.00858	0.0596	0.03021			1592.95	0.07692	0.06244	0.03203	0.07379	0.02392	0.02811
										1591.02	0.00361	0.00269	0.00184	-0.08355	-0.09217	-0.04149			1591.02	0.0528	0.06119	0.03916	0.02429	0.02267	0.01195			1591.02	-0.00519	-0.00849	-0.00856	-0.0089	0.05978	0.03053			1591.02	0.07483	0.06056	0.03002	0.07188	0.02185	0.02603
										1589.09	0.00384	0.00261	0.00192	-0.08353	-0.09222	-0.04164			1589.09	0.0508	0.05928	0.03794	0.0232	0.02189	0.01181			1589.09	-0.00569	-0.00886	-0.00879	-0.00921	0.05992	0.03089			1589.09	0.07248	0.05845	0.02771	0.06975	0.01955	0.02369
										1587.16	0.00417	0.00249	0.00204	-0.08356	-0.09221	-0.04172			1587.16	0.04879	0.05755	0.03683	0.02221	0.02113	0.0117			1587.16	-0.00613	-0.00917	-0.00898	-0.0095	0.06007	0.03129			1587.16	0.06995	0.05613	0.02519	0.0674	0.01704	0.02114
										1585.23	0.00455	0.00242	0.00227	-0.08361	-0.09211	-0.04171			1585.23	0.04662	0.05572	0.03566	0.02123	0.02022	0.01148			1585.23	-0.0065	-0.00941	-0.00915	-0.00977	0.06023	0.03168			1585.23	0.06723	0.05366	0.02254	0.06485	0.01442	0.01843
										1583.31	0.00484	0.00243	0.00254	-0.08375	-0.09201	-0.04171			1583.31	0.04434	0.05359	0.03429	0.02026	0.0192	0.01111			1583.31	-0.00685	-0.00965	-0.00933	-0.01003	0.06035	0.03196			1583.31	0.06436	0.0511	0.01978	0.06214	0.01177	0.01562
										1581.38	0.00483	0.0024	0.0026	-0.08412	-0.09201	-0.04172			1581.38	0.04209	0.05126	0.0328	0.01934	0.01821	0.01064			1581.38	-0.00729	-0.00997	-0.00957	-0.01024	0.06037	0.03201			1581.38	0.06137	0.04853	0.01692	0.05929	0.00911	0.01272
										1579.45	0.00441	0.00221	0.00235	-0.08476	-0.09226	-0.04167			1579.45	0.03994	0.04886	0.03127	0.01851	0.01736	0.01022			1579.45	-0.00772	-0.01029	-0.00978	-0.01038	0.06037	0.03203			1579.45	0.05822	0.04587	0.01387	0.05634	0.00623	0.00973
										1577.52	0.00387	0.00175	0.00206	-0.08543	-0.09269	-0.04166			1577.52	0.03773	0.04628	0.02962	0.01756	0.01656	0.00988			1577.52	-0.00771	-0.01031	-0.00974	-0.01052	0.06055	0.03244			1577.52	0.05504	0.04301	0.01066	0.05338	0.00297	0.00662
										1575.59	0.00345	0.00122	0.00196	-0.08594	-0.0931	-0.04183			1575.59	0.03508	0.04341	0.02778	0.0162	0.01524	0.0089			1575.59	-0.00744	-0.01013	-0.00954	-0.01067	0.06086	0.03305			1575.59	0.05198	0.04012	0.00747	0.05046	-0.000369195	0.00348
										1573.66	0.00316	0.000976437	0.002	-0.08635	-0.09337	-0.04208			1573.66	0.03232	0.04052	0.02593	0.01471	0.01366	0.00742			1573.66	-0.00717	-0.00991	-0.00929	-0.0108	0.06115	0.03364			1573.66	0.04902	0.03729	0.00435	0.0476	-0.00359	0.000403728
										1571.73	0.00291	0.000845645	0.00205	-0.08677	-0.09356	-0.04236			1571.73	0.02976	0.03783	0.02421	0.01337	0.01218	0.00581			1571.73	-0.00691	-0.00966	-0.00899	-0.01086	0.06136	0.03422			1571.73	0.04613	0.03449	0.00131	0.04478	-0.00669	-0.00262
										1569.81	0.0027	0.000509929	0.00201	-0.08714	-0.0937	-0.04269			1569.81	0.02745	0.03539	0.02265	0.0123	0.01087	0.00426			1569.81	-0.00661	-0.00941	-0.00865	-0.01088	0.06152	0.03481			1569.81	0.04335	0.03175	-0.00164	0.04206	-0.00973	-0.00562
										1567.88	0.00256	5.83895e-05	0.00182	-0.08746	-0.09386	-0.04305			1567.88	0.02535	0.03329	0.02154	0.01146	0.00965	0.00286			1567.88	-0.00632	-0.00918	-0.00835	-0.01089	0.06164	0.03536			1567.88	0.0407	0.02912	-0.00449	0.03948	-0.01269	-0.00856
										1565.95	0.00255	-0.000329863	0.00152	-0.08773	-0.09406	-0.04335			1565.95	0.02349	0.03158	0.02053	0.01073	0.00862	0.00171			1565.95	-0.0061	-0.00896	-0.00811	-0.01087	0.06175	0.0358			1565.95	0.03818	0.02664	-0.00722	0.03707	-0.01548	-0.01138
										1564.02	0.00263	-0.000688458	0.00118	-0.088	-0.0943	-0.04358			1564.02	0.02196	0.03016	0.01966	0.01004	0.00799	0.000900531			1564.02	-0.00592	-0.00872	-0.00792	-0.01085	0.06188	0.03615			1564.02	0.03573	0.0243	-0.00982	0.03481	-0.01808	-0.01408
										1562.09	0.00267	-0.00102	0.000804094	-0.08831	-0.09462	-0.04384			1562.09	0.0209	0.02906	0.01903	0.00942	0.00788	0.000515994			1562.09	-0.00575	-0.00851	-0.00779	-0.01086	0.06202	0.0365			1562.09	0.03337	0.02213	-0.01228	0.03271	-0.02055	-0.01666
										1560.16	0.00256	-0.00131	0.000398448	-0.0887	-0.09496	-0.04415			1560.16	0.02021	0.02853	0.01861	0.00911	0.00786	0.000419791			1560.16	-0.00564	-0.00839	-0.00772	-0.0109	0.06213	0.03683			1560.16	0.03117	0.02017	-0.01459	0.03073	-0.02293	-0.01909
										1558.23	0.0023	-0.00163	2.42925e-05	-0.08903	-0.09519	-0.04446			1558.23	0.01918	0.02835	0.01795	0.00916	0.00743	9.35518e-05			1558.23	-0.00556	-0.00832	-0.00766	-0.01093	0.06222	0.03722			1558.23	0.02924	0.01841	-0.01675	0.02891	-0.0252	-0.02137
										1556.31	0.00198	-0.00194	-0.0003549	-0.08922	-0.09531	-0.0447			1556.31	0.018	0.02811	0.01714	0.00934	0.00697	-0.000303343			1556.31	-0.00541	-0.00819	-0.00756	-0.01094	0.0623	0.0377			1556.31	0.02756	0.0168	-0.01872	0.02723	-0.02734	-0.02345
										1554.38	0.00167	-0.00225	-0.00083369	-0.08935	-0.0954	-0.04493			1554.38	0.01679	0.02756	0.01622	0.00953	0.00654	-0.000515628			1554.38	-0.00516	-0.00797	-0.00739	-0.01094	0.0624	0.03828			1554.38	0.02607	0.01533	-0.0205	0.02567	-0.02937	-0.02532
										1552.45	0.00143	-0.00264	-0.00136	-0.08952	-0.09557	-0.04517			1552.45	0.01564	0.02713	0.01536	0.00943	0.00605	-0.00045324			1552.45	-0.00483	-0.00773	-0.00718	-0.01094	0.06252	0.03893			1552.45	0.02473	0.01399	-0.02213	0.02424	-0.03128	-0.02705
										1550.52	0.00133	-0.00301	-0.00175	-0.0897	-0.09579	-0.04537			1550.52	0.01468	0.02678	0.01472	0.0095	0.00579	-0.000117954			1550.52	-0.00452	-0.0075	-0.00699	-0.01092	0.06266	0.03955			1550.52	0.02347	0.01277	-0.02363	0.02298	-0.03303	-0.02867
										1548.59	0.00146	-0.00321	-0.00189	-0.0898	-0.096	-0.04544			1548.59	0.0139	0.02648	0.01411	0.00962	0.00565	0.000190044			1548.59	-0.00429	-0.00729	-0.00683	-0.01087	0.0628	0.04009			1548.59	0.02223	0.01165	-0.02501	0.02183	-0.03457	-0.03019
										1546.66	0.00177	-0.00316	-0.00198	-0.08979	-0.09614	-0.0453			1546.66	0.01324	0.02611	0.01333	0.00963	0.0056	0.000352838			1546.66	-0.00414	-0.00707	-0.0067	-0.01069	0.06299	0.04054			1546.66	0.02098	0.01066	-0.02628	0.02078	-0.03591	-0.03156
										1544.74	0.00201	-0.00311	-0.00227	-0.08974	-0.0962	-0.04502			1544.74	0.01269	0.02568	0.01254	0.00954	0.00568	0.000585862			1544.74	-0.00392	-0.00681	-0.00657	-0.01043	0.06323	0.04109			1544.74	0.01991	0.00975	-0.02751	0.01983	-0.03722	-0.03282
										1542.81	0.00194	-0.00334	-0.00269	-0.08968	-0.09623	-0.04484			1542.81	0.01223	0.02527	0.01188	0.00949	0.0057	0.000994081			1542.81	-0.00376	-0.00661	-0.00646	-0.01028	0.06342	0.04167			1542.81	0.01909	0.00896	-0.02864	0.01901	-0.03847	-0.03399
										1540.88	0.00158	-0.00367	-0.00306	-0.08964	-0.09633	-0.04481			1540.88	0.01183	0.02492	0.01136	0.00964	0.00564	0.00147			1540.88	-0.00367	-0.00647	-0.00637	-0.01018	0.06356	0.04217			1540.88	0.01837	0.00826	-0.02961	0.01829	-0.03961	-0.03506
										1538.95	0.00111	-0.0039	-0.00336	-0.08961	-0.09652	-0.0448			1538.95	0.01136	0.02455	0.01104	0.01	0.00555	0.00182			1538.95	-0.00363	-0.0064	-0.00629	-0.01016	0.06366	0.04258			1538.95	0.01772	0.00763	-0.03044	0.01763	-0.04064	-0.03604
										1537.02	0.000691967	-0.00402	-0.00366	-0.0896	-0.09682	-0.04479			1537.02	0.0106	0.02411	0.01087	0.01031	0.00516	0.00163			1537.02	-0.00356	-0.00634	-0.00621	-0.01014	0.06378	0.04287			1537.02	0.01711	0.00704	-0.03116	0.01701	-0.04159	-0.03695
										1535.09	0.000352751	-0.00397	-0.00391	-0.08965	-0.09717	-0.0448			1535.09	0.00994	0.02364	0.01074	0.01085	0.00486	0.0013			1535.09	-0.00347	-0.00629	-0.00615	-0.01013	0.06393	0.04311			1535.09	0.01655	0.00646	-0.03185	0.0164	-0.04249	-0.03781
										1533.16	3.44688e-05	-0.00373	-0.00404	-0.08978	-0.0974	-0.0449			1533.16	0.00949	0.02312	0.01058	0.01156	0.00468	0.000993645			1533.16	-0.00344	-0.00627	-0.00609	-0.01014	0.06406	0.04333			1533.16	0.01608	0.00596	-0.03244	0.01589	-0.04329	-0.03857
										1531.24	-0.000256529	-0.00343	-0.00408	-0.08987	-0.09744	-0.04509			1531.24	0.00923	0.02269	0.01046	0.01219	0.00455	0.000723186			1531.24	-0.00349	-0.00631	-0.00603	-0.01013	0.06418	0.04347			1531.24	0.0157	0.00557	-0.03291	0.01551	-0.04394	-0.03922
										1529.31	-0.000498772	-0.0032	-0.00417	-0.08983	-0.09736	-0.04528			1529.31	0.00912	0.02258	0.01039	0.01255	0.00448	0.000390705			1529.31	-0.0036	-0.00642	-0.006	-0.01011	0.0643	0.04352			1529.31	0.01531	0.00526	-0.03333	0.01515	-0.04446	-0.03981
										1527.38	-0.000723707	-0.00309	-0.00438	-0.08978	-0.09735	-0.04542			1527.38	0.00921	0.02285	0.00997	0.01256	0.00453	-2.51831e-05			1527.38	-0.00378	-0.00657	-0.00602	-0.01014	0.06437	0.04347			1527.38	0.01473	0.00491	-0.03382	0.01472	-0.04495	-0.0404
										1525.45	-0.00096776	-0.00303	-0.00456	-0.08985	-0.09745	-0.04552			1525.45	0.0094	0.02315	0.01007	0.01276	0.00509	7.33222e-05			1525.45	-0.00397	-0.0067	-0.00607	-0.01018	0.06438	0.04342			1525.45	0.01407	0.00447	-0.03432	0.01426	-0.04548	-0.04101
										1523.52	-0.00124	-0.00289	-0.00462	-0.0899	-0.09752	-0.0456			1523.52	0.0095	0.02323	0.0106	0.01331	0.00584	0.000600374			1523.52	-0.00413	-0.0068	-0.00613	-0.01021	0.06436	0.04338			1523.52	0.01346	0.004	-0.03475	0.01383	-0.04598	-0.04157
										1521.59	-0.00151	-0.00272	-0.00454	-0.08983	-0.09746	-0.04573			1521.59	0.00932	0.02324	0.0109	0.01399	0.00605	0.000900409			1521.59	-0.00429	-0.00683	-0.00617	-0.01021	0.06435	0.04335			1521.59	0.01298	0.00357	-0.0351	0.01345	-0.04639	-0.04204
[truncated: 582 more rows]
